# Supplementary material for: Chronic sleep loss disrupts rhythmic gene expression in Drosophila
Source: Front Physiol. 2022 Nov 18;13:1048751. doi: 10.3389/fphys.2022.1048751 (PMC9716074; doi:10.3389/fphys.2022.1048751)
Supplement: Supplementary file 1 [file Table2.xlsx]

## Sheet: circadian_union_JTK_INC1_result
FLYBASE	FLYBASECG	SYMBOL	GENENAME	BH.Q	ADJ.P	PER	LAG	AMP
FBgn0000316	CG2945	cin	cinnamon	0.678033	0.0572696	28	18	48.2099
FBgn0024989	CG3777	CG3777	uncharacterized protein	1	0.157639	24	22	5.31018
FBgn0023534	CG17778	CG17778	uncharacterized protein	0.388899	0.0175407	24	6	86.6376
FBgn0000482	CG3093	dor	deep orange	0.678033	0.0572696	28	4	23.8045
FBgn0024897	CG3100	b6	b6	0.0586975	0.000294162	24	0	33.7901
FBgn0023530	CG3740	CG3740	uncharacterized protein	0.122651	0.00193362	28	20	31.3734
FBgn0023508	CG3573	Ocrl	Oculocerebrorenal syndrome of Lowe	0.678033	0.0572696	28	6	97.335
FBgn0040900	CG17777	CG17777	uncharacterized protein	0.0586975	0.000294162	24	0	16.5943
FBgn0004397	CG3299	Vinc	Vinculin	0.183916	0.00432044	24	10	1305.4
FBgn0003068	CG2647	per	period	0.0586975	0.000294162	24	14	2107.52
FBgn0024997	CG2681	CG2681	uncharacterized protein	1	0.247874	24	14	230.803
FBgn0024980	CG2715	Syx4	Syntaxin 4	0.087449	0.000794327	24	0	237.884
FBgn0000092	CG2650	CG2650	uncharacterized protein	0.881736	0.0968455	28	10	9.22309
FBgn0029762	CG3252	NAAT1	Nutrient Amino Acid Transporter 1	0.522508	0.032459	28	26	206.469
FBgn0028474	CG4119	CG4119	uncharacterized protein	0.388899	0.0175407	28	6	73.3086
FBgn0029839	CG4660	CG4660	uncharacterized protein	1	0.157639	28	22	181.688
FBgn0010583	CG3727	dock	dreadlocks	0.0586975	0.000294162	24	0	196.732
FBgn0002936	CG3966	ninaA	neither inactivation nor afterpotential A	0.0586975	0.000294162	24	0	672.951
FBgn0002563	CG4178	Lsp1beta	Larval serum protein 1 beta	0.2848	0.0089799	24	14	722.604
FBgn0036975	CG5618	CG5618	uncharacterized protein	0.183916	0.00432044	24	22	641.714
FBgn0037000	CG5130	ZnT77C	Zinc transporter 77C	0.122651	0.00193362	24	22	46.2181
FBgn0036992	CG11796	Hpd	4-hydroxyphenylpyruvate dioxygenase	0.2848	0.0089799	28	0	1205.04
FBgn0037138	CG7145	P5CDh1	delta-1-Pyrroline-5-carboxylate dehydrogenase 1	0.678033	0.0572696	24	2	678.781
FBgn0037126	CG14567	CG14567	uncharacterized protein	0.2848	0.0089799	28	20	233.257
FBgn0027086	CG11471	IleRS	Isoleucyl-tRNA synthetase	0.0586975	0.000294162	24	18	183.394
FBgn0037186	CG11241	CG11241	uncharacterized protein	0.183916	0.00432044	24	16	172.828
FBgn0046876	CG31557	Obp83ef	Odorant-binding protein 83ef	0.0252666	2.63799e-05	28	18	60.3221
FBgn0037396	CG11459	CG11459	uncharacterized protein	1	0.157639	24	16	92.1346
FBgn0037386	CG1208	CG1208	uncharacterized protein	0.183916	0.00432044	24	6	113.565
FBgn0001311	CG2666	kkv	krotzkopf verkehrt	0.522508	0.032459	24	6	9.11419
FBgn0037288	CG14661	CG14661	uncharacterized protein	0.678033	0.0572696	24	22	1671.53
FBgn0037213	CG12581	CG12581	uncharacterized protein	0.522508	0.032459	24	10	94.2829
FBgn0037217	CG14636	CG14636	uncharacterized protein	0.183916	0.00432044	24	22	53.6668
FBgn0031694	CG17970	Cyp4ac2	Cyp4ac2	0.881736	0.0968455	28	18	248.353
FBgn0016076	CG14029	vri	vrille	0.0482677	9.57492e-05	24	14	3685.86
FBgn0031697	CG14024	CG14024	uncharacterized protein	0.522508	0.032459	24	8	114.501
FBgn0003716	CG14026	tkv	thickveins	0.388899	0.0175407	24	20	137.042
FBgn0031836	CG11050	CG11050	uncharacterized protein	0.678033	0.0572696	24	12	313.247
FBgn0031850	CG11326	Tsp	Thrombospondin	0.183916	0.00432044	24	10	402.813
FBgn0031902	CG4969	Wnt6	Wnt oncogene analog 6	0.2848	0.0089799	28	6	49.487
FBgn0031925	CG6730	Cyp4d21	Cyp4d21	0.522508	0.032459	24	18	1902.03
FBgn0031926	CG6739	CG6739	uncharacterized protein	0.122651	0.00193362	28	10	31.2398
FBgn0031948	CG7149	CG7149	uncharacterized protein	0.183916	0.00432044	24	22	562.794
FBgn0031999	CG8419	CG8419	uncharacterized protein	0.0586975	0.000294162	24	20	268.804
FBgn0031998	CG8451	SLC5A11	Sodium/solute co-transporter-like 5A11	0.122651	0.00193362	24	0	353.051
FBgn0001137	CG17610	grk	gurken	0.678033	0.0572696	28	4	42.4587
FBgn0014417	CG13397	CG13397	uncharacterized protein	0.183916	0.00432044	24	14	68.0812
FBgn0032084	CG13101	CG13101	uncharacterized protein	0.388899	0.0175407	28	24	98.8203
FBgn0032109	CG17005	CG17005	uncharacterized protein	0.2848	0.0089799	24	10	314.895
FBgn0032116	CG3759	Mco1	Multicopper oxidase 1	0.0586975	0.000294162	28	12	166.269
FBgn0032136	CG15828	Apoltp	Apolipoprotein lipid transfer particle	1	0.157639	24	16	1683.05
FBgn0032195	CG4908	CG4908	uncharacterized protein	0.087449	0.000794327	24	18	48.8383
FBgn0032217	CG4972	CG4972	uncharacterized protein	0.881736	0.0968455	28	18	136.785
FBgn0051719	CG31719	RluA-1	RluA pseudouridine synthase 1	0.122651	0.00193362	24	14	122.171
FBgn0032249	CG5337	TBC1D16	TBC1 domain family member 16	0.087449	0.000794327	24	10	75.0567
FBgn0032213	CG5390	CG5390	uncharacterized protein	0.522508	0.032459	28	18	1068.54
FBgn0032266	CG18302	CG18302	uncharacterized protein	0.388899	0.0175407	28	16	102.368
FBgn0032297	CG17124	CG17124	uncharacterized protein	0.2848	0.0089799	28	20	1071.18
FBgn0032286	CG7300	CG7300	uncharacterized protein	0.183916	0.00432044	28	20	951.438
FBgn0032285	CG17108	CG17108	uncharacterized protein	0.122651	0.00193362	24	20	16608
FBgn0014019	CG5279	Rh5	Rhodopsin 5	1	0.157639	28	10	1171.86
FBgn0032414	CG17211	CG17211	uncharacterized protein	1	0.157639	24	10	162.547
FBgn0032416	CG17213	Gr33a	Gustatory receptor 33a	0.522508	0.032459	28	8	7.55861
FBgn0032486	CG5705	mRF1	mitochondrial translation release factor 1	0.678033	0.0572696	24	16	22.8067
FBgn0032494	CG5945	CG5945	uncharacterized protein	0.522508	0.032459	28	24	930.561
FBgn0032495	CG16820	CG16820	uncharacterized protein	0.0482677	9.57492e-05	24	6	73.1381
FBgn0032513	CG6565	CG6565	uncharacterized protein	0.087449	0.000794327	24	20	99.9491
FBgn0032514	CG9302	CG9302	uncharacterized protein	0.2848	0.0089799	24	14	50.2149
FBgn0032512	CG9305	Bdp1	B double prime 1	0.522508	0.032459	24	22	65.3425
FBgn0032484	CG9431	kek4	kekkon 4	1	0.377646	24	18	54.703
FBgn0051849	CG31849	CG31849	uncharacterized protein	0.2848	0.0089799	24	8	31.2059
FBgn0028527	CG18507	CG18507	uncharacterized protein	0.087449	0.000794327	28	22	219.046
FBgn0028509	CG31811	CenG1A	Centaurin gamma 1A	0.522508	0.032459	24	6	269.349
FBgn0028886	CG15279	CG15279	uncharacterized protein	0.522508	0.032459	24	2	83.791
FBgn0004797	CG31991	mdy	midway	0.0586975	0.000294162	24	22	661.547
FBgn0032615	CG6012	CG6012	uncharacterized protein	0.087449	0.000794327	24	16	26.4788
FBgn0032613	CG13283	Nepl9	Neprilysin-like 9	0.678033	0.0572696	28	0	123.588
FBgn0032644	CG5131	CG5131	uncharacterized protein	0.522508	0.032459	28	20	39.9868
FBgn0032652	CG6870	CG6870	uncharacterized protein	0.522508	0.032459	24	20	877.061
FBgn0032684	CG10178	Ugt301D1	UDP-glycosyltransferase family 301 member D1	0.388899	0.0175407	24	16	245.755
FBgn0032685	CG10211	CG10211	uncharacterized protein	0.122651	0.00193362	24	10	152.399
FBgn0032694	CG15162	MESR3	Misexpression suppressor of ras 3	0.2848	0.0089799	24	18	232.737
FBgn0027074	CG17324	Ugt36F1	UDP-glycosyltransferase family 36 member F1	0.087449	0.000794327	28	22	103.346
FBgn0032713	CG17323	Ugt36D1	UDP-glycosyltransferase family 36 member D1	1	0.157639	28	24	142.851
FBgn0032741	CG10446	Sidpn	similar to Deadpan	0.087449	0.000794327	28	8	238.558
FBgn0000075	CG10501	amd	alpha methyl dopa-resistant	0.881736	0.0968455	24	18	46.8288
FBgn0032783	CG10237	CG10237	uncharacterized protein	0.183916	0.00432044	24	18	1356.76
FBgn0032773	CG15825	fon	fondue	0.2848	0.0089799	28	22	2744.23
FBgn0032785	CG10026	CG10026	uncharacterized protein	0.2848	0.0089799	24	12	111.983
FBgn0032803	CG13082	CG13082	uncharacterized protein	0.122651	0.00193362	24	10	30.048
FBgn0032810	CG13077	CG13077	uncharacterized protein	0.183916	0.00432044	28	22	156.481
FBgn0014859	CG1864	Hr38	Hormone receptor-like in 38	0.881736	0.0968455	24	6	160.803
FBgn0011202	CG1768	dia	diaphanous	0.388899	0.0175407	24	22	196.663
FBgn0032916	CG9257	CG9257	uncharacterized protein	0.678033	0.0572696	24	6	31.7905
FBgn0032945	CG8665	CG8665	uncharacterized protein	0.087449	0.000794327	24	16	903.613
FBgn0015569	CG1131	alpha-Est10	alpha-Esterase-10	0.122651	0.00193362	24	14	164.418
FBgn0051248	CG31248	CG31248	uncharacterized protein	0.183916	0.00432044	24	22	180.09
FBgn0001112	CG1152	Gld	Glucose dehydrogenase	0.522508	0.032459	24	10	107.06
FBgn0010355	CG17603	Taf1	TBP-associated factor 1	1	1	28	8	133.485
FBgn0037515	CG3066	Sp7	Serine protease 7	0.0586975	0.000294162	24	0	700.064
FBgn0037643	CG11963	ScsbetaA	Succinyl-coenzyme A synthetase beta subunit, ADP-forming	0.881736	0.0968455	28	18	2110.3
FBgn0051100	CG31100	CG31100	uncharacterized protein	0.122651	0.00193362	24	18	312.266
FBgn0037697	CG9363	GstZ2	Glutathione S transferase Z2	0.122651	0.00193362	24	2	521.2
FBgn0037727	CG8358	Nepl12	Neprilysin-like 12	0.522508	0.032459	28	18	143.023
FBgn0051352	CG31352	Unc-115a	Uncoordinated 115a	0.183916	0.00432044	28	4	154.018
FBgn0037730	CG9444	CG9444	uncharacterized protein	0.388899	0.0175407	28	4	25.8604
FBgn0001321	CG6217	knk	knickkopf	0.678033	0.0572696	24	16	20.3903
FBgn0037835	CG14687	CG14687	uncharacterized protein	0.2848	0.0089799	24	8	235.844
FBgn0037818	CG6465	CG6465	uncharacterized protein	0.678033	0.0572696	24	22	54.6436
FBgn0040259	CG18578	Ugt302C1	UDP-glycosyltransferase family 302 member C1	0.122651	0.00193362	28	26	532.872
FBgn0026315	CG6644	Ugt35A1	UDP-glycosyltransferase family 35 member A1	0.183916	0.00432044	24	4	74.658
FBgn0026314	CG6649	Ugt35B1	UDP-glycosyltransferase family 35 member B1	0.00431908	9.01876e-07	24	2	1449.65
FBgn0040255	CG6653	Ugt35E2	UDP-glycosyltransferase family 35 member E2	0.122651	0.00193362	24	0	49.0358
FBgn0040251	CG6658	Ugt302K1	UDP-glycosyltransferase family 302 member K1	0.678033	0.0572696	24	4	18.0274
FBgn0037936	CG6908	CG6908	uncharacterized protein	0.122651	0.00193362	24	10	138.554
FBgn0037935	CG6834	CG6834	uncharacterized protein	0.122651	0.00193362	24	6	240.764
FBgn0037976	CG14734	Tk	Tachykinin	0.522508	0.032459	28	8	277.749
FBgn0051116	CG31116	ClC-a	Chloride channel-a	0.881736	0.0968455	28	14	203.958
FBgn0038013	CG10038	CG10038	uncharacterized protein	0.678033	0.0572696	24	18	54.1978
FBgn0013279	CG6489	Hsp70Bc	Heat-shock-protein-70Bc	0.122651	0.00193362	24	10	5.57523
FBgn0038072	CG6225	CG6225	uncharacterized protein	0.183916	0.00432044	24	2	72.2023
FBgn0041710	CG18550	yellow-f	yellow-f	1	0.805264	28	20	8.06586
FBgn0003598	CG8599	Su(var)3-7	Suppressor of variegation 3-7	0.183916	0.00432044	24	8	60.3979
FBgn0023495	CG8823	Lip3	Lip3	0.388899	0.0175407	24	2	8.44516
FBgn0000454	CG9285	Dip-B	Dipeptidase B	0.0110856	5.78704e-06	28	26	546.869
FBgn0003060	CG9757	CG9757	uncharacterized protein	0.122651	0.00193362	24	22	13.6938
FBgn0051326	CG31326	CG31326	uncharacterized protein	0.2848	0.0089799	28	26	381.106
FBgn0038211	CG9649	CG9649	uncharacterized protein	0.122651	0.00193362	28	0	535.475
FBgn0051321	CG31321	CG31321	uncharacterized protein	0.0586975	0.000294162	28	0	189.202
FBgn0038247	CG3389	Cad88C	Cadherin 88C	0.522508	0.032459	24	8	9.55209
FBgn0025808	CG7825	Rad17	Rad17	0.122651	0.00193362	24	8	13.1868
FBgn0026616	CG4606	alpha-Man-IIb	alpha-Mannosidase class II b	0.388899	0.0175407	24	0	317.661
FBgn0038366	CG4576	CG4576	uncharacterized protein	0.881736	0.0968455	24	16	98.8338
FBgn0038371	CG9597	Pbp45	PSEA-binding protein 45kD	0.087449	0.000794327	24	8	6.4414
FBgn0052855	CG32855	CG32855	uncharacterized protein	0.678033	0.0572696	24	22	47.7368
FBgn0063649	CG6006	CG6006	uncharacterized protein	0.522508	0.032459	24	4	105.551
FBgn0038404	CG8925	CG8925	uncharacterized protein	0.183916	0.00432044	24	18	24.6022
FBgn0038422	CG14880	CG14880	uncharacterized protein	0.388899	0.0175407	28	14	399.224
FBgn0027562	CG10345	CG10345	uncharacterized protein	0.087449	0.000794327	24	14	315.525
FBgn0038465	CG8913	Irc	Immune-regulated catalase	0.522508	0.032459	28	18	919.626
FBgn0003499	CG7847	sr	stripe	1	0.157639	24	8	181.605
FBgn0038589	CG18598	CG18598	uncharacterized protein	0.183916	0.00432044	28	2	76.1506
FBgn0038592	CG18599	CG18599	uncharacterized protein	0.881736	0.0968455	24	6	6.03899
FBgn0025680	CG3772	cry	cryptochrome	0.183916	0.00432044	24	6	1817.12
FBgn0038752	CG4462	CG4462	uncharacterized protein	0.678033	0.0572696	28	6	25.3597
FBgn0051205	CG31205	CG31205	uncharacterized protein	0.881736	0.0968455	28	26	615.386
FBgn0038818	CG4058	Nep4	Neprilysin 4	0.2848	0.0089799	24	4	459.997
FBgn0053094	CG33094	Synd	Syndapin	1	0.157639	24	12	669.778
FBgn0038862	CG5798	Usp8	Ubiquitin specific protease 8	0.087449	0.000794327	24	12	1803.4
FBgn0038854	CG7044	CG7044	uncharacterized protein	0.522508	0.032459	28	16	63.6213
FBgn0003257	CG3593	r-l	rudimentary-like	0.388899	0.0175407	24	18	45.1345
FBgn0038849	CG7079	CG7079	uncharacterized protein	1	0.157639	24	0	86.1909
FBgn0051207	CG31207	CG31207	uncharacterized protein	0.522508	0.032459	28	26	105.084
FBgn0051189	CG31189	CG31189	uncharacterized protein	0.0482677	9.57492e-05	28	26	113.114
FBgn0038874	CG5911	ETHR	ETHR	0.183916	0.00432044	24	8	23.8606
FBgn0008651	CG6570	lbl	ladybird late	1	0.805264	24	10	21.2183
FBgn0000527	CG3331	e	ebony	1	1	28	26	156.572
FBgn0038869	CG3353	Smyd5	SET and MYND domain containing, class 5	0.678033	0.0572696	24	10	36.3937
FBgn0038961	CG13850	CG13850	uncharacterized protein	0.122651	0.00193362	24	18	55.943
FBgn0038986	CG5278	sit	stuck in traffic	0.522508	0.032459	24	12	28.252
FBgn0038984	CG5315	AdipoR	Adiponectin receptor	0.183916	0.00432044	24	14	1684.89
FBgn0038983	CG5326	CG5326	uncharacterized protein	0.388899	0.0175407	24	10	374.113
FBgn0038966	CG13848	pinta	prolonged depolarization afterpotential (PDA) is not apparent	0.2848	0.0089799	28	22	417.152
FBgn0039006	CG12800	Cyp6d4	Cyp6d4	0.522508	0.032459	24	18	45.9548
FBgn0039008	CG6972	CG6972	uncharacterized protein	0.522508	0.032459	24	4	31.3596
FBgn0039017	CG6985	CG6985	uncharacterized protein	0.388899	0.0175407	24	12	22.8881
FBgn0046114	CG4919	Gclm	Glutamate-cysteine ligase modifier subunit	0.522508	0.032459	24	12	700.006
FBgn0053193	CG33193	sav	salvador	0.388899	0.0175407	24	12	35.2444
FBgn0039040	CG13833	CG13833	uncharacterized protein	0.388899	0.0175407	24	22	239.71
FBgn0039084	CG10175	CG10175	uncharacterized protein	0.0586975	0.000294162	28	18	539.214
FBgn0039073	CG4408	CG4408	uncharacterized protein	1	0.157639	24	16	276.841
FBgn0039102	CG16705	SPE	Spatzle-Processing Enzyme	0.388899	0.0175407	24	14	460.063
FBgn0051145	CG31145	CG31145	uncharacterized protein	0.388899	0.0175407	24	18	1378.93
FBgn0020647	CG5405	KrT95D	Krueppel target at 95D	0.388899	0.0175407	28	4	443.77
FBgn0039165	CG6204	CG6204	uncharacterized protein	0.678033	0.0572696	28	22	53.9328
FBgn0039178	CG6356	CG6356	uncharacterized protein	0.522508	0.032459	24	8	364.541
FBgn0051126	CG31126	CG31126	uncharacterized protein	0.2848	0.0089799	24	18	55.3909
FBgn0039244	CG11069	CG11069	uncharacterized protein	0.2848	0.0089799	24	10	26.8338
FBgn0039298	CG11853	to	takeout	0.0252666	2.63799e-05	24	22	827.734
FBgn0051300	CG31300	CG31300	uncharacterized protein	0.0110856	5.78704e-06	24	22	292.454
FBgn0039325	CG10560	CG10560	uncharacterized protein	0.388899	0.0175407	24	2	263.644
FBgn0039324	CG10553	CG10553	uncharacterized protein	0.388899	0.0175407	24	22	379.931
FBgn0039311	CG10513	CG10513	uncharacterized protein	0.2848	0.0089799	24	0	640.115
FBgn0002592	CG6104	E(spl)m2-BFM	Enhancer of split m2, Bearded family member	1	0.558904	28	6	4.16949
FBgn0004842	CG5811	RYa-R	RYamide receptor	0.122651	0.00193362	24	6	7.82235
FBgn0039483	CG14259	CG14259	uncharacterized protein	0.2848	0.0089799	24	14	135.325
FBgn0039492	CG6051	CG6051	uncharacterized protein	1	0.157639	24	10	149.213
FBgn0039487	CG6070	gb	genderblind	0.122651	0.00193362	24	0	116.617
FBgn0039564	CG5527	Nep7	Neprilysin 7	0.678033	0.0572696	24	18	96.5596
FBgn0039581	CG1866	Moca-cyp	Moca-cyp	0.522508	0.032459	28	8	337.798
FBgn0039594	CG9990	snu	snustorr	0.087449	0.000794327	24	20	915.536
FBgn0039609	CG14529	Nepl17	Neprilysin-like 17	0.2848	0.0089799	28	18	20.2987
FBgn0039611	CG14528	Nepl18	Neprilysin-like 18	0.0252666	2.63799e-05	24	20	752.141
FBgn0039613	CG14527	Nepl20	Neprilysin-like 20	0.2848	0.0089799	24	18	41.4778
FBgn0027578	CG14526	Nepl21	Neprilysin-like 21	0.388899	0.0175407	28	18	1372.17
FBgn0039620	CG1443	wat	waterproof	0.183916	0.00432044	28	0	861.389
FBgn0024273	CG1520	WASp	WASp	0.122651	0.00193362	24	8	96.4441
FBgn0039656	CG11951	CG11951	uncharacterized protein	0.087449	0.000794327	24	4	187.648
FBgn0039678	CG18111	Obp99a	Odorant-binding protein 99a	0.388899	0.0175407	24	16	4114.39
FBgn0039690	CG1969	Gnpnat	Glucosamine-phosphate N-acetyltransferase	0.122651	0.00193362	24	14	185.94
FBgn0000247	CG31037	ca	claret	1	1	20	2	102.3
FBgn0051036	CG31036	CG31036	uncharacterized protein	0.0482677	9.57492e-05	24	20	290.782
FBgn0003861	CG7875	trp	transient receptor potential	0.087449	0.000794327	24	16	12217.8
FBgn0039754	CG9747	CG9747	uncharacterized protein	0.678033	0.0572696	24	12	440.021
FBgn0039749	CG11498	CG11498	uncharacterized protein	0.2848	0.0089799	24	8	28.3493
FBgn0039789	CG9717	CG9717	uncharacterized protein	0.122651	0.00193362	28	22	309.553
FBgn0039807	CG15546	CG15546	uncharacterized protein	0.388899	0.0175407	24	6	49.9984
FBgn0039844	CG1607	CG1607	uncharacterized protein	0.183916	0.00432044	24	6	442.426
FBgn0039849	CG11334	CG11334	uncharacterized protein	0.2848	0.0089799	24	16	470.643
FBgn0039877	CG2118	Mccc1	Methylcrotonoyl-CoA carboxylase 1	0.2848	0.0089799	24	16	192.848
FBgn0033052	CG33131	SCAP	SREBP cleavage activating protein	1	0.157639	24	20	155.694
FBgn0034530	CG11175	Rcd6	Reduction in Cnn dots 6	0.183916	0.00432044	28	0	57.4382
FBgn0028622	CG13432	qsm	quasimodo	0.122651	0.00193362	24	2	211.974
FBgn0034501	CG13868	CG13868	uncharacterized protein	0.183916	0.00432044	28	16	2366.62
FBgn0034500	CG11200	CG11200	Carbonyl reductase	0.388899	0.0175407	24	14	90.2873
FBgn0034485	CG11099	CG11099	uncharacterized protein	0.122651	0.00193362	28	24	266.8
FBgn0034440	CG10073	CG10073	uncharacterized protein	0.2848	0.0089799	28	18	68.5063
FBgn0034364	CG5493	CG5493	uncharacterized protein	1	0.247874	24	16	342.889
FBgn0034322	CG18536	CG18536	uncharacterized protein	0.881736	0.0968455	28	18	24.4362
FBgn0041585	CG11430	olf186-F	olf186-F	0.087449	0.000794327	28	16	133.582
FBgn0029898	CG14439	CG14439	uncharacterized protein	0.183916	0.00432044	24	18	272.561
FBgn0029932	CG4607	CG4607	uncharacterized protein	0.183916	0.00432044	24	20	404.848
FBgn0029955	CG15478	CG15478	uncharacterized protein	0.388899	0.0175407	24	8	13.102
FBgn0003447	CG32858	sn	singed	0.881736	0.0968455	24	20	564.614
FBgn0040319	CG2259	Gclc	Glutamate-cysteine ligase catalytic subunit	0.183916	0.00432044	24	20	381.319
FBgn0030027	CG1632	CG1632	uncharacterized protein	0.522508	0.032459	28	22	125.528
FBgn0030048	CG12112	CG12112	uncharacterized protein	0.183916	0.00432044	24	20	11.0566
FBgn0030041	CG12116	CG12116	uncharacterized protein	0.087449	0.000794327	28	26	3772.78
FBgn0030065	CG12075	CG12075	uncharacterized protein	0.087449	0.000794327	24	0	235.658
FBgn0030077	CG15365	CG15365	uncharacterized protein	0.522508	0.032459	28	6	15.4363
FBgn0034558	CG9236	Cib2	Calcium and integrin binding family member 2	0.678033	0.0572696	24	8	15.8788
FBgn0034622	CG15666	BBS9	Bardet-Biedl syndrome 9	0.522508	0.032459	28	0	62.1828
FBgn0034590	CG30388	Magi	magi	0.0586975	0.000294162	28	0	112.694
FBgn0034716	CG3380	Oatp58Dc	Organic anion transporting polypeptide 58Dc	0.522508	0.032459	24	4	131.396
FBgn0034709	CG3074	Swim	Secreted Wg-interacting molecule	0.2848	0.0089799	24	8	121.664
FBgn0034259	CG6459	P32	P32	0.2848	0.0089799	24	16	152.842
FBgn0034246	CG6493	Dcr-2	Dicer-2	0.522508	0.032459	28	20	160.4
FBgn0023172	CG9635	RhoGEF2	Rho guanine nucleotide exchange factor 2	1	1	20	18	283.569
FBgn0034187	CG6967	CG6967	uncharacterized protein	0.183916	0.00432044	28	20	110.292
FBgn0034198	CG11400	CG11400	uncharacterized protein	0.2848	0.0089799	28	22	559.845
FBgn0034201	CG17290	CG17290	uncharacterized protein	0.183916	0.00432044	28	16	44.2556
FBgn0004784	CG6518	inaC	inactivation no afterpotential C	0.0110856	5.78704e-06	24	2	3809.18
FBgn0025833	CG8910	CG8910	uncharacterized protein	1	0.157639	24	8	299.939
FBgn0024315	CG8098	Picot	picot	0.122651	0.00193362	24	10	163.969
FBgn0034142	CG8306	CG8306	uncharacterized protein	0.388899	0.0175407	28	14	330.98
FBgn0010052	CG8425	Jhe	Juvenile hormone esterase	0.0586975	0.000294162	28	0	77.3075
FBgn0034083	CG8434	lbk	lambik	0.522508	0.032459	28	24	135.421
FBgn0001187	CG8094	Hex-C	Hexokinase C	0.388899	0.0175407	24	18	414.714
FBgn0033970	CG10205	CG10205	uncharacterized protein	0.183916	0.00432044	24	10	326.477
FBgn0015714	CG10241	Cyp6a17	Cytochrome P450-6a17	0.087449	0.000794327	24	0	305.981
FBgn0033980	CG10245	Cyp6a20	Cyp6a20	0.0586975	0.000294162	28	22	337.372
FBgn0033981	CG10247	Cyp6a21	Cyp6a21	0.122651	0.00193362	24	0	207.235
FBgn0033936	CG17386	Achl	Achilles	0.00431908	9.01876e-07	24	22	2532.13
FBgn0033853	CG6145	CG6145	uncharacterized protein	0.122651	0.00193362	28	20	441.471
FBgn0033820	CG4716	CG4716	uncharacterized protein	0.0586975	0.000294162	24	22	11176.5
FBgn0027356	CG8604	Amph	Amphiphysin	0.122651	0.00193362	24	22	1171.35
FBgn0033729	CG8510	Cpr49Af	Cuticular protein 49Af	0.881736	0.0968455	28	8	2.93418
FBgn0050050	CG30050	CG30050	uncharacterized protein	0.2848	0.0089799	28	0	25.6216
FBgn0033657	CG8271	Sln	Silnoon	0.522508	0.032459	24	4	38.0355
FBgn0050035	CG30035	Tret1-1	Trehalose transporter 1-1	0.388899	0.0175407	28	20	1366.21
FBgn0033638	CG9005	CG9005	uncharacterized protein	0.388899	0.0175407	24	18	520.774
FBgn0033518	CG11765	Prx2540-2	Peroxiredoxin 2540-2	0.522508	0.032459	24	12	234.079
FBgn0033494	CG33135	KCNQ	KCNQ potassium channel	0.678033	0.0572696	28	4	225.389
FBgn0033464	CG1441	CG1441	uncharacterized protein	0.087449	0.000794327	24	22	250.523
FBgn0005614	CG18345	trpl	transient receptor potential-like	0.122651	0.00193362	24	12	15502.9
FBgn0029092	CG11804	ced-6	ced-6	0.881736	0.0968455	28	14	1179.06
FBgn0033387	CG8008	CG8008	uncharacterized protein	0.2848	0.0089799	24	18	115.654
FBgn0033365	CG8170	CG8170	uncharacterized protein	0.0586975	0.000294162	24	22	33.2739
FBgn0033289	CG2121	CG2121	uncharacterized protein	0.0586975	0.000294162	24	12	67.9812
FBgn0003174	CG11101	pwn	pawn	0.2848	0.0089799	24	10	30.0897
FBgn0003090	CG11084	pk	prickle	0.388899	0.0175407	24	20	73.1324
FBgn0051481	CG31481	pb	proboscipedia	0.183916	0.00432044	24	6	41.6252
FBgn0050489	CG30489	Cyp12d1-p	Cyp12d1-p	1	0.157639	24	16	28.9919
FBgn0034276	CG6385	Sardh	Sarcosine dehydrogenase	1	0.157639	24	16	249.306
FBgn0032699	CG10383	CG10383	uncharacterized protein	0.522508	0.032459	24	4	147.466
FBgn0013305	CG3798	Nmda1	N-methyl-D-aspartate receptor-associated protein	0.2848	0.0089799	24	10	551.051
FBgn0039207	CG5789	CG5789	uncharacterized protein	0.388899	0.0175407	28	20	88.6031
FBgn0002567	CG8024	Rab32	Rab32	0.2848	0.0089799	24	18	686.552
FBgn0034053	CG8302	Cyp4aa1	Cyp4aa1	0.0586975	0.000294162	24	4	158.625
FBgn0003053	CG12212	peb	pebbled	0.522508	0.032459	28	0	66.6258
FBgn0036876	CG9451	CG9451	uncharacterized protein	0.183916	0.00432044	28	0	424.634
FBgn0015872	CG9023	Drip	drip	0.087449	0.000794327	24	8	162.303
FBgn0032161	CG4594	CG4594	uncharacterized protein	0.522508	0.032459	28	18	31.1863
FBgn0032167	CG5853	CG5853	uncharacterized protein	0.0482677	9.57492e-05	24	16	1833.55
FBgn0025743	CG18582	mbt	mushroom bodies tiny	1	0.157639	28	8	51.6454
FBgn0030763	CG9782	CG9782	uncharacterized protein	0.388899	0.0175407	28	16	15.9237
FBgn0053526	CG33526	PNUTS	PNUTS	0.388899	0.0175407	24	2	597.535
FBgn0023076	CG7391	Clk	Clock	1	0.157639	24	0	836.847
FBgn0034420	CG10737	CG10737	uncharacterized protein	0.881736	0.0968455	28	0	347.723
FBgn0051324	CG31324	CG31324	uncharacterized protein	0.388899	0.0175407	28	10	345.607
FBgn0033739	CG8529	Dyb	Dystrobrevin	0.388899	0.0175407	24	0	566.826
FBgn0053926	CG33926	CG33926	uncharacterized protein	0.678033	0.0572696	28	18	890.805
FBgn0032536	CG17988	Ance-3	Ance-3	0.388899	0.0175407	24	8	143.713
FBgn0031220	CG4822	CG4822	uncharacterized protein	0.183916	0.00432044	28	18	530.006
FBgn0031995	CG8475	CG8475	uncharacterized protein	0.087449	0.000794327	24	2	315.687
FBgn0053965	CG33965	CG33965	uncharacterized protein	0.0586975	0.000294162	24	20	24.0326
FBgn0035021	CG4622	CG4622	uncharacterized protein	1	0.157639	24	8	27.4558
FBgn0036680	CG9665	Cpr73D	Cuticular protein 73D	0.122651	0.00193362	24	0	187.525
FBgn0053970	CG33970	CG33970	uncharacterized protein	0.522508	0.032459	28	18	527.446
FBgn0014396	CG3234	tim	timeless	0.183916	0.00432044	24	14	8893.41
FBgn0032130	CG3838	brwl	brickwall	0.122651	0.00193362	24	10	91.367
FBgn0035880	CG17352	Culd	CUB and LDLa domain	0.087449	0.000794327	24	22	4791.57
FBgn0024983	CG4293	CG4293	uncharacterized protein	0.388899	0.0175407	20	16	35.2425
FBgn0030262	CG2081	Vago	vago	0.2848	0.0089799	28	20	166.135
FBgn0034997	CG3376	CG3376	uncharacterized protein	0.0482677	9.57492e-05	24	20	1098.23
FBgn0031515	CG9664	CG9664	uncharacterized protein	0.678033	0.0572696	28	14	173.915
FBgn0032405	CG14946	firl	firelighter	0.183916	0.00432044	28	0	211.269
FBgn0058160	CG40160	CG40160	uncharacterized protein	1	0.157639	28	16	91.5859
FBgn0083962	CG34126	CG34126	uncharacterized protein	1	1	24	22	158.668
FBgn0083970	CG34134	CG34134	uncharacterized protein	0.122651	0.00193362	24	22	2327.88
FBgn0027341	CG12449	Gfat1	Glutamine:fructose-6-phosphate aminotransferase 1	0.122651	0.00193362	28	18	499.333
FBgn0085209	CG34180	CG34180	uncharacterized protein	0.122651	0.00193362	28	22	71.5524
FBgn0085354	CG34325	CG34325	uncharacterized protein	0.2848	0.0089799	24	4	133.181
FBgn0086348	CG6781	se	sepia	0.678033	0.0572696	28	22	189.914
FBgn0086359	CG3953	Invadolysin	invadolysin	0.881736	0.0968455	24	0	615.907
FBgn0086367	CG12120	t	tan	0.0586975	0.000294162	24	0	2628.77
FBgn0087012	CG1056	5-HT2A	5-hydroxytryptamine (serotonin) receptor 2A	0.522508	0.032459	28	14	254.784
FBgn0259099	CG42247	DCX-EMAP	Doublecortin-domain-containing echinoderm-microtubule-associated protein	0.522508	0.032459	24	10	79.3932
FBgn0259164	CG42269	CG42269	uncharacterized protein	0.0482677	9.57492e-05	24	22	32.4543
FBgn0259167	CG42272	CG42272	uncharacterized protein	0.183916	0.00432044	24	22	22.1476
FBgn0259210	CG42310	prom	prominin	0.2848	0.0089799	24	10	271.587
FBgn0259229	CG42329	CG42329	uncharacterized protein	0.087449	0.000794327	24	2	80.4789
FBgn0259238	CG42336	CG42336	uncharacterized protein	0.522508	0.032459	24	14	157.006
FBgn0259678	CG42347	sqa	spaghetti-squash activator	0.881736	0.0968455	24	4	147.371
FBgn0259685	CG6383	crb	crumbs	0.183916	0.00432044	24	8	376.083
FBgn0259834	CG8062	out	outsiders	0.122651	0.00193362	24	10	56.0916
FBgn0259878	CG33466	Fs	Follistatin	0.0482677	9.57492e-05	24	10	171.219
FBgn0259938	CG17100	cwo	clockwork orange	1	0.247874	24	12	733.229
FBgn0259977	CG30445	Tdc1	Tyrosine decarboxylase 1	0.678033	0.0572696	24	18	75.7351
FBgn0259985	CG8889	Mppe	Metallophosphoesterase	0.0586975	0.000294162	24	2	776.134
FBgn0260006	CG33968	drd	drop dead	0.388899	0.0175407	24	10	100.163
FBgn0260386	CG7549	mtg	mind the gap	0.881736	0.0968455	24	10	13.6093
FBgn0260429	CG42524	CG42524	uncharacterized protein	0.678033	0.0572696	20	16	6.78289
FBgn0260763	CG42561	CG42561	uncharacterized protein	0.881736	0.0968455	28	18	21.8996
FBgn0260866	CG12489	dnr1	defense repressor 1	1	0.157639	24	18	45.8938
FBgn0261341	CG8756	verm	vermiform	0.183916	0.00432044	24	0	96.6039
FBgn0261380	CG42632	mRpL37	mitochondrial ribosomal protein L37	0.881736	0.0968455	24	14	44.7895
FBgn0261402	CG42643	Ir75b	Ionotropic receptor 75b	0.0586975	0.000294162	24	6	128.019
FBgn0261611	CG42700	CG42700	uncharacterized protein	0.388899	0.0175407	28	10	59.2624
FBgn0261788	CG42734	Ank2	Ankyrin 2	0.0252666	2.63799e-05	24	0	5517.59
FBgn0261808	CG31299	cu	curled	0.2848	0.0089799	24	20	238.503
FBgn0261985	CG1228	Ptpmeg	Protein tyrosine phosphatase Meg	0.122651	0.00193362	24	8	207.06
FBgn0262111	CG42864	f	forked	1	0.157639	24	6	6.83386
FBgn0262169	CG2264	magu	magu	0.388899	0.0175407	24	16	296.505
FBgn0262538	CG43092	CG43092	uncharacterized protein	0.087449	0.000794327	24	22	217.246
FBgn0262539	CG43093	CG43093	uncharacterized protein	0.122651	0.00193362	24	0	191.909
FBgn0262540	CG43094	CG43094	uncharacterized protein	0.2848	0.0089799	28	24	21.2018
FBgn0262904	CR43259	asRNA:CR43259	antisense RNA:CR43259	0.678033	0.0572696	24	4	24.1412
FBgn0263046	CG43341	CG43341	uncharacterized protein	0.388899	0.0175407	24	0	33.8024
FBgn0053200	CG33200	VepD	Ventrally-expressed protein D	0.522508	0.032459	28	4	17.1116
FBgn0001263	CG3504	inaD	inactivation no afterpotential D	0.183916	0.00432044	24	0	2893.21
FBgn0028371	CG30092	jbug	jitterbug	0.183916	0.00432044	24	0	1204.03
FBgn0028497	CG3530	CG3530	uncharacterized protein	0.2848	0.0089799	28	6	336.54
FBgn0034870	CG13559	CG13559	uncharacterized protein	1	0.157639	24	6	10.7401
FBgn0004795	CG5403	retn	retained	0.522508	0.032459	24	8	210.794
FBgn0034919	CG5569	CG5569	uncharacterized protein	0.0586975	0.000294162	24	18	43.1477
FBgn0034943	CG3006	Fmo-1	Flavin-containing monooxygenase 1	0.183916	0.00432044	24	20	207.5
FBgn0019643	CG3318	AANAT1	Arylalkylamine N-acetyltransferase 1	0.2848	0.0089799	24	10	622.266
FBgn0035033	CG3548	CG3548	uncharacterized protein	0.2848	0.0089799	28	6	34.9773
FBgn0035049	CG4859	Mmp1	Matrix metalloproteinase 1	0.881736	0.0968455	28	12	450.794
FBgn0035076	CG10142	Ance-5	Ance-5	0.881736	0.0968455	28	18	639.317
FBgn0004919	CG2679	gol	goliath	0.122651	0.00193362	24	12	4972.53
FBgn0035103	CG7047	Vdup1	Vitamin D[[3]] up-regulated protein 1	0.122651	0.00193362	24	22	146.221
FBgn0035131	CG17084	mthl9	methuselah-like 9	0.678033	0.0572696	24	8	13.4934
FBgn0035157	CG13894	CG13894	uncharacterized protein	0.2848	0.0089799	28	6	20.8144
FBgn0263133	CG4567	mEFG1	mitochondrial translation elongation factor G 1	0.087449	0.000794327	28	18	64.4909
FBgn0263240	CG1621	Coop	Corepressor of Pangolin	0.678033	0.0572696	28	8	36.5413
FBgn0263241	CG33048	Mocs1	Molybdenum cofactor synthesis 1	0.522508	0.032459	28	22	157.756
FBgn0263260	CG12918	sel	seele	0.522508	0.032459	24	16	108.567
FBgn0263413	CR43459	lncRNA:CR43459	long non-coding RNA:CR43459	0.678033	0.0572696	24	20	70.0291
FBgn0263445	CR43468	asRNA:CR43468	antisense RNA:CR43468	0.881736	0.0968455	24	12	16.7333
FBgn0263457	CR43480	asRNA:CR43480	antisense RNA:CR43480	0.087449	0.000794327	24	0	218.124
FBgn0263511	CG4136	Vsx1	Visual system homeobox 1	0.122651	0.00193362	28	4	14.1093
FBgn0263607	CG32155	l(3)72Dp	lethal (3) 72Dp	0.183916	0.00432044	28	18	136.472
FBgn0263916	CG31911	Ent2	Equilibrative nucleoside transporter 2	0.388899	0.0175407	28	18	451.81
FBgn0263986	CG6969	cd	cardinal	0.087449	0.000794327	28	16	7.17832
FBgn0264087	CG43756	Slob	Slowpoke binding protein	0.388899	0.0175407	28	10	4365.78
FBgn0264272	CG43772	mwh	multiple wing hairs	0.087449	0.000794327	24	12	122.262
FBgn0264494	CG17646	CG17646	uncharacterized protein	0.388899	0.0175407	28	26	1604.4
FBgn0264598	CG43947	PsGEF	Protostome-specific GEF	0.678033	0.0572696	24	10	1033.83
FBgn0264951	CR44120	lncRNA:CR44120	long non-coding RNA:CR44120	0.2848	0.0089799	24	0	18.877
FBgn0265042	CG44159	Irk1	Inwardly rectifying potassium channel 1	0.522508	0.032459	24	14	62.7896
FBgn0265046	CG44163	CG44163	uncharacterized protein	0.388899	0.0175407	24	6	9.71195
FBgn0265070	CR44181	asRNA:CR44181	antisense RNA:CR44181	0.183916	0.00432044	28	20	146.268
FBgn0265084	CG44195	CG44195	uncharacterized protein	0.881736	0.0968455	24	22	6.44838
FBgn0265512	CG12214	mlt	mulet	0.122651	0.00193362	24	0	305.963
FBgn0265590	CR44417	lncRNA:CR44417	long non-coding RNA:CR44417	0.388899	0.0175407	28	20	65.7099
FBgn0265726	CG44533	Nna1	Nna1 carboxypeptidase	0.183916	0.00432044	24	0	492.702
FBgn0265988	CG42863	mv	mauve	1	0.377646	20	0	338.987
FBgn0265998	CG42320	Doa	Darkener of apricot	0.388899	0.0175407	28	8	329.399
FBgn0266064	CG6904	GlyS	Glycogen synthase	1	0.157639	24	2	455.92
FBgn0266251	CR44946	lncRNA:CR44946	long non-coding RNA:CR44946	0.522508	0.032459	24	0	21.9329
FBgn0266580	CG7897	Gp210	Glycoprotein 210 kDa	0.183916	0.00432044	24	16	226.659
FBgn0266736	CR45209	asRNA:CR45209	antisense RNA:CR45209	0.122651	0.00193362	24	6	34.319
FBgn0266758	CG6643	Esyt2	Extended synaptotagmin-like protein 2	0.122651	0.00193362	24	6	616.659
FBgn0266869	CR45330	asRNA:CR45330	antisense RNA:CR45330	0.388899	0.0175407	24	0	9.24561
FBgn0267012	CR45456	lncRNA:CR45456	long non-coding RNA:CR45456	0.0586975	0.000294162	24	10	52.4267
FBgn0267013	CR45457	lncRNA:CR45457	long non-coding RNA:CR45457	0.388899	0.0175407	24	10	42.3355
FBgn0267435	CG1744	chp	chaoptin	0.183916	0.00432044	24	12	7831.66
FBgn0267495	CR45185	asRNA:CR45185	antisense RNA:CR45185	0.2848	0.0089799	24	2	13.1154
FBgn0270926	CG33486	AsnS	Asparagine synthetase	0.122651	0.00193362	24	12	374.524
FBgn0270927	CG2135	betaGlu	beta glucuronidase	0.388899	0.0175407	28	18	50.3766
FBgn0283531	CG3131	Duox	Dual oxidase	0.388899	0.0175407	28	12	17.9227
FBgn0283680	CG45017	IP3K2	Inositol 1,4,5-triphosphate kinase 2	0.183916	0.00432044	28	14	128.887
FBgn0284253	CG33123	LeuRS	Leucyl-tRNA synthetase	0.678033	0.0572696	24	20	164.52
FBgn0284256	CG10302	bsf	bicoid stability factor	1	0.377646	24	18	198.685
FBgn0035199	CG9134	tfc	triforce	0.522508	0.032459	28	0	23.0402
FBgn0003295	CG1214	ru	roughoid	1	0.247874	24	0	14.1139
FBgn0035227	CG12090	Iml1	Increased minichromosome loss 1	0.183916	0.00432044	24	0	81.8863
FBgn0011204	CG12086	cue	cueball	0.881736	0.0968455	24	20	389.166
FBgn0035204	CG2277	CG2277	uncharacterized protein	0.087449	0.000794327	24	4	232.479
FBgn0035231	CG18330	Pcyt2	Phosphocholine cytidylyltransferase 2	0.522508	0.032459	24	4	418.343
FBgn0035238	CG12104	CG12104	uncharacterized protein	1	0.558904	28	4	19.8735
FBgn0035290	CG1887	dsb	debris buster	0.122651	0.00193362	24	20	579.474
FBgn0035282	CG13936	CNMa	CNMamide	0.388899	0.0175407	24	16	77.9479
FBgn0035308	CG15822	CG15822	uncharacterized protein	0.678033	0.0572696	24	12	10.6844
FBgn0035346	CG1146	CG1146	uncharacterized protein	0.881736	0.0968455	24	4	143.028
FBgn0035379	CG9972	spz5	spatzle 5	0.881736	0.0968455	24	6	79.9352
FBgn0035398	CG1869	Cht7	Chitinase 7	0.183916	0.00432044	28	16	29.1484
FBgn0004888	CG1065	Scsalpha1	Succinyl-coenzyme A synthetase alpha subunit 1	1	0.377646	28	18	1055.61
FBgn0041630	CG1318	Hexo1	Hexosaminidase 1	0.2848	0.0089799	28	24	236.715
FBgn0035499	CG14996	Chd64	Chd64	0.183916	0.00432044	24	2	2029.94
FBgn0035539	CG7447	slow	slowdown	0.388899	0.0175407	24	12	108.111
FBgn0035557	CG11353	CG11353	uncharacterized protein	0.388899	0.0175407	24	14	74.3015
FBgn0028699	CG7499	Rh50	Rh50	0.678033	0.0572696	28	22	248.924
FBgn0030258	CG1552	CG1552	uncharacterized protein	0.183916	0.00432044	24	0	404.154
FBgn0027359	CG1728	Tim8	Tim8	0.881736	0.0968455	24	18	92.4875
FBgn0030321	CG1703	CG1703	uncharacterized protein	0.522508	0.032459	24	14	104.864
FBgn0030317	CG1561	CG1561	uncharacterized protein	0.183916	0.00432044	24	16	4055.43
FBgn0001083	CG1500	fw	furrowed	0.522508	0.032459	24	22	50.1903
FBgn0030425	CG3775	Nep6	Neprilysin 6	1	0.157639	24	16	895.698
FBgn0030432	CG4404	CG4404	uncharacterized protein	0.183916	0.00432044	24	2	316.208
FBgn0030484	CG1681	GstT4	Glutathione S transferase T4	0.183916	0.00432044	24	8	218.108
FBgn0052594	CG32594	be	ben	0.388899	0.0175407	24	12	60.663
FBgn0027601	CG9009	pdgy	pudgy	0.0586975	0.000294162	24	22	913.985
FBgn0030588	CG9521	CG9521	uncharacterized protein	0.122651	0.00193362	24	8	120.117
FBgn0030668	CG8128	CG8128	uncharacterized protein	1	0.247874	28	18	126.878
FBgn0030745	CG4239	CG4239	uncharacterized protein	0.388899	0.0175407	24	8	45.4459
FBgn0030769	CG13012	CG13012	uncharacterized protein	0.522508	0.032459	24	6	43.8381
FBgn0030816	CG16700	CG16700	uncharacterized protein	0.388899	0.0175407	28	12	200.44
FBgn0030806	CG13001	CG13001	uncharacterized protein	0.122651	0.00193362	28	4	24.1828
FBgn0024184	CG6269	unc-4	unc-4	1	0.377646	24	6	19.0638
FBgn0052553	CR32553	lncRNA:CR32553	long non-coding RNA:CR32553	0.2848	0.0089799	24	0	46.8253
FBgn0010383	CG6816	Cyp18a1	Cytochrome P450-18a1	0.087449	0.000794327	24	16	266.477
FBgn0031012	CG8051	CG8051	uncharacterized protein	1	0.157639	28	18	109.496
FBgn0031011	CG8034	CG8034	uncharacterized protein	0.678033	0.0572696	28	18	162.244
FBgn0027621	CG3400	Pfrx	6-phosphofructo-2-kinase	0.122651	0.00193362	24	12	1204.16
FBgn0031053	CG14223	CG14223	uncharacterized protein	0.388899	0.0175407	24	10	26.0692
FBgn0031042	CG14221	CG14221	uncharacterized protein	0.522508	0.032459	24	18	42.7828
FBgn0036939	CG7365	CG7365	uncharacterized protein	1	0.157639	24	12	93.6958
FBgn0036935	CG14186	CG14186	uncharacterized protein	0.678033	0.0572696	28	6	1291.48
FBgn0036910	CG8733	Cyp305a1	Cyp305a1	0.122651	0.00193362	24	4	380.624
FBgn0026630	CG9655	nes	nessy	0.388899	0.0175407	24	0	152.626
FBgn0036816	CG3979	Indy	I'm not dead yet	0.087449	0.000794327	28	24	745.896
FBgn0020300	CG13695	geko	geko	0.122651	0.00193362	24	0	79.9368
FBgn0036765	CG7408	CG7408	uncharacterized protein	0.881736	0.0968455	24	8	67.5583
FBgn0036757	CG14585	Ir75a	Ionotropic receptor 75a	0.0252666	2.63799e-05	24	6	266.676
FBgn0036732	CG7571	Oatp74D	Organic anion transporting polypeptide 74D	0.522508	0.032459	28	20	233.371
FBgn0036741	CG7510	anchor	anchor	0.2848	0.0089799	28	24	703.881
FBgn0036742	CG7497	CG7497	uncharacterized protein	0.122651	0.00193362	28	4	32.9096
FBgn0036752	CG5992	Adgf-A	Adenosine deaminase-related growth factor A	0.0586975	0.000294162	24	0	305.053
FBgn0036727	CG7589	CG7589	uncharacterized protein	0.388899	0.0175407	24	2	30.5363
FBgn0010352	CG11661	Nc73EF	Neural conserved at 73EF	0.522508	0.032459	24	0	2149.69
FBgn0036696	CG14057	CG14057	uncharacterized protein	0.678033	0.0572696	24	0	12.1751
FBgn0036679	CG13022	CG13022	uncharacterized protein	0.183916	0.00432044	28	22	25.4858
FBgn0036659	CG9701	CG9701	uncharacterized protein	0.678033	0.0572696	24	18	132.802
FBgn0036620	CG4842	CG4842	uncharacterized protein	0.087449	0.000794327	24	22	583.868
FBgn0026061	CG4123	Mipp1	Multiple inositol polyphosphate phosphatase 1	0.183916	0.00432044	24	22	152.776
FBgn0036622	CG4753	Agpat4	1-Acylglycerol-3-phosphate O-acyltransferase 4	0.183916	0.00432044	24	14	141.22
FBgn0011693	CG4899	Pdh	Photoreceptor dehydrogenase	0.087449	0.000794327	24	0	3102.75
FBgn0036584	CG13054	CG13054	uncharacterized protein	0.388899	0.0175407	24	12	9.84544
FBgn0036547	CG17032	CG17032	uncharacterized protein	0.522508	0.032459	28	20	170.11
FBgn0027088	CG6778	GlyRS	Glycyl-tRNA synthetase	0.522508	0.032459	24	16	90.5166
FBgn0036481	CG16959	CG16959	uncharacterized protein	0.678033	0.0572696	24	2	53.8687
FBgn0041604	CG32146	dlp	dally-like	0.881736	0.0968455	24	8	116.661
FBgn0036436	CG4914	CG4914	uncharacterized protein	0.388899	0.0175407	24	6	17.4847
FBgn0036380	CG8757	CG8757	uncharacterized protein	0.183916	0.00432044	24	0	48.6018
FBgn0052111	CR32111	lncRNA:CR32111	long non-coding RNA:CR32111	0.678033	0.0572696	24	16	32.8989
FBgn0011279	CG10436	Obp69a	Odorant-binding protein 69a	0.122651	0.00193362	24	22	89.0373
FBgn0011335	CG6801	vers	versatile	0.678033	0.0572696	20	8	33.7407
FBgn0052100	CG32100	CG32100	uncharacterized protein	0.183916	0.00432044	24	6	21.5709
FBgn0041096	CG32096	rols	rolling pebbles	0.2848	0.0089799	24	18	33.5039
FBgn0052091	CG32091	CG32091	uncharacterized protein	0.183916	0.00432044	28	20	112.68
FBgn0040817	CG14132	CG14132	uncharacterized protein	0.087449	0.000794327	24	8	76.809
FBgn0003292	CG6097	rt	rotated abdomen	0.388899	0.0175407	28	24	26.4119
FBgn0036106	CG6409	CG6409	uncharacterized protein	0.522508	0.032459	24	16	6335.54
FBgn0036028	CG16717	CG16717	uncharacterized protein	0.087449	0.000794327	28	8	35.126
FBgn0035985	CG3672	Cpr67B	Cuticular protein 67B	0.881736	0.0968455	28	26	1453.25
FBgn0035995	CG3529	CG3529	uncharacterized protein	0.183916	0.00432044	24	20	170.252
FBgn0035948	CG5644	CG5644	uncharacterized protein	0.678033	0.0572696	20	4	49.381
FBgn0035921	CG13305	CG13305	uncharacterized protein	0.0482677	9.57492e-05	24	2	70.1972
FBgn0035877	CG7083	CG7083	uncharacterized protein	0.2848	0.0089799	24	22	132.414
FBgn0010350	CG7962	Cds	CDP-diacylglycerol synthase	0.2848	0.0089799	24	0	1900.1
FBgn0016694	CG17888	Pdp1	PAR-domain protein 1	0.678033	0.0572696	24	16	7416.47
FBgn0035763	CG8602	CG8602	uncharacterized protein	0.2848	0.0089799	28	20	175.924
FBgn0035734	CG14823	CG14823	uncharacterized protein	0.388899	0.0175407	24	2	303.623
FBgn0023001	CG8624	melt	melted	0.183916	0.00432044	28	4	26.9811
FBgn0005626	CG10118	ple	pale	0.522508	0.032459	28	24	659.882
FBgn0052407	CG32407	CG32407	uncharacterized protein	0.388899	0.0175407	24	2	147.141
FBgn0040843	CG15213	CG15213	uncharacterized protein	0.0586975	0.000294162	28	0	11.2107
FBgn0052523	CG32523	CG32523	uncharacterized protein	0.122651	0.00193362	24	6	124.332
FBgn0031636	CG12194	CG12194	uncharacterized protein	0.388899	0.0175407	28	6	65.3615
FBgn0031589	CG3714	Naprt	Nicotinate phosphoribosyltransferase	0.122651	0.00193362	24	4	317.769
FBgn0015663	CG2788	Ugt36A1	UDP-glycosyltransferase family 36 member A1	0.2848	0.0089799	24	18	114.44
FBgn0031559	CG3513	CG3513	uncharacterized protein	0.678033	0.0572696	24	16	16.558
FBgn0031542	CG15414	CG15414	uncharacterized protein	0.522508	0.032459	24	14	36.1716
FBgn0014906	CG3488	Hydr2	alpha/beta hydrolase2	0.522508	0.032459	28	12	503.29
FBgn0031461	CG16987	daw	dawdle	0.522508	0.032459	24	14	242.225
FBgn0031432	CG9964	Cyp309a1	Cyp309a1	0.183916	0.00432044	24	14	90.778
FBgn0031428	CG9886	CG9886	uncharacterized protein	0.388899	0.0175407	24	20	199.073
FBgn0031359	CG18317	Rim2	Replication in mitochondria 2	0.678033	0.0572696	24	14	298.136
FBgn0024364	CG11417	CG11417	uncharacterized protein	0.522508	0.032459	28	8	58.2824
FBgn0023516	CG14815	Pex5	Peroxin 5	0.522508	0.032459	20	18	139.163
FBgn0028491	CG2930	CG2930	uncharacterized protein	0.522508	0.032459	24	0	114.05
FBgn0029766	CG15784	CG15784	uncharacterized protein	0.388899	0.0175407	24	12	540.692
FBgn0037074	CG7324	CG7324	uncharacterized protein	0.522508	0.032459	28	16	171.779
FBgn0022936	CG7405	CycH	Cyclin H	0.522508	0.032459	20	16	8.90254
FBgn0010403	CG11422	Obp83b	Odorant-binding protein 83b	0.388899	0.0175407	28	18	202.932
FBgn0037338	CG10018	Snm1	Snm1	0.2848	0.0089799	28	20	10.9573
FBgn0037298	CG2604	Sccpdh1	Saccheropin dehydrogenase 1	0.522508	0.032459	24	16	290.894
FBgn0031702	CG14021	fusl	fuseless	0.522508	0.032459	24	20	99.5935
FBgn0031745	CG8965	rau	rau	0.087449	0.000794327	20	16	20.0095
FBgn0025777	CG11324	homer	homer	0.388899	0.0175407	24	0	350.963
FBgn0015776	CG9258	nrv1	nervana 1	0.388899	0.0175407	24	22	355.817
FBgn0031893	CG4495	MICU1	Mitochondrial calcium uptake 1	0.2848	0.0089799	24	2	109.652
FBgn0025697	CG12789	santa-maria	scavenger receptor acting in neural tissue and majority of rhodopsin is absent	0.522508	0.032459	24	12	248.136
FBgn0031942	CG7203	CG7203	uncharacterized protein	0.183916	0.00432044	28	26	93.1193
FBgn0013531	CG18780	MED20	Mediator complex subunit 20	0.2848	0.0089799	24	10	12.7774
FBgn0032078	CG9520	C1GalTA	Core 1 Galactosyltransferase A	0.2848	0.0089799	20	6	74.6481
FBgn0032139	CG13116	CG13116	uncharacterized protein	0.388899	0.0175407	20	10	67.3837
FBgn0032253	CG5322	LManI	Lysosomal alpha-mannosidase I	0.522508	0.032459	28	18	94.6438
FBgn0032287	CG6415	CG6415	uncharacterized protein	0.2848	0.0089799	20	14	242.749
FBgn0032433	CG5427	Oatp33Ea	Organic anion transporting polypeptide 33Ea	0.522508	0.032459	28	4	31.5165
FBgn0032488	CG16812	CG16812	uncharacterized protein	0.388899	0.0175407	20	6	27.9972
FBgn0040972	CG16978	CG16978	uncharacterized protein	0.522508	0.032459	24	14	58.4714
FBgn0053307	CG33307	CG33307	uncharacterized protein	0.388899	0.0175407	24	16	360.574
FBgn0028506	CG4455	CG4455	uncharacterized protein	0.2848	0.0089799	20	10	13.5784
FBgn0032601	CG17914	yellow-b	yellow-b	0.388899	0.0175407	28	22	62.6445
FBgn0002939	CG31783	ninaD	neither inactivation nor afterpotential D	0.2848	0.0089799	20	8	7.67894
FBgn0002031	CG10691	l(2)37Cc	lethal (2) 37Cc	0.388899	0.0175407	24	16	231.587
FBgn0032886	CG9328	CG9328	uncharacterized protein	0.522508	0.032459	24	0	277.558
FBgn0051676	CG31676	CG31676	uncharacterized protein	0.522508	0.032459	28	22	187.969
FBgn0015570	CG2505	alpha-Est2	alpha-Esterase-2	0.522508	0.032459	24	16	320.65
FBgn0037696	CG9362	GstZ1	Glutathione S transferase Z1	0.388899	0.0175407	24	20	53.5503
FBgn0037906	CG14704	PGRP-LB	Peptidoglycan recognition protein LB	0.388899	0.0175407	24	14	87.6545
FBgn0038017	CG4115	CG4115	uncharacterized protein	0.2848	0.0089799	28	26	25.3885
FBgn0042206	CG18548	GstD10	Glutathione S transferase D10	0.2848	0.0089799	20	8	30.3585
FBgn0037998	CG4848	Cog1	Component of oligomeric golgi complex 1	0.522508	0.032459	24	0	49.1068
FBgn0038432	CG14883	CG14883	uncharacterized protein	0.388899	0.0175407	28	10	48.0849
FBgn0051217	CG31217	modSP	modular serine protease	0.388899	0.0175407	28	24	310.227
FBgn0038530	CG7629	AttD	Attacin-D	0.388899	0.0175407	28	20	31.7813
FBgn0051251	CG31251	CG31251	uncharacterized protein	0.522508	0.032459	28	8	15.1326
FBgn0038540	CG14321	CG14321	uncharacterized protein	0.122651	0.00193362	24	8	14.3863
FBgn0038679	CG6040	CG6040	uncharacterized protein	0.522508	0.032459	24	0	389.251
FBgn0000463	CG3619	Dl	Delta	0.2848	0.0089799	20	8	26.8513
FBgn0003867	CG6705	tsl	torso-like	0.388899	0.0175407	24	14	223.404
FBgn0038957	CG7059	CG7059	uncharacterized protein	0.522508	0.032459	24	4	111.484
FBgn0038959	CG13856	CG13856	uncharacterized protein	0.388899	0.0175407	24	12	52.1405
FBgn0039004	CG6958	Nup133	Nucleoporin 133kD	0.522508	0.032459	20	16	27.7159
FBgn0039048	CG17111	CG17111	uncharacterized protein	0.522508	0.032459	24	10	206.273
FBgn0039233	CG7006	CG7006	uncharacterized protein	0.388899	0.0175407	28	12	15.7582
FBgn0039283	CG13651	danr	distal antenna-related	0.388899	0.0175407	28	8	24.2427
FBgn0039337	CG5121	MED28	Mediator complex subunit 28	0.522508	0.032459	20	0	15.6414
FBgn0039312	CG10514	CG10514	uncharacterized protein	0.522508	0.032459	24	22	109.062
FBgn0002733	CG14548	E(spl)mbeta-HLH	Enhancer of split mbeta, helix-loop-helix	0.0586975	0.000294162	24	12	23.5955
FBgn0039465	CG6323	Tsp97E	Tetraspanin 97E	0.522508	0.032459	24	10	930.207
FBgn0039479	CG14257	CG14257	uncharacterized protein	0.522508	0.032459	24	0	10.5893
FBgn0039485	CG17189	CG17189	uncharacterized protein	0.522508	0.032459	24	14	67.4292
FBgn0040609	CG3348	CG3348	uncharacterized protein	0.2848	0.0089799	24	10	73.8706
FBgn0039747	CG9753	AdoR	Adenosine receptor	0.522508	0.032459	20	12	28.8336
FBgn0039816	CG11317	CG11317	uncharacterized protein	0.522508	0.032459	20	6	138.949
FBgn0000559	CG2238	eEF2	eukaryotic translation elongation factor 2	0.388899	0.0175407	24	16	5074.82
FBgn0033065	CG8345	Cyp6w1	Cyp6w1	0.087449	0.000794327	24	12	802.686
FBgn0050431	CG30431	CG30431	uncharacterized protein	0.388899	0.0175407	24	12	159.744
FBgn0033031	CG8245	CG8245	uncharacterized protein	0.522508	0.032459	20	6	90.8484
FBgn0034504	CG8929	CG8929	uncharacterized protein	0.522508	0.032459	28	4	294.198
FBgn0034387	CG15077	Cyp12b2	Cyp12b2	0.388899	0.0175407	28	20	56.2045
FBgn0050122	CG30122	CG30122	uncharacterized protein	0.2848	0.0089799	28	8	246.881
FBgn0029936	CG4617	CG4617	uncharacterized protein	0.388899	0.0175407	28	6	29.0502
FBgn0029930	CG12541	CG12541	uncharacterized protein	0.388899	0.0175407	24	0	66.4766
FBgn0029974	CG10946	dpr14	defective proboscis extension response 14	0.522508	0.032459	20	6	92.6902
FBgn0030085	CG6999	CG6999	uncharacterized protein	0.522508	0.032459	24	0	9.82579
FBgn0034602	CG15658	Lapsyn	Leucine-rich repeat activity-regulated protein at synapses	0.522508	0.032459	28	18	78.6152
FBgn0034605	CG15661	Ugt49C1	UDP-glycosyltransferase family 49 member C1	0.522508	0.032459	28	2	766.608
FBgn0050263	CG30263	stum	stumble	0.522508	0.032459	24	2	20.1612
FBgn0010611	CG4311	Hmgs	HMG Coenzyme A synthase	0.2848	0.0089799	24	20	227.827
FBgn0050467	CG30467	CG30467	uncharacterized protein	0.388899	0.0175407	28	2	14.3282
FBgn0000996	CG8171	dup	double parked	0.388899	0.0175407	24	14	19.3635
FBgn0033757	CG8811	muskelin	muskelin	0.122651	0.00193362	20	18	39.8103
FBgn0033742	CG8550	Nepl10	Neprilysin-like 10	0.388899	0.0175407	24	16	121.107
FBgn0033476	CG18445	oys	oysgedart	0.2848	0.0089799	28	12	1126.94
FBgn0033440	CG10459	CG10459	uncharacterized protein	0.183916	0.00432044	28	4	8.36766
FBgn0033388	CG8046	CG8046	uncharacterized protein	0.388899	0.0175407	24	16	15.1345
FBgn0033359	NA	NA	NA	0.522508	0.032459	24	14	7.14562
FBgn0015034	CG2062	Cyp4e1	Cytochrome P450-4e1	0.522508	0.032459	24	22	26.7689
FBgn0010548	CG11140	Aldh-III	Aldehyde dehydrogenase type III	0.522508	0.032459	20	16	214.192
FBgn0039916	CG9935	Ekar	Eye-enriched kainate receptor	0.522508	0.032459	20	6	274.827
FBgn0027780	CG13401	Aasdh	Aminoadipate-semialdehyde dehydrogenase	0.388899	0.0175407	20	18	25.9611
FBgn0053506	CG33506	CG33506	uncharacterized protein	0.522508	0.032459	24	18	52.7042
FBgn0038651	CG14299	Epg5	ectopic P-granules autophagy protein 5	0.122651	0.00193362	28	16	162.187
FBgn0029870	CG3869	Marf	Mitochondrial assembly regulatory factor	0.522508	0.032459	24	22	254.223
FBgn0031530	CG3254	Pgant2	Polypeptide N-Acetylgalactosaminyltransferase 2	0.522508	0.032459	20	6	128.862
FBgn0034081	CG10731	CG10731	uncharacterized protein	0.388899	0.0175407	24	0	21.4518
FBgn0062961	CR33942	lncRNA:CR33942	long non-coding RNA:CR33942	0.388899	0.0175407	28	18	73.4801
FBgn0015773	CG18657	NetA	Netrin-A	0.388899	0.0175407	28	4	9.97455
FBgn0058006	CG40006	CG40006	uncharacterized protein	0.2848	0.0089799	28	18	97.2928
FBgn0086558	CG32744	Ubi-p5E	Ubiquitin-5E	0.522508	0.032459	24	20	278.953
FBgn0086676	CG8428	spin	spinster	0.522508	0.032459	24	14	868.162
FBgn0086784	CG8739	stmA	stambha A	0.522508	0.032459	28	4	29.7751
FBgn0243512	CG7850	puc	puckered	0.2848	0.0089799	24	10	464.748
FBgn0250757	CG42235	CG42235	uncharacterized protein	0.522508	0.032459	24	0	223.919
FBgn0250907	CG18140	Cht10	Chitinase 10	0.522508	0.032459	24	20	14.776
FBgn0259112	CR42254	asRNA:CR42254	antisense RNA:CR42254	0.388899	0.0175407	28	10	10.5113
FBgn0260720	CR42547	asRNA:CR42547	antisense RNA:CR42547	0.522508	0.032459	28	24	18.5157
FBgn0260748	CG5004	CG5004	uncharacterized protein	0.522508	0.032459	24	10	57.1274
FBgn0261534	CG7532	l(2)34Fc	lethal (2) 34Fc	0.388899	0.0175407	24	16	46.2033
FBgn0261989	CG42807	CG42807	uncharacterized protein	0.522508	0.032459	28	18	181.351
FBgn0262057	CG6680	Spn77Ba	Serpin 77Ba	0.388899	0.0175407	28	20	292.636
FBgn0034893	CG5479	mRpL43	mitochondrial ribosomal protein L43	0.522508	0.032459	28	20	40.6403
FBgn0035010	CG13579	CG13579	uncharacterized protein	0.522508	0.032459	24	10	29.5406
FBgn0035065	CG3589	CG3589	uncharacterized protein	0.522508	0.032459	24	16	40.7642
FBgn0035060	CG16932	Eps-15	Epidermal growth factor receptor pathway substrate clone 15	0.388899	0.0175407	28	6	89.2599
FBgn0263745	CR43670	CR43670	pseudo	0.2848	0.0089799	20	6	23.1382
FBgn0264815	CG44007	Pde1c	Phosphodiesterase 1c	0.522508	0.032459	20	8	216.859
FBgn0265310	CR44283	lncRNA:CR44283	long non-coding RNA:CR44283	0.522508	0.032459	24	20	14.3977
FBgn0265487	CG33197	mbl	muscleblind	0.2848	0.0089799	24	0	2146.3
FBgn0267698	CG10295	Pak	p21-activated kinase	0.388899	0.0175407	28	10	385.034
FBgn0024510	CG32315	dlt	discs lost	0.388899	0.0175407	24	8	22.0299
FBgn0026259	CG10840	eIF5B	eukaryotic translation initiation factor 5B	0.522508	0.032459	24	12	125.862
FBgn0026592	CG1079	Fie	Fire exit	0.522508	0.032459	24	0	420.768
FBgn0052647	CG32647	CG32647	uncharacterized protein	0.388899	0.0175407	28	18	841.984
FBgn0030456	CG4332	CG4332	uncharacterized protein	0.183916	0.00432044	20	14	49.2241
FBgn0030634	CG9164	CG9164	uncharacterized protein	0.183916	0.00432044	20	6	51.2214
FBgn0030808	CG4937	RhoGAP15B	Rho GTPase activating protein at 15B	0.522508	0.032459	20	14	81.2228
FBgn0011758	CG5529	B-H1	BarH1	0.522508	0.032459	24	14	23.2859
FBgn0031037	CG14207	CG14207	uncharacterized protein	0.2848	0.0089799	20	10	258.85
FBgn0031059	CG14229	CG14229	uncharacterized protein	0.522508	0.032459	24	10	18.1711
FBgn0036839	CG18136	SmydA-2	SET and MYND domain containing, arthropod-specific, member 2	0.522508	0.032459	20	10	12.439
FBgn0036824	CG3902	CG3902	uncharacterized protein	0.522508	0.032459	24	12	1107.22
FBgn0004401	CG6143	Pep	Protein on ecdysone puffs	0.522508	0.032459	24	4	334.353
FBgn0042201	CG13061	Nplp3	Neuropeptide-like precursor 3	0.388899	0.0175407	28	20	109.625
FBgn0036514	CG12301	CG12301	uncharacterized protein	0.388899	0.0175407	20	6	23.5681
FBgn0036522	CG7372	CG7372	uncharacterized protein	0.388899	0.0175407	24	6	12.7423
FBgn0036461	CG10006	Zip71B	Zinc/iron regulated transporter-related protein 71B	0.522508	0.032459	24	0	46.9974
FBgn0036463	CG5392	Reck	Reversion-inducing-cysteine-rich protein with kazal motifs	0.388899	0.0175407	20	14	20.8885
FBgn0010452	CG11280	trn	tartan	0.2848	0.0089799	28	6	19.6884
FBgn0042138	CG18815	CG18815	uncharacterized protein	0.2848	0.0089799	24	2	221.192
FBgn0036094	CG14153	CG14153	uncharacterized protein	0.087449	0.000794327	28	18	102.719
FBgn0044048	CG33273	Ilp5	Insulin-like peptide 5	0.522508	0.032459	20	18	51.0278
FBgn0035980	CG4447	mRRF1	mitochondrial ribosome recycling factor 1	0.522508	0.032459	24	20	17.5192
FBgn0001248	CG7176	Idh	Isocitrate dehydrogenase	0.522508	0.032459	28	26	1261.72
FBgn0035815	CG7422	Snmp2	Sensory neuron membrane protein 2	0.522508	0.032459	24	22	109.976
FBgn0035769	CG8591	CTCF	CTCF	0.388899	0.0175407	28	10	97.397
FBgn0035767	CG8596	Cln7	Cln7	0.522508	0.032459	24	12	34.4905
FBgn0001258	CG10160	Ldh	Lactate dehydrogenase	0.183916	0.00432044	24	20	89.2032
FBgn0035696	CG10173	Best2	Bestrophin 2	0.522508	0.032459	24	20	124.181
FBgn0035590	CG10673	Prpk	p53-related protein kinase	0.522508	0.032459	28	20	28.1647
FBgn0031592	CG3675	Art2	Arginine methyltransferase 2	0.522508	0.032459	24	2	9.36487
FBgn0031491	CG17223	alpha4GT1	alpha1,4-galactosyltransferase 1	0.522508	0.032459	24	16	49.6375
FBgn0031389	CG4259	CG4259	uncharacterized protein	0.388899	0.0175407	28	18	81.7987
FBgn0265045	CG44162	Strn-Mlck	Stretchin-Mlck	0.522508	0.032459	20	18	180.054
FBgn0032800	CG10137	CG10137	uncharacterized protein	0.522508	0.032459	28	4	104.89
FBgn0000180	CG4722	bib	big brain	0.522508	0.032459	28	4	55.4645
