# Supplementary material for: Chronic sleep loss disrupts rhythmic gene expression in Drosophila
Source: Front Physiol. 2022 Nov 18;13:1048751. doi: 10.3389/fphys.2022.1048751 (PMC9716074; doi:10.3389/fphys.2022.1048751)
Supplement: Supplementary file 2 [file Table3.xlsx]

## Sheet: circadian_union_JTK_WAKED2
FLYBASE	FLYBASECG	SYMBOL	GENENAME	BH.Q	ADJ.P	PER	LAG	AMP
FBgn0024989	CG3777	CG3777	uncharacterized protein	0.623328	0.0572696	24	0	22.0191
FBgn0023534	CG17778	CG17778	uncharacterized protein	0.220537	0.0089799	28	8	93.8007
FBgn0003575	CG6222	su(sable)	suppressor of sable	0.330717	0.0175407	24	20	137.406
FBgn0025620	CG13360	CG13360	uncharacterized protein	0.220537	0.0089799	28	2	379.889
FBgn0025633	CG13366	CG13366	uncharacterized protein	1	0.247874	24	0	57.8232
FBgn0040348	CG3703	CG3703	uncharacterized protein	0.451878	0.032459	24	10	98.339
FBgn0024897	CG3100	b6	b6	0.220537	0.0089799	24	0	95.1598
FBgn0023508	CG3573	Ocrl	Oculocerebrorenal syndrome of Lowe	0.220537	0.0089799	24	10	180.96
FBgn0025625	CG4290	Sik2	Salt-inducible kinase 2	0.0768492	0.000794327	24	12	217.474
FBgn0052801	CG32801	CG32801	uncharacterized protein	1	0.558904	24	10	18.1425
FBgn0040395	CG3981	Unc-76	Unc-76	0.808707	0.0968455	28	16	93.8835
FBgn0015036	CG10755	Cyp4ae1	Cytochrome P450-4ae1	0.153833	0.00432044	24	22	19.8121
FBgn0040900	CG17777	CG17777	uncharacterized protein	0.808707	0.0968455	24	0	12.2576
FBgn0023526	CG2865	CG2865	uncharacterized protein	0.808707	0.0968455	24	22	148.897
FBgn0004397	CG3299	Vinc	Vinculin	0.220537	0.0089799	24	10	1803.45
FBgn0003068	CG2647	per	period	0.00791832	5.78704e-06	24	12	2966.16
FBgn0024997	CG2681	CG2681	uncharacterized protein	0.623328	0.0572696	24	14	228.823
FBgn0024980	CG2715	Syx4	Syntaxin 4	0.00791832	5.78704e-06	24	2	164.131
FBgn0029766	CG15784	CG15784	uncharacterized protein	1	0.157639	24	12	444.116
FBgn0029768	CG16752	SPR	Sex peptide receptor	0.451878	0.032459	24	4	127.687
FBgn0004687	CG3201	Mlc-c	Myosin light chain cytoplasmic	0.108943	0.00193362	28	10	413.754
FBgn0052758	CG32758	CG32758	uncharacterized protein	0.451878	0.032459	28	10	200.244
FBgn0029843	CG5905	Nep1	Neprilysin 1	0.0768492	0.000794327	28	8	71.8532
FBgn0029839	CG4660	CG4660	uncharacterized protein	0.623328	0.0572696	24	22	172.851
FBgn0031282	CG3639	Pex12	Peroxin 12	0.220537	0.0089799	24	12	12.5398
FBgn0002936	CG3966	ninaA	neither inactivation nor afterpotential A	0.108943	0.00193362	24	0	976.771
FBgn0031267	CG13688	Ipk2	Ipk2	0.108943	0.00193362	24	2	36.5451
FBgn0037010	CG4825	CG4825	uncharacterized protein	0.108943	0.00193362	24	18	597.427
FBgn0037000	CG5130	ZnT77C	Zinc transporter 77C	0.153833	0.00432044	24	20	47.9684
FBgn0036992	CG11796	Hpd	4-hydroxyphenylpyruvate dioxygenase	0.153833	0.00432044	28	0	1627.58
FBgn0037073	CG7338	Tsr1	Tsr1 ribosome assembly factor	0.623328	0.0572696	24	4	69.5769
FBgn0027086	CG11471	IleRS	Isoleucyl-tRNA synthetase	0.220537	0.0089799	24	20	232.586
FBgn0037163	CG11440	laza	lazaro	0.108943	0.00193362	24	0	388.895
FBgn0037186	CG11241	CG11241	uncharacterized protein	0.108943	0.00193362	24	18	112.679
FBgn0046878	CG15582	Obp83cd	Odorant-binding protein 83cd	0.330717	0.0175407	24	22	54.5694
FBgn0037409	CG15589	Osi24	Osiris 24	0.153833	0.00432044	24	8	13.662
FBgn0037410	CG1148	Osi2	Osiris 2	0.153833	0.00432044	28	26	39.6818
FBgn0046876	CG31557	Obp83ef	Odorant-binding protein 83ef	0.153833	0.00432044	24	18	49.7237
FBgn0037396	CG11459	CG11459	uncharacterized protein	0.108943	0.00193362	24	18	73.3963
FBgn0037386	CG1208	CG1208	uncharacterized protein	0.451878	0.032459	24	6	127.473
FBgn0037391	CG2017	CG2017	uncharacterized protein	0.330717	0.0175407	24	20	284.219
FBgn0029088	CG2019	disp	dispatched	0.220537	0.0089799	24	18	84.141
FBgn0037288	CG14661	CG14661	uncharacterized protein	0.330717	0.0175407	24	22	1545.77
FBgn0037263	CG18271	slx1	nuclease slx1	1	0.558904	24	12	6.24209
FBgn0037239	CG11739	Sfxn1-3	Sideroflexin 1/3	0.330717	0.0175407	28	22	176.235
FBgn0037217	CG14636	CG14636	uncharacterized protein	0.0327531	9.57492e-05	24	22	105.146
FBgn0053113	CG33113	Rtnl1	Reticulon-like1	0.623328	0.0572696	28	0	1308.59
FBgn0016076	CG14029	vri	vrille	0.00791832	5.78704e-06	24	14	3769.64
FBgn0031697	CG14024	CG14024	uncharacterized protein	0.220537	0.0089799	28	8	73.0703
FBgn0001128	CG9042	Gpdh1	Glycerol-3-phosphate dehydrogenase 1	0.108943	0.00193362	24	4	1639.85
FBgn0025777	CG11324	homer	homer	0.153833	0.00432044	24	0	213.288
FBgn0031850	CG11326	Tsp	Thrombospondin	0.220537	0.0089799	24	12	529.069
FBgn0031881	CG3476	MME1	Mitochondrial Magnesium Exporter 1	0.153833	0.00432044	24	14	41.7502
FBgn0031894	CG4496	CG4496	uncharacterized protein	0.153833	0.00432044	24	8	22.403
FBgn0031925	CG6730	Cyp4d21	Cyp4d21	0.220537	0.0089799	24	18	1806.26
FBgn0031926	CG6739	CG6739	uncharacterized protein	1	0.377646	24	10	19.9677
FBgn0031948	CG7149	CG7149	uncharacterized protein	0.153833	0.00432044	24	22	728.313
FBgn0031975	CG7356	Tg	Transglutaminase	0.220537	0.0089799	28	0	227.375
FBgn0031959	CG7104	spz3	spatzle 3	0.153833	0.00432044	24	4	15.6524
FBgn0031999	CG8419	CG8419	uncharacterized protein	0.153833	0.00432044	24	20	499.638
FBgn0032022	CG14275	CG14275	uncharacterized protein	0.808707	0.0968455	24	14	762.793
FBgn0031998	CG8451	SLC5A11	Sodium/solute co-transporter-like 5A11	0.220537	0.0089799	24	0	355.374
FBgn0032079	CG31886	CG31886	uncharacterized protein	0.220537	0.0089799	28	20	65.1525
FBgn0032109	CG17005	CG17005	uncharacterized protein	0.153833	0.00432044	24	10	1138.63
FBgn0010314	CG3738	Cks30A	Cyclin-dependent kinase subunit 30A	0.330717	0.0175407	24	8	58.1948
FBgn0032116	CG3759	Mco1	Multicopper oxidase 1	0.108943	0.00193362	24	14	134.212
FBgn0032140	CG13117	CG13117	uncharacterized protein	0.330717	0.0175407	28	16	305.927
FBgn0032195	CG4908	CG4908	uncharacterized protein	0.451878	0.032459	28	14	32.8851
FBgn0051719	CG31719	RluA-1	RluA pseudouridine synthase 1	0.451878	0.032459	24	16	108.2
FBgn0032213	CG5390	CG5390	uncharacterized protein	1	0.377646	28	18	527.822
FBgn0051871	CG31871	CG31871	uncharacterized protein	0.330717	0.0175407	24	0	59.0541
FBgn0032281	CG17107	CG17107	uncharacterized protein	0.153833	0.00432044	24	14	17.4328
FBgn0032297	CG17124	CG17124	uncharacterized protein	0.0768492	0.000794327	24	22	1355.28
FBgn0032285	CG17108	CG17108	uncharacterized protein	0.220537	0.0089799	24	22	12135.3
FBgn0032262	CG7384	CG7384	uncharacterized protein	0.0327531	9.57492e-05	24	6	100.383
FBgn0051869	CG31869	CG31869	uncharacterized protein	0.220537	0.0089799	24	0	159.295
FBgn0040211	CG4779	hgo	homogentisate 1,2-dioxygenase	0.153833	0.00432044	24	4	133.409
FBgn0032354	CG4788	CG4788	uncharacterized protein	0.808707	0.0968455	24	10	19.1856
FBgn0014019	CG5279	Rh5	Rhodopsin 5	0.220537	0.0089799	24	14	2219.26
FBgn0000588	CG14941	esc	extra sexcombs	0.808707	0.0968455	28	10	13.2091
FBgn0032414	CG17211	CG17211	uncharacterized protein	0.451878	0.032459	24	10	313.501
FBgn0032444	CG5525	CCT4	Chaperonin containing TCP1 subunit 4	0.623328	0.0572696	24	10	182.439
FBgn0032494	CG5945	CG5945	uncharacterized protein	0.623328	0.0572696	24	0	1334.62
FBgn0032513	CG6565	CG6565	uncharacterized protein	0.0768492	0.000794327	28	20	98.855
FBgn0032514	CG9302	CG9302	uncharacterized protein	0.0210555	2.63799e-05	24	12	47.1962
FBgn0032512	CG9305	Bdp1	B double prime 1	0.220537	0.0089799	28	20	146.913
FBgn0032507	CG9377	CG9377	uncharacterized protein	0.153833	0.00432044	28	4	204.783
FBgn0032484	CG9431	kek4	kekkon 4	0.808707	0.0968455	24	20	347.289
FBgn0051849	CG31849	CG31849	uncharacterized protein	0.108943	0.00193362	24	10	47.3844
FBgn0028527	CG18507	CG18507	uncharacterized protein	0.0768492	0.000794327	24	22	224.764
FBgn0027844	CG7820	CAH1	Carbonic anhydrase 1	0.0768492	0.000794327	24	22	746.491
FBgn0028888	CG4168	CG4168	uncharacterized protein	0.153833	0.00432044	24	20	544.167
FBgn0013433	CG4846	beat-Ia	beaten path Ia	0.220537	0.0089799	24	12	27.2925
FBgn0004797	CG31991	mdy	midway	0.0327531	9.57492e-05	24	0	424.074
FBgn0032613	CG13283	Nepl9	Neprilysin-like 9	0.451878	0.032459	24	4	121.503
FBgn0032652	CG6870	CG6870	uncharacterized protein	0.108943	0.00193362	24	20	1366.48
FBgn0032694	CG15162	MESR3	Misexpression suppressor of ras 3	0.808707	0.0968455	24	18	274.335
FBgn0032681	CG10283	CG10283	uncharacterized protein	0.451878	0.032459	24	22	106.369
FBgn0027074	CG17324	Ugt36F1	UDP-glycosyltransferase family 36 member F1	1	0.157639	28	24	179.713
FBgn0032713	CG17323	Ugt36D1	UDP-glycosyltransferase family 36 member D1	0.0563496	0.000294162	24	22	224.651
FBgn0032750	CG10495	CG10495	uncharacterized protein	1	0.157639	24	4	13.48
FBgn0000075	CG10501	amd	alpha methyl dopa-resistant	0.623328	0.0572696	24	14	15.5886
FBgn0002031	CG10691	l(2)37Cc	lethal (2) 37Cc	0.330717	0.0175407	24	18	166.807
FBgn0032783	CG10237	CG10237	uncharacterized protein	0.220537	0.0089799	24	18	820.663
FBgn0032773	CG15825	fon	fondue	0.0768492	0.000794327	24	22	2488.39
FBgn0000964	CG10034	tj	traffic jam	0.623328	0.0572696	24	20	182.556
FBgn0053116	CG33116	CG33116	uncharacterized protein	0.153833	0.00432044	28	10	139.45
FBgn0032803	CG13082	CG13082	uncharacterized protein	0.220537	0.0089799	24	8	66.6464
FBgn0032796	CG10188	CG10188	uncharacterized protein	0.220537	0.0089799	24	18	146.303
FBgn0032820	CG31692	fbp	fructose-1,6-bisphosphatase	0.330717	0.0175407	24	0	453.779
FBgn0014859	CG1864	Hr38	Hormone receptor-like in 38	1	0.377646	24	10	366.898
FBgn0011202	CG1768	dia	diaphanous	0.108943	0.00193362	24	22	263.285
FBgn0032891	CG9333	Oseg5	Outer segment 5	0.808707	0.0968455	24	18	7.776
FBgn0011829	CG14396	Ret	Ret oncogene	0.0327531	9.57492e-05	28	8	29.4781
FBgn0003885	CG2512	alphaTub84D	alpha-Tubulin at 84D	0.451878	0.032459	28	22	181.206
FBgn0051248	CG31248	CG31248	uncharacterized protein	0.153833	0.00432044	24	20	201.449
FBgn0003884	CG1913	alphaTub84B	alpha-Tubulin at 84B	0.0768492	0.000794327	24	12	1121.15
FBgn0037515	CG3066	Sp7	Serine protease 7	0.0768492	0.000794327	24	0	1524.16
FBgn0037607	CG8036	CG8036	uncharacterized protein	0.330717	0.0175407	24	6	1615.24
FBgn0037632	CG8351	CCT7	Chaperonin containing TCP1 subunit 7	0.808707	0.0968455	24	10	164.297
FBgn0037659	CG11033	Kdm2	Lysine (K)-specific demethylase 2	0.623328	0.0572696	28	10	119.423
FBgn0051100	CG31100	CG31100	uncharacterized protein	0.153833	0.00432044	24	16	273.038
FBgn0037697	CG9363	GstZ2	Glutathione S transferase Z2	0.108943	0.00193362	24	2	383.719
FBgn0037696	CG9362	GstZ1	Glutathione S transferase Z1	0.220537	0.0089799	24	22	52.5926
FBgn0037712	CG16789	CG16789	uncharacterized protein	0.108943	0.00193362	24	10	57.0279
FBgn0037727	CG8358	Nepl12	Neprilysin-like 12	0.108943	0.00193362	24	20	67.2344
FBgn0051352	CG31352	Unc-115a	Uncoordinated 115a	0.451878	0.032459	24	8	148.697
FBgn0037730	CG9444	CG9444	uncharacterized protein	0.808707	0.0968455	24	8	59.6774
FBgn0037750	CG12946	Whamy	WHAMM and JMY related	0.451878	0.032459	24	0	23.0566
FBgn0040259	CG18578	Ugt302C1	UDP-glycosyltransferase family 302 member C1	0.451878	0.032459	24	2	431.426
FBgn0026315	CG6644	Ugt35A1	UDP-glycosyltransferase family 35 member A1	0.330717	0.0175407	24	6	59.3072
FBgn0026314	CG6649	Ugt35B1	UDP-glycosyltransferase family 35 member B1	0.153833	0.00432044	24	2	896.969
FBgn0040255	CG6653	Ugt35E2	UDP-glycosyltransferase family 35 member E2	0.0563496	0.000294162	24	0	35.6027
FBgn0037896	CG6728	ninaG	ninaG	0.108943	0.00193362	24	2	124.314
FBgn0037935	CG6834	CG6834	uncharacterized protein	0.220537	0.0089799	24	4	329.826
FBgn0051116	CG31116	ClC-a	Chloride channel-a	0.451878	0.032459	24	20	496.343
FBgn0038017	CG4115	CG4115	uncharacterized protein	0.330717	0.0175407	28	24	42.4293
FBgn0010039	CG4381	GstD3	Glutathione S transferase D3	0.451878	0.032459	24	2	25.2936
FBgn0042206	CG18548	GstD10	Glutathione S transferase D10	0.0768492	0.000794327	28	2	46.3343
FBgn0037999	CG4860	CG4860	uncharacterized protein	0.808707	0.0968455	28	26	14.2109
FBgn0038072	CG6225	CG6225	uncharacterized protein	0.153833	0.00432044	24	2	64.6751
FBgn0001296	CG12286	kar	karmoisin	0.330717	0.0175407	24	0	185.953
FBgn0027610	CG8790	Dic1	Dicarboxylate carrier 1	0.330717	0.0175407	24	0	365.632
FBgn0023495	CG8823	Lip3	Lip3	1	0.247874	24	2	14.6405
FBgn0000454	CG9285	Dip-B	Dipeptidase B	0.108943	0.00193362	24	2	489.764
FBgn0051326	CG31326	CG31326	uncharacterized protein	0.153833	0.00432044	24	4	498.841
FBgn0038211	CG9649	CG9649	uncharacterized protein	0.220537	0.0089799	28	0	667.04
FBgn0051321	CG31321	CG31321	uncharacterized protein	0.153833	0.00432044	24	4	233.414
FBgn0038247	CG3389	Cad88C	Cadherin 88C	1	0.157639	20	12	6.32592
FBgn0038279	CG3837	Sdr	Secreted decoy of InR	0.220537	0.0089799	24	8	90.1254
FBgn0038330	CG14868	CG14868	uncharacterized protein	1	0.247874	24	12	51.4678
FBgn0038321	CG6218	CG6218	uncharacterized protein	0.0768492	0.000794327	24	0	214.621
FBgn0019940	CG5192	Rh6	Rhodopsin 6	0.0327531	9.57492e-05	24	14	3990.84
FBgn0026616	CG4606	alpha-Man-IIb	alpha-Mannosidase class II b	0.220537	0.0089799	24	0	384.428
FBgn0051183	CG31183	CG31183	uncharacterized protein	0.153833	0.00432044	28	0	231.839
FBgn0052855	CG32855	CG32855	uncharacterized protein	0.220537	0.0089799	24	22	75.4112
FBgn0038407	CG6126	CG6126	uncharacterized protein	1	0.157639	24	0	259.542
FBgn0027095	CG7013	Manf	Mesencephalic astrocyte-derived neurotrophic factor	0.330717	0.0175407	20	14	118.119
FBgn0038432	CG14883	CG14883	uncharacterized protein	0.0768492	0.000794327	28	10	91.7571
FBgn0038420	CG10311	CG10311	uncharacterized protein	0.108943	0.00193362	28	8	272.549
FBgn0015019	CG8977	CCT3	Chaperonin containing TCP1 subunit 3	1	0.377646	24	10	200.186
FBgn0051217	CG31217	modSP	modular serine protease	0.153833	0.00432044	24	0	310.915
FBgn0003499	CG7847	sr	stripe	0.808707	0.0968455	24	12	89.3239
FBgn0038583	CG7183	CG7183	uncharacterized protein	0.623328	0.0572696	24	0	15.7416
FBgn0038638	CG7702	CG7702	uncharacterized protein	0.108943	0.00193362	24	8	46.9223
FBgn0038679	CG6040	CG6040	uncharacterized protein	0.0768492	0.000794327	24	22	435.699
FBgn0025680	CG3772	cry	cryptochrome	0.0768492	0.000794327	28	2	1922.95
FBgn0038721	CG16718	subdued	subdued	0.330717	0.0175407	28	12	78.6295
FBgn0038763	CG4433	PIG-L	Phosphatidylinositol glycan anchor biosynthesis class L	0.808707	0.0968455	24	10	68.9618
FBgn0053094	CG33094	Synd	Syndapin	0.108943	0.00193362	24	16	709.606
FBgn0038858	CG5793	CG5793	uncharacterized protein	0.220537	0.0089799	24	6	297.138
FBgn0038862	CG5798	Usp8	Ubiquitin specific protease 8	0.0210555	2.63799e-05	24	12	2335.48
FBgn0003257	CG3593	r-l	rudimentary-like	0.153833	0.00432044	24	18	45.0658
FBgn0038850	CG17279	CG17279	uncharacterized protein	0.220537	0.0089799	24	0	14.6723
FBgn0038849	CG7079	CG7079	uncharacterized protein	1	0.805264	24	4	65.6317
FBgn0051207	CG31207	CG31207	uncharacterized protein	0.451878	0.032459	28	0	188.138
FBgn0051189	CG31189	CG31189	uncharacterized protein	0.0563496	0.000294162	28	26	94.0071
FBgn0038897	CG5849	CG5849	uncharacterized protein	0.220537	0.0089799	24	0	99.9333
FBgn0038964	CG13849	Nop56	Nop56	0.153833	0.00432044	24	4	74.9079
FBgn0020278	CG5248	loco	locomotion defects	0.220537	0.0089799	24	12	87.4761
FBgn0003676	CG5374	CCT1	Chaperonin containing TCP1 subunit 1	0.108943	0.00193362	24	10	269.027
FBgn0038966	CG13848	pinta	prolonged depolarization afterpotential (PDA) is not apparent	0.108943	0.00193362	24	22	491.28
FBgn0039069	CG6763	CG6763	uncharacterized protein	0.220537	0.0089799	24	8	16.2631
FBgn0039084	CG10175	CG10175	uncharacterized protein	0.108943	0.00193362	24	18	529.548
FBgn0051145	CG31145	CG31145	uncharacterized protein	0.153833	0.00432044	24	20	1063.19
FBgn0025574	CG5212	Pli	Pellino	0.153833	0.00432044	24	18	266.586
FBgn0039178	CG6356	CG6356	uncharacterized protein	1	0.247874	28	6	251.855
FBgn0039209	CG13624	REPTOR	Repressed by TOR	0.153833	0.00432044	24	20	230.322
FBgn0004885	CG6863	tok	tolkin	0.330717	0.0175407	24	20	781.372
FBgn0039244	CG11069	CG11069	uncharacterized protein	1	0.247874	24	10	62.8589
FBgn0051121	CG31121	CG31121	uncharacterized protein	1	0.558904	28	4	11.0226
FBgn0039252	CG11771	CG11771	uncharacterized protein	0.153833	0.00432044	24	20	66.1307
FBgn0039297	CG11852	CG11852	uncharacterized protein	0.153833	0.00432044	24	8	60.9725
FBgn0051300	CG31300	CG31300	uncharacterized protein	0.0563496	0.000294162	24	0	267.543
FBgn0039325	CG10560	CG10560	uncharacterized protein	0.451878	0.032459	24	2	186.931
FBgn0011666	CG5099	msi	musashi	0.153833	0.00432044	24	8	515.647
FBgn0002609	CG8346	E(spl)m3-HLH	Enhancer of split m3, helix-loop-helix	0.451878	0.032459	28	6	11.387
FBgn0000064	CG6058	Ald1	Aldolase 1	0.0768492	0.000794327	24	4	2803.94
FBgn0039430	CG5455	CG5455	uncharacterized protein	0.808707	0.0968455	24	12	386.447
FBgn0039465	CG6323	Tsp97E	Tetraspanin 97E	0.153833	0.00432044	24	10	1678.59
FBgn0039479	CG14257	CG14257	uncharacterized protein	0.220537	0.0089799	24	2	15.312
FBgn0039487	CG6070	gb	genderblind	0.220537	0.0089799	24	0	112.937
FBgn0039486	CG6074	CAH9	Carbonic anhydrase 9	0.0768492	0.000794327	24	8	275.979
FBgn0004387	CG5658	Klp98A	Kinesin-like protein at 98A	1	0.157639	24	0	271.077
FBgn0039564	CG5527	Nep7	Neprilysin 7	0.220537	0.0089799	24	18	122.427
FBgn0039594	CG9990	snu	snustorr	0.153833	0.00432044	24	22	767.668
FBgn0039609	CG14529	Nepl17	Neprilysin-like 17	0.153833	0.00432044	28	22	16.4814
FBgn0039611	CG14528	Nepl18	Neprilysin-like 18	0.0327531	9.57492e-05	24	22	669.384
FBgn0039613	CG14527	Nepl20	Neprilysin-like 20	0.0768492	0.000794327	24	18	14.8612
FBgn0027578	CG14526	Nepl21	Neprilysin-like 21	0.623328	0.0572696	24	18	588.466
FBgn0024273	CG1520	WASp	WASp	0.808707	0.0968455	24	8	97.9553
FBgn0039640	CG14516	CG14516	uncharacterized protein	0.808707	0.0968455	24	2	78.082
FBgn0039656	CG11951	CG11951	uncharacterized protein	0.0768492	0.000794327	24	4	192.759
FBgn0039639	CG14512	CG14512	uncharacterized protein	0.330717	0.0175407	24	20	16.6141
FBgn0015622	CG11958	Cnx99A	Calnexin 99A	1	0.157639	28	18	1766.02
FBgn0039678	CG18111	Obp99a	Odorant-binding protein 99a	0.108943	0.00193362	24	16	1482.43
FBgn0039690	CG1969	Gnpnat	Glucosamine-phosphate N-acetyltransferase	0.808707	0.0968455	24	12	107.904
FBgn0039704	CG7802	neo	neyo	0.108943	0.00193362	24	6	13.702
FBgn0051036	CG31036	CG31036	uncharacterized protein	0.0768492	0.000794327	24	22	388.614
FBgn0003861	CG7875	trp	transient receptor potential	0.0768492	0.000794327	24	16	10773.5
FBgn0039722	CG15520	Capa	Capability	0.108943	0.00193362	24	10	613.232
FBgn0039703	CG7829	CG7829	uncharacterized protein	0.220537	0.0089799	24	10	145.33
FBgn0039748	CG15529	CG15529	uncharacterized protein	1	0.558904	28	8	21.4802
FBgn0039754	CG9747	CG9747	uncharacterized protein	0.330717	0.0175407	24	10	598.051
FBgn0039749	CG11498	CG11498	uncharacterized protein	0.623328	0.0572696	24	8	28.7356
FBgn0039737	CG7920	CG7920	uncharacterized protein	0.330717	0.0175407	28	24	1365.25
FBgn0039789	CG9717	CG9717	uncharacterized protein	0.0563496	0.000294162	24	22	597.256
FBgn0028646	CG2139	aralar1	aralar1	0.220537	0.0089799	24	4	783.793
FBgn0027598	CG31012	cindr	CIN85 and CD2AP related	0.330717	0.0175407	28	24	411.657
FBgn0039844	CG1607	CG1607	uncharacterized protein	0.808707	0.0968455	28	4	173.734
FBgn0039849	CG11334	CG11334	uncharacterized protein	0.220537	0.0089799	24	16	269.323
FBgn0027620	CG1966	Acf	ATP-dependent chromatin assembly factor large subunit	0.451878	0.032459	24	20	59.0837
FBgn0033065	CG8345	Cyp6w1	Cyp6w1	0.153833	0.00432044	28	8	1035.3
FBgn0033052	CG33131	SCAP	SREBP cleavage activating protein	0.623328	0.0572696	24	20	141.362
FBgn0033051	CG7863	Strica	Ser/Thr-rich caspase	0.330717	0.0175407	24	10	82.0145
FBgn0033079	CG3174	Fmo-2	Flavin-containing monooxygenase 2	0.220537	0.0089799	24	2	461.021
FBgn0034512	CG18067	CG18067	uncharacterized protein	1	0.377646	24	18	4355.11
FBgn0050147	CG30147	Hil	Hillarin	0.0768492	0.000794327	24	18	76.8567
FBgn0034451	CG11242	TBCB	tubulin-binding cofactor B	0.153833	0.00432044	24	12	70.8252
FBgn0034397	CG15082	CG15082	uncharacterized protein	0.220537	0.0089799	24	12	45.4443
FBgn0010053	CG15101	Jheh1	Juvenile hormone epoxide hydrolase 1	0.451878	0.032459	24	2	317.956
FBgn0034401	CG15100	MetRS	Methionyl-tRNA synthetase	0.451878	0.032459	28	22	98.0899
FBgn0034390	CG15093	CG15093	uncharacterized protein	1	0.157639	24	4	405.835
FBgn0028983	CG10913	Spn55B	Serpin 55B	0.623328	0.0572696	24	18	158.574
FBgn0027836	CG5729	Dgp-1	Dgp-1	0.451878	0.032459	28	20	116.143
FBgn0011589	CG5076	Elk	Eag-like K[+] channel	0.153833	0.00432044	28	10	128.355
FBgn0029881	CG3973	pigs	pickled eggs	0.0768492	0.000794327	24	0	1112.01
FBgn0029932	CG4607	CG4607	uncharacterized protein	0.451878	0.032459	24	20	440.388
FBgn0029937	CG8300	CG8300	uncharacterized protein	0.220537	0.0089799	28	8	118.794
FBgn0029950	CG9657	CG9657	uncharacterized protein	0.451878	0.032459	24	0	113.557
FBgn0003447	CG32858	sn	singed	0.0768492	0.000794327	24	20	939.516
FBgn0040319	CG2259	Gclc	Glutamate-cysteine ligase catalytic subunit	0.0768492	0.000794327	24	20	396.301
FBgn0027280	CG2206	l(1)G0193	lethal (1) G0193	0.220537	0.0089799	24	0	245.971
FBgn0030027	CG1632	CG1632	uncharacterized protein	0.623328	0.0572696	20	0	215.002
FBgn0030041	CG12116	CG12116	uncharacterized protein	0.153833	0.00432044	24	2	2910.4
FBgn0030065	CG12075	CG12075	uncharacterized protein	0.108943	0.00193362	24	0	275.874
FBgn0030086	CG7033	CCT2	Chaperonin containing TCP1 subunit 2	1	0.157639	24	10	246.487
FBgn0010269	CG15793	Dsor1	Downstream of raf1	0.153833	0.00432044	24	10	73.4532
FBgn0002576	CG1689	lz	lozenge	1	0.377646	28	18	73.6778
FBgn0027084	CG12141	LysRS	Lysyl-tRNA synthetase	0.623328	0.0572696	24	22	126.429
FBgn0052699	CG32699	LPCAT	Lysophosphatidylcholine acyltransferase	0.220537	0.0089799	28	10	482.22
FBgn0000711	CG2096	flw	flapwing	0.153833	0.00432044	24	0	655.73
FBgn0030183	CG15309	CG15309	uncharacterized protein	0.0563496	0.000294162	24	22	213.349
FBgn0052675	CG32675	Tango5	Transport and Golgi organization 5	0.451878	0.032459	24	20	256.793
FBgn0030230	CG11556	Rph	Rabphilin	1	0.157639	24	10	153.685
FBgn0034558	CG9236	Cib2	Calcium and integrin binding family member 2	1	0.157639	28	8	13.1887
FBgn0000395	CG15671	cv-2	crossveinless 2	1	0.377646	28	8	140.769
FBgn0034605	CG15661	Ugt49C1	UDP-glycosyltransferase family 49 member C1	0.330717	0.0175407	28	2	878.838
FBgn0034590	CG30388	Magi	magi	0.451878	0.032459	24	2	156.9
FBgn0050263	CG30263	stum	stumble	0.220537	0.0089799	24	0	33.2798
FBgn0034660	CG4402	Loxl2	Lysyl oxidase-like 2	0.623328	0.0572696	24	16	43.0643
FBgn0067102	CG6437	GlcT	Glucosylceramide synthase	0.330717	0.0175407	24	10	109.089
FBgn0034709	CG3074	Swim	Secreted Wg-interacting molecule	0.330717	0.0175407	24	8	202.125
FBgn0034259	CG6459	P32	P32	0.108943	0.00193362	24	16	158.455
FBgn0034179	CG6805	CG6805	uncharacterized protein	0.451878	0.032459	24	0	182.232
FBgn0034187	CG6967	CG6967	uncharacterized protein	0.0563496	0.000294162	24	22	106.503
FBgn0034194	CG15611	CG15611	uncharacterized protein	0.330717	0.0175407	28	24	83.5694
FBgn0034198	CG11400	CG11400	uncharacterized protein	0.153833	0.00432044	24	0	432.765
FBgn0004784	CG6518	inaC	inactivation no afterpotential C	0.0327531	9.57492e-05	24	2	4285.81
FBgn0003091	CG6622	Pkc53E	Protein C kinase 53E	0.330717	0.0175407	24	20	1130.73
FBgn0010611	CG4311	Hmgs	HMG Coenzyme A synthase	0.220537	0.0089799	24	22	393.08
FBgn0010052	CG8425	Jhe	Juvenile hormone esterase	0.451878	0.032459	28	0	49.6987
FBgn0034083	CG8434	lbk	lambik	0.0768492	0.000794327	24	22	136.17
FBgn0034021	CG8180	CG8180	uncharacterized protein	0.108943	0.00193362	28	4	67.2349
FBgn0001187	CG8094	Hex-C	Hexokinase C	0.451878	0.032459	28	26	283.912
FBgn0033970	CG10205	CG10205	uncharacterized protein	0.451878	0.032459	28	4	258.622
FBgn0015714	CG10241	Cyp6a17	Cytochrome P450-6a17	0.808707	0.0968455	28	24	369.976
FBgn0033980	CG10245	Cyp6a20	Cyp6a20	0.220537	0.0089799	24	22	440.371
FBgn0033981	CG10247	Cyp6a21	Cyp6a21	0.0768492	0.000794327	24	0	152.865
FBgn0033936	CG17386	Achl	Achilles	0.0768492	0.000794327	24	22	3759.75
FBgn0053138	CG33138	AGBE	1,4-Alpha-Glucan Branching Enzyme	0.451878	0.032459	24	4	522.345
FBgn0033820	CG4716	CG4716	uncharacterized protein	0.108943	0.00193362	24	22	8527.7
FBgn0027356	CG8604	Amph	Amphiphysin	0.0563496	0.000294162	24	22	1311.71
FBgn0026619	CG8766	Taz	Tafazzin	0.623328	0.0572696	24	20	107.322
FBgn0050203	CG30203	CG30203	uncharacterized protein	0.451878	0.032459	24	10	174.195
FBgn0050046	CG30046	CG30046	uncharacterized protein	0.108943	0.00193362	28	22	108.849
FBgn0033716	CG8493	Den1	Deneddylase 1	0.451878	0.032459	28	20	110.838
FBgn0050050	CG30050	CG30050	uncharacterized protein	0.623328	0.0572696	24	4	12.4568
FBgn0033750	CG13151	CG13151	uncharacterized protein	0.623328	0.0572696	24	18	12.4415
FBgn0025454	CG8453	Cyp6g1	Cyp6g1	0.451878	0.032459	28	26	1122.63
FBgn0033697	CG8457	Cyp6t3	Cyp6t3	0.220537	0.0089799	28	26	19.3767
FBgn0033638	CG9005	CG9005	uncharacterized protein	0.153833	0.00432044	24	20	619.003
FBgn0027525	CG7686	LTV1	LTV1 ribosome biogenesis factor	0.153833	0.00432044	24	0	261.038
FBgn0005619	CG3454	Hdc	Histidine decarboxylase	0.108943	0.00193362	24	22	310.508
FBgn0001291	CG2275	Jra	Jun-related antigen	0.153833	0.00432044	24	8	135.956
FBgn0033476	CG18445	oys	oysgedart	0.153833	0.00432044	28	16	916.244
FBgn0033464	CG1441	CG1441	uncharacterized protein	0.0210555	2.63799e-05	24	22	284.664
FBgn0005614	CG18345	trpl	transient receptor potential-like	0.108943	0.00193362	24	12	24201.5
FBgn0033397	CG10843	Cyp4p3	Cyp4p3	0.451878	0.032459	24	4	52.3173
FBgn0033365	CG8170	CG8170	uncharacterized protein	0.220537	0.0089799	24	22	30.8143
FBgn0033359	NA	NA	NA	0.0768492	0.000794327	24	14	29.7844
FBgn0003074	CG8251	Pgi	Phosphoglucose isomerase	0.108943	0.00193362	28	2	979.418
FBgn0033342	NA	NA	NA	1	0.157639	24	10	274.651
FBgn0033289	CG2121	CG2121	uncharacterized protein	0.451878	0.032459	24	10	78.298
FBgn0033257	CG8713	sand	sandman	0.0563496	0.000294162	24	8	25.4232
FBgn0033188	CG1600	Drat	Death resistor Adh domain containing target	0.808707	0.0968455	28	20	863.133
FBgn0003174	CG11101	pwn	pawn	0.220537	0.0089799	24	8	39.2074
FBgn0003090	CG11084	pk	prickle	0.808707	0.0968455	28	20	128.517
FBgn0033153	CG11086	Gadd45	Growth arrest and DNA damage-inducible 45	0.451878	0.032459	24	20	28.6553
FBgn0024913	CG11062	Actbeta	Activin-beta	0.220537	0.0089799	24	22	150.463
FBgn0051481	CG31481	pb	proboscipedia	0.0563496	0.000294162	28	2	18.7611
FBgn0002565	CG6806	Lsp2	Larval serum protein 2	0.0327531	9.57492e-05	24	10	5915.09
FBgn0039817	CG15553	CG15553	uncharacterized protein	0.108943	0.00193362	24	22	56.2645
FBgn0034276	CG6385	Sardh	Sarcosine dehydrogenase	0.451878	0.032459	28	16	122.684
FBgn0028425	CG12317	JhI-21	Juvenile hormone Inducible-21	0.153833	0.00432044	24	22	288.074
FBgn0002567	CG8024	Rab32	Rab32	0.153833	0.00432044	24	18	1745.78
FBgn0034053	CG8302	Cyp4aa1	Cyp4aa1	0.330717	0.0175407	24	2	142.144
FBgn0030558	CG1461	CG1461	uncharacterized protein	0.330717	0.0175407	24	6	101.475
FBgn0036876	CG9451	CG9451	uncharacterized protein	0.108943	0.00193362	24	2	371.858
FBgn0030160	CG9691	CG9691	uncharacterized protein	1	0.247874	24	4	479.059
FBgn0039530	CG5586	Tusp	tusp	0.220537	0.0089799	24	22	193.866
FBgn0040503	CG7763	CG7763	uncharacterized protein	0.220537	0.0089799	24	22	31.1939
FBgn0030716	CG9170	CG9170	uncharacterized protein	0.451878	0.032459	24	10	322.678
FBgn0032167	CG5853	CG5853	uncharacterized protein	0.0563496	0.000294162	24	18	1162.76
FBgn0025743	CG18582	mbt	mushroom bodies tiny	0.451878	0.032459	28	8	82.8418
FBgn0011742	CG9901	Arp2	Actin-related protein 2	0.220537	0.0089799	24	10	175.232
FBgn0035331	CG8985	MsR1	Myosuppressin receptor 1	0.220537	0.0089799	24	18	90.1103
FBgn0053548	CG33548	SmydA-8	SET and MYND domain containing, arthropod-specific, member 8	0.451878	0.032459	28	24	889.961
FBgn0037313	CG1161	CG1161	uncharacterized protein	0.220537	0.0089799	28	10	176.655
FBgn0028572	CG14039	qtc	quick-to-court	0.220537	0.0089799	24	22	653.449
FBgn0026059	CG31045	Mhcl	Myosin heavy chain-like	0.108943	0.00193362	24	22	769.728
FBgn0023076	CG7391	Clk	Clock	0.623328	0.0572696	24	2	798.321
FBgn0001208	CG7399	Hn	Henna	0.153833	0.00432044	24	0	1655.33
FBgn0034420	CG10737	CG10737	uncharacterized protein	0.623328	0.0572696	28	24	226.23
FBgn0029870	CG3869	Marf	Mitochondrial assembly regulatory factor	0.153833	0.00432044	24	0	544.793
FBgn0027529	CG8920	tapas	tapas	0.108943	0.00193362	24	10	171.087
FBgn0015777	CG9261	nrv2	nervana 2	0.623328	0.0572696	20	4	561.639
FBgn0000153	CG7811	b	black	0.220537	0.0089799	24	18	109.3
FBgn0029891	CG4523	Pink1	PTEN-induced putative kinase 1	0.108943	0.00193362	24	22	424.323
FBgn0051324	CG31324	CG31324	uncharacterized protein	0.108943	0.00193362	28	10	373.89
FBgn0033739	CG8529	Dyb	Dystrobrevin	0.623328	0.0572696	24	22	604.685
FBgn0032536	CG17988	Ance-3	Ance-3	0.330717	0.0175407	28	4	133.634
FBgn0031995	CG8475	CG8475	uncharacterized protein	0.451878	0.032459	28	26	218.264
FBgn0053965	CG33965	CG33965	uncharacterized protein	0.108943	0.00193362	24	20	18.187
FBgn0004644	CG4637	hh	hedgehog	0.153833	0.00432044	24	0	22.7544
FBgn0036680	CG9665	Cpr73D	Cuticular protein 73D	0.808707	0.0968455	28	26	340.136
FBgn0014396	CG3234	tim	timeless	0.0563496	0.000294162	24	14	11440.3
FBgn0000406	CG13279	Cyt-b5-r	Cytochrome b5-related	0.220537	0.0089799	28	0	4614.55
FBgn0035880	CG17352	Culd	CUB and LDLa domain	0.0768492	0.000794327	24	22	8280.25
FBgn0043791	CG8147	phu	phurba tashi	0.153833	0.00432044	28	26	1564.24
FBgn0034997	CG3376	CG3376	uncharacterized protein	0.108943	0.00193362	24	22	831.153
FBgn0053093	CG33093	CG33093	uncharacterized protein	0.451878	0.032459	28	24	41.0881
FBgn0032405	CG14946	firl	firelighter	0.0210555	2.63799e-05	28	2	207.701
FBgn0037549	CG7878	CG7878	uncharacterized protein	0.220537	0.0089799	24	2	130.612
FBgn0058198	CG40198	CG40198	uncharacterized protein	0.108943	0.00193362	28	22	35.3825
FBgn0083970	CG34134	CG34134	uncharacterized protein	0.0768492	0.000794327	24	22	3560.86
FBgn0027341	CG12449	Gfat1	Glutamine:fructose-6-phosphate aminotransferase 1	0.108943	0.00193362	24	18	495.176
FBgn0085209	CG34180	CG34180	uncharacterized protein	0.0210555	2.63799e-05	24	22	52.7489
FBgn0085320	CG34291	CG34291	uncharacterized protein	0.220537	0.0089799	28	18	29.4266
FBgn0085354	CG34325	CG34325	uncharacterized protein	0.451878	0.032459	24	4	117.428
FBgn0085408	CG34379	Shrm	Shroom	0.451878	0.032459	24	22	246.683
FBgn0086254	CG6084	CG6084	uncharacterized protein	0.0768492	0.000794327	24	6	651.627
FBgn0086348	CG6781	se	sepia	0.108943	0.00193362	24	22	302.176
FBgn0086359	CG3953	Invadolysin	invadolysin	0.623328	0.0572696	24	0	859.945
FBgn0086367	CG12120	t	tan	0.0327531	9.57492e-05	24	0	3909.25
FBgn0086408	CG3622	stl	stall	0.220537	0.0089799	24	14	52.9349
FBgn0086443	CG10687	AsnRS	Asparaginyl-tRNA synthetase	0.330717	0.0175407	24	20	310.368
FBgn0086676	CG8428	spin	spinster	0.153833	0.00432044	28	14	497.257
FBgn0086712	CG9006	Egm	Enigma	0.623328	0.0572696	24	14	37.9162
FBgn0087005	CG10233	rtp	retinophilin	0.0327531	9.57492e-05	28	26	1339.93
FBgn0087012	CG1056	5-HT2A	5-hydroxytryptamine (serotonin) receptor 2A	0.153833	0.00432044	28	14	368.24
FBgn0243512	CG7850	puc	puckered	0.220537	0.0089799	28	8	558.32
FBgn0250755	CG42233	CG42233	uncharacterized protein	0.451878	0.032459	24	22	37.7865
FBgn0259099	CG42247	DCX-EMAP	Doublecortin-domain-containing echinoderm-microtubule-associated protein	0.623328	0.0572696	20	10	132.055
FBgn0259111	CG42253	Ndae1	Na[+]-driven anion exchanger 1	0.623328	0.0572696	24	22	1069.64
FBgn0259164	CG42269	CG42269	uncharacterized protein	0.153833	0.00432044	24	22	23.3789
FBgn0259167	CG42272	CG42272	uncharacterized protein	0.0768492	0.000794327	24	0	34.6302
FBgn0259226	CG42326	CG42326	uncharacterized protein	0.808707	0.0968455	24	8	47.3699
FBgn0259229	CG42329	CG42329	uncharacterized protein	0.153833	0.00432044	24	2	78.2498
FBgn0259685	CG6383	crb	crumbs	0.153833	0.00432044	24	10	576.988
FBgn0259707	CG42361	CG42361	uncharacterized protein	0.0327531	9.57492e-05	24	10	154.853
FBgn0259713	CG42367	CG42367	uncharacterized protein	0.0563496	0.000294162	24	20	45.3375
FBgn0259878	CG33466	Fs	Follistatin	0.0563496	0.000294162	28	6	219.048
FBgn0259938	CG17100	cwo	clockwork orange	1	0.157639	28	10	306.026
FBgn0259985	CG8889	Mppe	Metallophosphoesterase	0.108943	0.00193362	24	0	955.437
FBgn0260005	CG31284	wtrw	water witch	0.108943	0.00193362	24	18	664.266
FBgn0260006	CG33968	drd	drop dead	0.808707	0.0968455	28	6	144.532
FBgn0260746	CG3132	Ect3	Ectoderm-expressed 3	0.220537	0.0089799	24	20	98.2089
FBgn0260866	CG12489	dnr1	defense repressor 1	0.623328	0.0572696	24	18	108.217
FBgn0260945	CG10967	Atg1	Autophagy-related 1	0.330717	0.0175407	24	22	269.877
FBgn0261341	CG8756	verm	vermiform	0.330717	0.0175407	24	22	40.1843
FBgn0261402	CG42643	Ir75b	Ionotropic receptor 75b	0.0563496	0.000294162	24	6	118.519
FBgn0261439	CG17246	SdhA	Succinate dehydrogenase, subunit A (flavoprotein)	0.623328	0.0572696	28	24	445.618
FBgn0261532	CG7212	cdm	cadmus	1	0.157639	24	12	64.5852
FBgn0261547	CG42665	Exn	Ephexin	1	0.157639	24	16	388.511
FBgn0261556	CG42674	CG42674	uncharacterized protein	0.623328	0.0572696	24	10	246.279
FBgn0261560	CG8846	Thor	thor	0.330717	0.0175407	24	4	1698.36
FBgn0261573	CG42687	CoRest	CoRest	0.451878	0.032459	28	6	100
FBgn0261611	CG42700	CG42700	uncharacterized protein	0.220537	0.0089799	28	10	83.1902
FBgn0261612	CG42701	CngA	Cyclic nucleotide-gated ion channel subunit A	0.808707	0.0968455	24	6	26.6549
FBgn0261788	CG42734	Ank2	Ankyrin 2	0.108943	0.00193362	24	22	7206.45
FBgn0261859	CG42788	CG42788	uncharacterized protein	0.451878	0.032459	28	0	321.147
FBgn0261873	CG32717	sdt	stardust	0.623328	0.0572696	24	20	1167.83
FBgn0261938	CG4644	mtRNApol	mitochondrial RNA polymerase	0.808707	0.0968455	24	18	76.6562
FBgn0261955	CG3861	kdn	knockdown	0.451878	0.032459	24	2	2177.42
FBgn0261984	CG4583	Ire1	Inositol-requiring enzyme-1	0.330717	0.0175407	24	22	212.44
FBgn0261985	CG1228	Ptpmeg	Protein tyrosine phosphatase Meg	0.330717	0.0175407	24	8	326.688
FBgn0261999	CG42817	Ca-Ma2d	Ca[2+] channel Muscle-specific alpha2/delta subunit	1	0.157639	24	8	186.122
FBgn0262081	CG42317	Csk	C-terminal Src kinase	0.153833	0.00432044	24	0	426.627
FBgn0262148	CR42874	lncRNA:CR42874	long non-coding RNA:CR42874	0.108943	0.00193362	24	4	11.6343
FBgn0262169	CG2264	magu	magu	0.153833	0.00432044	24	18	227.348
FBgn0262538	CG43092	CG43092	uncharacterized protein	0.0563496	0.000294162	24	22	395.127
FBgn0262614	CG43140	pyd	polychaetoid	0.451878	0.032459	24	22	2987.34
FBgn0262717	CG43161	Skeletor	skeletor	1	0.157639	28	24	86.0674
FBgn0262738	CG3620	norpA	no receptor potential A	0.451878	0.032459	24	14	6969.96
FBgn0263046	CG43341	CG43341	uncharacterized protein	0.220537	0.0089799	24	0	28.7028
FBgn0013272	CG5820	Gp150	Gp150	0.330717	0.0175407	24	22	1277.45
FBgn0001263	CG3504	inaD	inactivation no afterpotential D	0.0563496	0.000294162	24	0	3743.44
FBgn0028371	CG30092	jbug	jitterbug	0.220537	0.0089799	28	24	1241.15
FBgn0020257	CG9952	Ppa	Partner of paired	0.808707	0.0968455	28	8	156.153
FBgn0028497	CG3530	CG3530	uncharacterized protein	0.808707	0.0968455	28	8	687.885
FBgn0034870	CG13559	CG13559	uncharacterized protein	0.153833	0.00432044	24	6	22.9064
FBgn0004795	CG5403	retn	retained	0.153833	0.00432044	24	8	275.349
FBgn0000562	CG4051	egl	egalitarian	0.108943	0.00193362	24	22	305.275
FBgn0034885	CG4019	Eglp4	Entomoglyceroporin 4	0.808707	0.0968455	28	0	1061.5
FBgn0034943	CG3006	Fmo-1	Flavin-containing monooxygenase 1	0.0768492	0.000794327	24	20	239.878
FBgn0034938	CG3803	CG3803	uncharacterized protein	0.808707	0.0968455	28	12	29.1761
FBgn0019643	CG3318	AANAT1	Arylalkylamine N-acetyltransferase 1	0.220537	0.0089799	28	4	298.219
FBgn0035049	CG4859	Mmp1	Matrix metalloproteinase 1	0.153833	0.00432044	28	12	188.467
FBgn0035041	CG13594	CG13594	uncharacterized protein	0.623328	0.0572696	24	12	43.3276
FBgn0004919	CG2679	gol	goliath	0.00791832	5.78704e-06	24	12	5454.78
FBgn0035120	CG13879	wac	wee Augmin	0.451878	0.032459	24	8	47.8862
FBgn0035103	CG7047	Vdup1	Vitamin D[[3]] up-regulated protein 1	0.0768492	0.000794327	24	22	163.766
FBgn0263133	CG4567	mEFG1	mitochondrial translation elongation factor G 1	0.451878	0.032459	24	16	76.6666
FBgn0263200	CG9232	Galt	Galactose-1-phosphate uridylyltransferase	0.220537	0.0089799	24	6	408.549
FBgn0263241	CG33048	Mocs1	Molybdenum cofactor synthesis 1	0.330717	0.0175407	28	22	124.736
FBgn0263321	CG43402	CG43402	uncharacterized protein	0.220537	0.0089799	24	20	267.584
FBgn0263336	CR43417	lncRNA:CR43417	long non-coding RNA:CR43417	0.808707	0.0968455	24	8	115.972
FBgn0263352	CG7015	Unr	Upstream of N-ras	0.153833	0.00432044	24	14	604.25
FBgn0263391	CG43443	hts	hu li tai shao	1	0.377646	24	4	353.631
FBgn0263413	CR43459	lncRNA:CR43459	long non-coding RNA:CR43459	0.0563496	0.000294162	24	22	54.5493
FBgn0263457	CR43480	asRNA:CR43480	antisense RNA:CR43480	0.0327531	9.57492e-05	24	2	253.727
FBgn0263603	CG5215	Zn72D	Zinc-finger protein at 72D	0.220537	0.0089799	24	12	277.637
FBgn0263838	CR43700	lncRNA:CR43700	long non-coding RNA:CR43700	0.153833	0.00432044	24	10	35.9141
FBgn0263864	CG6829	Dark	Death-associated APAF1-related killer	0.0768492	0.000794327	28	10	75.2836
FBgn0264087	CG43756	Slob	Slowpoke binding protein	0.623328	0.0572696	28	10	4987.74
FBgn0264272	CG43772	mwh	multiple wing hairs	0.108943	0.00193362	24	10	294.535
FBgn0264462	CR43870	lncRNA:CR43870	long non-coding RNA:CR43870	0.808707	0.0968455	24	14	19.2831
FBgn0264572	CR43944	asRNA:CR43944	antisense RNA:CR43944	0.451878	0.032459	24	12	37.854
FBgn0264598	CG43947	PsGEF	Protostome-specific GEF	0.451878	0.032459	24	10	2015.11
FBgn0264951	CR44120	lncRNA:CR44120	long non-coding RNA:CR44120	0.808707	0.0968455	24	0	28.72
FBgn0264986	CR44137	asRNA:CR44137	antisense RNA:CR44137	1	0.157639	24	0	27.1367
FBgn0265042	CG44159	Irk1	Inwardly rectifying potassium channel 1	0.808707	0.0968455	24	12	41.5464
FBgn0265045	CG44162	Strn-Mlck	Stretchin-Mlck	1	0.157639	28	22	195.618
FBgn0265070	CR44181	asRNA:CR44181	antisense RNA:CR44181	0.330717	0.0175407	24	20	108.867
FBgn0265344	CR44298	lncRNA:CR44298	long non-coding RNA:CR44298	0.220537	0.0089799	24	20	26.6778
FBgn0265487	CG33197	mbl	muscleblind	0.0327531	9.57492e-05	24	0	1335.2
FBgn0265512	CG12214	mlt	mulet	0.451878	0.032459	24	22	483.04
FBgn0265575	CG44402	yin	yin	1	0.247874	24	18	165.834
FBgn0265590	CR44417	lncRNA:CR44417	long non-coding RNA:CR44417	0.623328	0.0572696	24	20	68.2111
FBgn0265726	CG44533	Nna1	Nna1 carboxypeptidase	1	0.157639	24	0	386.621
FBgn0265759	CR44566	lncRNA:CR44566	long non-coding RNA:CR44566	0.623328	0.0572696	24	10	34.8599
FBgn0265959	CG44746	rdgC	retinal degeneration C	0.153833	0.00432044	28	10	960.14
FBgn0265988	CG42863	mv	mauve	1	0.157639	24	20	725.855
FBgn0266064	CG6904	GlyS	Glycogen synthase	0.0768492	0.000794327	24	4	642.361
FBgn0266117	CR44843	asRNA:CR44843	antisense RNA:CR44843	0.220537	0.0089799	24	0	12.7123
FBgn0266217	CR44912	lncRNA:CR44912	long non-coding RNA:CR44912	0.0563496	0.000294162	28	0	5.66533
FBgn0266268	CG2098	FeCH	Ferrochelatase	1	0.247874	24	18	108.507
FBgn0266331	CR44996	asRNA:CR44996	antisense RNA:CR44996	0.153833	0.00432044	24	10	20.9701
FBgn0266418	CG45058	wake	wide awake	0.330717	0.0175407	24	12	105.772
FBgn0266450	CG45074	Kr-h1	Kruppel homolog 1	0.623328	0.0572696	20	2	61.4686
FBgn0266580	CG7897	Gp210	Glycoprotein 210 kDa	0.00791832	5.78704e-06	24	16	152.136
FBgn0266696	CG45186	Svil	Supervillin	0.451878	0.032459	24	22	2238.22
FBgn0266697	CR45187	lncRNA:CR45187	long non-coding RNA:CR45187	0.451878	0.032459	24	8	4.58631
FBgn0266758	CG6643	Esyt2	Extended synaptotagmin-like protein 2	0.0768492	0.000794327	24	6	495.005
FBgn0267012	CR45456	lncRNA:CR45456	long non-coding RNA:CR45456	0.451878	0.032459	24	10	187.064
FBgn0267013	CR45457	lncRNA:CR45457	long non-coding RNA:CR45457	0.451878	0.032459	28	8	131.23
FBgn0267076	CR45520	asRNA:CR45520	antisense RNA:CR45520	0.330717	0.0175407	24	0	30.761
FBgn0267385	CG7070	PyK	Pyruvate kinase	0.108943	0.00193362	24	4	1795.51
FBgn0267435	CG1744	chp	chaoptin	0.808707	0.0968455	24	12	7563.49
FBgn0267454	CR45804	asRNA:CR45804	antisense RNA:CR45804	0.330717	0.0175407	28	2	13.4401
FBgn0267485	CR45835	asRNA:CR45835	antisense RNA:CR45835	0.153833	0.00432044	24	10	39.5415
FBgn0267495	CR45185	asRNA:CR45185	antisense RNA:CR45185	0.0768492	0.000794327	24	6	24.5526
FBgn0267698	CG10295	Pak	p21-activated kinase	0.153833	0.00432044	28	10	329.244
FBgn0267792	CG8643	rgr	regular	1	0.558904	24	22	123.89
FBgn0267824	CG46146	PRAS40	Proline-rich Akt substrate 40 kDa	0.153833	0.00432044	24	22	179.733
FBgn0270926	CG33486	AsnS	Asparagine synthetase	0.451878	0.032459	24	14	266.636
FBgn0284243	CG9277	betaTub56D	beta-Tubulin at 56D	1	0.377646	24	10	1038.84
FBgn0284253	CG33123	LeuRS	Leucyl-tRNA synthetase	0.153833	0.00432044	24	20	252.9
FBgn0284256	CG10302	bsf	bicoid stability factor	0.451878	0.032459	24	18	298.768
FBgn0284257	CG30118	Ttd14	TRPL translocation defect 14	1	0.157639	24	22	2197.88
FBgn0003295	CG1214	ru	roughoid	0.330717	0.0175407	20	4	17.5348
FBgn0011204	CG12086	cue	cueball	0.0768492	0.000794327	28	22	269.238
FBgn0035204	CG2277	CG2277	uncharacterized protein	0.451878	0.032459	28	0	288.308
FBgn0035231	CG18330	Pcyt2	Phosphocholine cytidylyltransferase 2	0.153833	0.00432044	28	0	529.536
FBgn0035255	CG7980	RabX5	RabX5	0.808707	0.0968455	28	6	47.3227
FBgn0035293	CG5687	CG5687	uncharacterized protein	1	0.157639	28	20	505.54
FBgn0035282	CG13936	CNMa	CNMamide	0.330717	0.0175407	24	18	91.1444
FBgn0044452	CG1241	Atg2	Autophagy-related 2	0.153833	0.00432044	28	22	595.917
FBgn0035374	CG2101	mRpS35	mitochondrial ribosomal protein S35	1	0.377646	24	18	75.3721
FBgn0035382	CG9969	Or63a	Odorant receptor 63a	0.220537	0.0089799	24	10	11.7366
FBgn0035379	CG9972	spz5	spatzle 5	0.330717	0.0175407	28	26	80.1758
FBgn0026592	CG1079	Fie	Fire exit	0.153833	0.00432044	24	0	579.564
FBgn0004910	CG15855	Eip63F-1	Ecdysone-induced protein 63F 1	0.451878	0.032459	24	0	449.678
FBgn0035490	CG1136	CG1136	uncharacterized protein	0.623328	0.0572696	24	0	69.2266
FBgn0041630	CG1318	Hexo1	Hexosaminidase 1	0.220537	0.0089799	28	26	492.529
FBgn0035499	CG14996	Chd64	Chd64	0.0768492	0.000794327	24	2	2048.5
FBgn0024179	CG10776	wit	wishful thinking	0.623328	0.0572696	24	8	47.949
FBgn0027085	CG7479	LeuRS-m	Leucyl-tRNA synthetase, mitochondrial	0.220537	0.0089799	28	18	22.3988
FBgn0028699	CG7499	Rh50	Rh50	0.623328	0.0572696	28	22	92.3574
FBgn0035578	CG13707	CG13707	uncharacterized protein	0.451878	0.032459	24	20	63.1599
FBgn0030261	CG15203	CG15203	uncharacterized protein	0.153833	0.00432044	28	0	73.371
FBgn0030258	CG1552	CG1552	uncharacterized protein	0.108943	0.00193362	24	22	409.097
FBgn0030316	CG11695	CG11695	uncharacterized protein	0.108943	0.00193362	24	14	55.781
FBgn0030317	CG1561	CG1561	uncharacterized protein	0.0327531	9.57492e-05	24	16	4938.95
FBgn0001083	CG1500	fw	furrowed	0.220537	0.0089799	28	22	104.773
FBgn0030332	CG9360	CG9360	uncharacterized protein	1	0.247874	28	8	86.9538
FBgn0030398	CG2555	Cpr11B	Cuticular protein 11B	0.108943	0.00193362	28	6	29.5561
FBgn0030432	CG4404	CG4404	uncharacterized protein	0.0768492	0.000794327	24	2	369.6
FBgn0052647	CG32647	CG32647	uncharacterized protein	0.451878	0.032459	24	20	2161.78
FBgn0052645	CG32645	CG32645	uncharacterized protein	0.330717	0.0175407	28	0	79.5928
FBgn0052638	CG32638	CG32638	uncharacterized protein	0.451878	0.032459	24	18	192.592
FBgn0052626	CG32626	AMPdeam	AMP deaminase	0.330717	0.0175407	28	24	915.877
FBgn0027601	CG9009	pdgy	pudgy	0.0327531	9.57492e-05	24	22	1079.94
FBgn0030593	CG9512	CG9512	uncharacterized protein	0.808707	0.0968455	24	8	1252.54
FBgn0030588	CG9521	CG9521	uncharacterized protein	0.153833	0.00432044	28	4	91.4711
FBgn0001092	CG8893	Gapdh2	Glyceraldehyde 3 phosphate dehydrogenase 2	0.0768492	0.000794327	24	6	1650.33
FBgn0027556	CG4928	CG4928	uncharacterized protein	0.153833	0.00432044	24	0	811.259
FBgn0030816	CG16700	CG16700	uncharacterized protein	0.153833	0.00432044	28	12	172.256
FBgn0030830	CG5172	CG5172	uncharacterized protein	0.623328	0.0572696	24	14	7.48927
FBgn0030873	CG15814	CG15814	uncharacterized protein	0.220537	0.0089799	28	12	135.436
FBgn0030884	CG6847	CG6847	uncharacterized protein	0.220537	0.0089799	24	22	30.9348
FBgn0052553	CR32553	lncRNA:CR32553	long non-coding RNA:CR32553	0.108943	0.00193362	24	0	62.3503
FBgn0010383	CG6816	Cyp18a1	Cytochrome P450-18a1	0.108943	0.00193362	24	16	161.504
FBgn0031011	CG8034	CG8034	uncharacterized protein	0.00791832	5.78704e-06	24	22	645.399
FBgn0027621	CG3400	Pfrx	6-phosphofructo-2-kinase	0.330717	0.0175407	24	12	758.165
FBgn0031037	CG14207	CG14207	uncharacterized protein	0.330717	0.0175407	28	8	420.949
FBgn0031042	CG14221	CG14221	uncharacterized protein	0.153833	0.00432044	24	18	66.7568
FBgn0036939	CG7365	CG7365	uncharacterized protein	1	0.247874	24	14	113.092
FBgn0036935	CG14186	CG14186	uncharacterized protein	0.451878	0.032459	24	10	1019.97
FBgn0036921	CG7823	RhoGDI	RhoGDI	0.330717	0.0175407	24	8	701.872
FBgn0036920	CG8004	CG8004	uncharacterized protein	0.108943	0.00193362	28	26	30.6503
FBgn0036910	CG8733	Cyp305a1	Cyp305a1	0.00791832	5.78704e-06	24	4	321.946
FBgn0004623	CG8770	Gbeta76C	G protein beta-subunit 76C	0.623328	0.0572696	24	0	3297.33
FBgn0036844	CG14080	Mkp3	Mitogen-activated protein kinase phosphatase 3	0.220537	0.0089799	28	8	218.869
FBgn0040323	CG6895	GNBP1	Gram-negative bacteria binding protein 1	0.153833	0.00432044	24	22	62.8672
FBgn0036813	CG6877	Atg3	Autophagy-related 3	0.623328	0.0572696	24	20	59.5544
FBgn0036819	CG6856	Dysb	Dysbindin	0.153833	0.00432044	24	18	11.3878
FBgn0036816	CG3979	Indy	I'm not dead yet	0.220537	0.0089799	24	2	596.406
FBgn0036768	CG7402	CG7402	uncharacterized protein	0.451878	0.032459	28	4	19.9222
FBgn0036770	CG5485	Prestin	prestin	0.451878	0.032459	24	0	125.139
FBgn0036764	CG5535	CG5535	uncharacterized protein	0.623328	0.0572696	24	20	181.789
FBgn0036757	CG14585	Ir75a	Ionotropic receptor 75a	0.108943	0.00193362	24	6	265.948
FBgn0036732	CG7571	Oatp74D	Organic anion transporting polypeptide 74D	0.0768492	0.000794327	24	22	306.976
FBgn0036741	CG7510	anchor	anchor	0.623328	0.0572696	24	0	457.129
FBgn0036742	CG7497	CG7497	uncharacterized protein	0.153833	0.00432044	24	6	75.1636
FBgn0036752	CG5992	Adgf-A	Adenosine deaminase-related growth factor A	0.108943	0.00193362	28	24	316.562
FBgn0010352	CG11661	Nc73EF	Neural conserved at 73EF	0.623328	0.0572696	24	0	1998.86
FBgn0036698	CG7724	CG7724	uncharacterized protein	0.0768492	0.000794327	24	4	61.6406
FBgn0036659	CG9701	CG9701	uncharacterized protein	0.808707	0.0968455	24	18	116.908
FBgn0042201	CG13061	Nplp3	Neuropeptide-like precursor 3	0.623328	0.0572696	24	0	263.269
FBgn0036620	CG4842	CG4842	uncharacterized protein	0.0563496	0.000294162	24	20	848.491
FBgn0026061	CG4123	Mipp1	Multiple inositol polyphosphate phosphatase 1	0.623328	0.0572696	24	0	193.571
FBgn0004569	CG4531	aos	argos	0.220537	0.0089799	28	10	60.1462
FBgn0011693	CG4899	Pdh	Photoreceptor dehydrogenase	0.0768492	0.000794327	24	0	3799.14
FBgn0036597	CG4962	CG4962	uncharacterized protein	0.451878	0.032459	24	14	125.417
FBgn0036547	CG17032	CG17032	uncharacterized protein	0.330717	0.0175407	24	20	223.171
FBgn0036557	CG5904	mRpS31	mitochondrial ribosomal protein S31	0.808707	0.0968455	24	18	50.5976
FBgn0000489	CG6117	Pka-C3	Protein kinase, cAMP-dependent, catalytic subunit 3	0.0768492	0.000794327	28	16	256.041
FBgn0036481	CG16959	CG16959	uncharacterized protein	0.220537	0.0089799	24	2	76.6877
FBgn0041604	CG32146	dlp	dally-like	0.153833	0.00432044	28	8	162.843
FBgn0036410	CG8100	CG8100	uncharacterized protein	1	1	28	26	12.8652
FBgn0023095	CG11282	caps	capricious	1	0.157639	24	2	236.888
FBgn0036359	CG14105	CG14105	uncharacterized protein	0.0768492	0.000794327	28	2	33.0702
FBgn0036337	CG11255	AdenoK	Adenosine Kinase	0.220537	0.0089799	24	20	220.256
FBgn0052111	CR32111	lncRNA:CR32111	long non-coding RNA:CR32111	0.220537	0.0089799	24	16	22.7074
FBgn0036318	CG11009	Wbp2	WW domain binding protein 2	0.220537	0.0089799	28	8	408.883
FBgn0036316	CG10960	CG10960	uncharacterized protein	0.808707	0.0968455	24	6	273.606
FBgn0011279	CG10436	Obp69a	Odorant-binding protein 69a	0.108943	0.00193362	24	2	52.8112
FBgn0027843	CG6906	CAH2	Carbonic anhydrase 2	0.108943	0.00193362	24	22	597.622
FBgn0036264	CG11529	CG11529	uncharacterized protein	0.330717	0.0175407	24	12	26.4334
FBgn0036263	CG5632	thoc6	thoc6	0.220537	0.0089799	24	16	24.2618
FBgn0036225	CG5883	CG5883	uncharacterized protein	0.623328	0.0572696	24	18	29.7472
FBgn0040817	CG14132	CG14132	uncharacterized protein	0.0563496	0.000294162	24	8	127.746
FBgn0036196	CG11658	CG11658	uncharacterized protein	0.220537	0.0089799	24	22	109.858
FBgn0036094	CG14153	CG14153	uncharacterized protein	0.220537	0.0089799	28	16	50.3893
FBgn0036106	CG6409	CG6409	uncharacterized protein	0.808707	0.0968455	24	18	5256.66
FBgn0044328	CG32052	CG32052	uncharacterized protein	0.220537	0.0089799	24	6	84.2353
FBgn0036007	CG3424	path	pathetic	0.220537	0.0089799	24	22	2232.06
FBgn0035985	CG3672	Cpr67B	Cuticular protein 67B	0.808707	0.0968455	28	26	1454.02
FBgn0035995	CG3529	CG3529	uncharacterized protein	0.108943	0.00193362	24	20	135.65
FBgn0000116	CG32031	Argk	Arginine kinase	0.451878	0.032459	24	4	2381.12
FBgn0035948	CG5644	CG5644	uncharacterized protein	0.153833	0.00432044	24	22	36.624
FBgn0035921	CG13305	CG13305	uncharacterized protein	0.330717	0.0175407	24	2	104.636
FBgn0035877	CG7083	CG7083	uncharacterized protein	0.153833	0.00432044	24	0	157.865
FBgn0001248	CG7176	Idh	Isocitrate dehydrogenase	0.220537	0.0089799	24	2	1826.14
FBgn0010350	CG7962	Cds	CDP-diacylglycerol synthase	0.0768492	0.000794327	24	0	1895.97
FBgn0035873	CG13670	CG13670	uncharacterized protein	0.330717	0.0175407	24	20	80.422
FBgn0052368	CG32368	CG32368	uncharacterized protein	0.451878	0.032459	20	2	19.04
FBgn0016694	CG17888	Pdp1	PAR-domain protein 1	0.108943	0.00193362	24	14	8555.21
FBgn0052369	CG32369	CG32369	uncharacterized protein	0.220537	0.0089799	24	0	581.307
FBgn0035734	CG14823	CG14823	uncharacterized protein	0.623328	0.0572696	24	6	282.48
FBgn0005626	CG10118	ple	pale	0.220537	0.0089799	24	0	551.891
FBgn0035710	CG10121	SP1173	SP1173	0.623328	0.0572696	28	0	386.283
FBgn0001258	CG10160	Ldh	Lactate dehydrogenase	0.330717	0.0175407	24	20	90.6021
FBgn0052407	CG32407	CG32407	uncharacterized protein	0.330717	0.0175407	24	2	200.387
FBgn0035656	CG10479	CG10479	uncharacterized protein	0.330717	0.0175407	28	14	147.121
FBgn0031116	CG1695	CG1695	uncharacterized protein	1	0.247874	24	18	283.483
FBgn0031111	CG15457	Obp19c	Odorant-binding protein 19c	0.623328	0.0572696	24	20	51.9189
FBgn0031640	CG11926	Mon1	Monensin sensitivity 1	0.153833	0.00432044	28	12	48.6572
FBgn0031627	CG15630	fipi	factor of interpulse interval	0.330717	0.0175407	24	22	554.711
FBgn0031589	CG3714	Naprt	Nicotinate phosphoribosyltransferase	0.330717	0.0175407	28	0	485.158
FBgn0015663	CG2788	Ugt36A1	UDP-glycosyltransferase family 36 member A1	0.220537	0.0089799	24	20	139.283
FBgn0051777	CG31777	CG31777	uncharacterized protein	0.108943	0.00193362	24	22	142.827
FBgn0051778	CG31778	CG31778	uncharacterized protein	0.451878	0.032459	24	0	428.26
FBgn0014906	CG3488	Hydr2	alpha/beta hydrolase2	0.108943	0.00193362	28	12	314.863
FBgn0051663	CG31663	CG31663	uncharacterized protein	0.108943	0.00193362	28	22	132.42
FBgn0031359	CG18317	Rim2	Replication in mitochondria 2	0.808707	0.0968455	24	12	247.18
FBgn0031299	CG4629	CG4629	uncharacterized protein	0.108943	0.00193362	24	22	462.672
FBgn0023537	CG17896	CG17896	uncharacterized protein	0.330717	0.0175407	28	26	589.027
FBgn0040397	CG3655	CG3655	uncharacterized protein	0.451878	0.032459	24	22	142.065
FBgn0040360	CG14626	CG14626	uncharacterized protein	0.220537	0.0089799	20	0	7.87659
FBgn0023512	CG3806	eIF2Bepsilon	eukaryotic translation initiation factor 2B subunit epsilon	0.330717	0.0175407	20	18	38.1645
FBgn0029664	CG10802	CG10802	uncharacterized protein	0.451878	0.032459	20	18	66.3247
FBgn0003210	CG11427	rb	ruby	0.108943	0.00193362	20	18	66.0081
FBgn0029791	CG4096	CG4096	uncharacterized protein	0.220537	0.0089799	24	10	150.99
FBgn0029874	CG3342	CG3342	uncharacterized protein	0.220537	0.0089799	20	18	17.2374
FBgn0036975	CG5618	CG5618	uncharacterized protein	0.330717	0.0175407	24	22	830.007
FBgn0020294	CG10573	ko	knockout	0.451878	0.032459	28	4	49.3445
FBgn0037151	CG7130	CG7130	uncharacterized protein	0.330717	0.0175407	28	12	24.3173
FBgn0037167	CG11425	CG11425	uncharacterized protein	0.451878	0.032459	28	0	214.613
FBgn0031695	CG14031	Cyp4ac3	Cyp4ac3	0.330717	0.0175407	24	0	36.0308
FBgn0031775	CG9150	CG9150	uncharacterized protein	0.451878	0.032459	24	20	69.135
FBgn0028554	CG10203	x16	x16 splicing factor	0.0563496	0.000294162	28	8	28.0915
FBgn0015776	CG9258	nrv1	nervana 1	0.220537	0.0089799	24	22	449.387
FBgn0031947	CG7154	CG7154	uncharacterized protein	0.153833	0.00432044	24	10	46.1559
FBgn0031970	CG7227	CG7227	uncharacterized protein	0.451878	0.032459	24	20	61.3711
FBgn0032026	CG7627	CG7627	uncharacterized protein	0.451878	0.032459	24	20	211.992
FBgn0032053	CG13098	mRpL51	mitochondrial ribosomal protein L51	0.330717	0.0175407	28	22	27.1393
FBgn0014417	CG13397	CG13397	uncharacterized protein	0.451878	0.032459	20	10	44.4298
FBgn0032225	CG5022	CG5022	uncharacterized protein	0.451878	0.032459	28	10	22.1116
FBgn0032350	CG6287	CG6287	uncharacterized protein	0.330717	0.0175407	24	0	565.523
FBgn0012037	CG8827	Ance	Angiotensin converting enzyme	0.451878	0.032459	24	2	261.584
FBgn0027348	CG4501	bgm	bubblegum	0.451878	0.032459	28	2	1254.42
FBgn0032644	CG5131	CG5131	uncharacterized protein	0.153833	0.00432044	28	18	13.4859
FBgn0032684	CG10178	Ugt301D1	UDP-glycosyltransferase family 301 member D1	0.451878	0.032459	24	14	77.1814
FBgn0032753	CG17572	CG17572	uncharacterized protein	0.451878	0.032459	24	14	94.0578
FBgn0032856	CG16798	CG16798	uncharacterized protein	0.451878	0.032459	28	2	15.0166
FBgn0032879	CG9317	CarT	Carcinine transporter	0.153833	0.00432044	28	8	155.856
FBgn0032923	CG9248	CG9248	uncharacterized protein	0.330717	0.0175407	24	0	52.8894
FBgn0000239	CG9242	bur	burgundy	0.451878	0.032459	24	0	138.863
FBgn0015577	CG1128	alpha-Est9	alpha-Esterase-9	0.451878	0.032459	24	0	160.577
FBgn0037533	CG2791	CD98hc	CD98 heavy chain	0.451878	0.032459	24	0	505.153
FBgn0037715	CG9399	CG9399	uncharacterized protein	0.220537	0.0089799	28	2	175.461
FBgn0037770	CG5358	Art4	Arginine methyltransferase 4	0.451878	0.032459	24	12	91.2064
FBgn0037818	CG6465	CG6465	uncharacterized protein	0.451878	0.032459	24	22	82.8299
FBgn0037936	CG6908	CG6908	uncharacterized protein	0.220537	0.0089799	28	6	64.4551
FBgn0037960	CG6965	mthl5	methuselah-like 5	0.451878	0.032459	24	6	23.9557
FBgn0038180	CG9307	Cht5	Chitinase 5	0.330717	0.0175407	24	0	37.7913
FBgn0038207	CG14356	CG14356	uncharacterized protein	0.451878	0.032459	28	4	5.35005
FBgn0038385	CG4221	Fbxl7	F-box and leucine-rich repeat protein 7	0.451878	0.032459	28	6	33.3409
FBgn0038478	CG5148	cal1	chromosome alignment defect 1	0.153833	0.00432044	20	0	24.8681
FBgn0038540	CG14321	CG14321	uncharacterized protein	0.451878	0.032459	20	10	27.4517
FBgn0038552	CG18012	Alg1	ALG1, chitobiosyldiphosphodolichol beta-mannosyltransferase	0.451878	0.032459	28	24	47.6279
FBgn0038589	CG18598	CG18598	uncharacterized protein	0.330717	0.0175407	28	2	76.6635
FBgn0038732	CG11391	CG11391	uncharacterized protein	0.451878	0.032459	24	22	5.14933
FBgn0038874	CG5911	ETHR	ETHR	0.330717	0.0175407	24	6	23.9017
FBgn0027575	CG6706	GABA-B-R2	metabotropic GABA-B receptor subtype 2	0.220537	0.0089799	28	10	199.207
FBgn0038959	CG13856	CG13856	uncharacterized protein	0.451878	0.032459	24	10	80.8166
FBgn0038961	CG13850	CG13850	uncharacterized protein	0.330717	0.0175407	24	18	65.4463
FBgn0039003	CG4917	wfs1	wolfram syndrome 1	0.330717	0.0175407	28	22	31.6789
FBgn0039165	CG6204	CG6204	uncharacterized protein	0.330717	0.0175407	24	20	46.2477
FBgn0039187	CG6454	CG6454	uncharacterized protein	0.330717	0.0175407	20	18	89.9558
FBgn0000206	CG8285	boss	bride of sevenless	0.330717	0.0175407	24	22	476.229
FBgn0002733	CG14548	E(spl)mbeta-HLH	Enhancer of split mbeta, helix-loop-helix	0.451878	0.032459	28	10	18.5976
FBgn0051064	CG31064	CG31064	uncharacterized protein	0.0768492	0.000794327	24	10	62.2101
FBgn0039581	CG1866	Moca-cyp	Moca-cyp	0.451878	0.032459	24	12	359.651
FBgn0051445	CG31445	CG31445	uncharacterized protein	0.330717	0.0175407	24	0	241.703
FBgn0051427	CR31427	CR31427	pseudo	0.330717	0.0175407	20	6	9.89905
FBgn0039709	CG31009	Cad99C	Cadherin 99C	0.220537	0.0089799	28	6	83.8598
FBgn0039742	CG15528	CG15528	uncharacterized protein	0.330717	0.0175407	24	4	22.4978
FBgn0040502	CG8343	CG8343	uncharacterized protein	0.220537	0.0089799	24	8	679.567
FBgn0066292	CG33350	CheB42c	Chemosensory protein B 42c	0.451878	0.032459	20	4	9.40367
FBgn0034540	CG11136	Lrt	Leucine-rich tendon-specific protein	0.220537	0.0089799	28	10	30.0784
FBgn0028622	CG13432	qsm	quasimodo	0.330717	0.0175407	24	2	147.062
FBgn0034503	CG13867	MED8	Mediator complex subunit 8	0.451878	0.032459	20	18	28.6245
FBgn0034422	CG7137	CG7137	uncharacterized protein	0.451878	0.032459	28	22	22.6133
FBgn0034329	CG18108	IM1	Immune induced molecule 1	0.451878	0.032459	20	18	1493.26
FBgn0041585	CG11430	olf186-F	olf186-F	0.330717	0.0175407	24	20	156.877
FBgn0034258	CG4954	eIF3c	eukaryotic translation initiation factor 3 subunit c	0.330717	0.0175407	28	24	558.677
FBgn0030029	CG15343	CG15343	uncharacterized protein	0.220537	0.0089799	28	10	15.7656
FBgn0030217	CG2124	CG2124	uncharacterized protein	0.330717	0.0175407	24	14	20.9208
FBgn0020617	CG10052	Rx	Retinal Homeobox	0.451878	0.032459	28	12	8.79091
FBgn0034588	CG9394	CG9394	uncharacterized protein	0.330717	0.0175407	24	22	351.662
FBgn0034638	CG10433	CG10433	uncharacterized protein	0.330717	0.0175407	24	0	3623.78
FBgn0034706	CG11275	CG11275	uncharacterized protein	0.330717	0.0175407	24	22	259.106
FBgn0034200	CG11395	Gbp2	Growth-blocking peptide 2	0.330717	0.0175407	24	0	622.542
FBgn0034157	CG15920	resilin	resilin	0.451878	0.032459	24	8	7.57984
FBgn0034142	CG8306	CG8306	uncharacterized protein	0.451878	0.032459	24	14	244.458
FBgn0033985	CG10257	CG10257	uncharacterized protein	0.330717	0.0175407	28	26	69.284
FBgn0013773	CG10240	Cyp6a22	Cyp6a22	0.330717	0.0175407	28	24	66.2108
FBgn0033875	CG6357	CG6357	uncharacterized protein	0.220537	0.0089799	24	20	395.538
FBgn0033518	CG11765	Prx2540-2	Peroxiredoxin 2540-2	0.451878	0.032459	28	10	325.646
FBgn0027548	CG2910	nito	spenito	0.451878	0.032459	24	12	88.7335
FBgn0033187	CG2144	PIG-G	Phosphatidylinositol glycan anchor biosynthesis class G	0.153833	0.00432044	24	20	38.8238
FBgn0033132	CG12143	Tsp42Ej	Tetraspanin 42Ej	0.153833	0.00432044	28	26	855.302
FBgn0036544	CG6114	sff	sugar-free frosting	0.451878	0.032459	28	10	662.154
FBgn0039711	CG7824	CG7824	uncharacterized protein	0.220537	0.0089799	28	24	32.6568
FBgn0025682	CG9148	scf	supercoiling factor	0.330717	0.0175407	24	12	156.964
FBgn0039118	CG10208	CG10208	uncharacterized protein	0.451878	0.032459	24	20	34.2649
FBgn0030562	CG9400	CG9400	uncharacterized protein	0.451878	0.032459	28	14	18.6797
FBgn0053554	CG33554	Nipped-A	Nipped-A	0.451878	0.032459	28	12	121.223
FBgn0033170	CG11124	sPLA2	secretory Phospholipase A2	0.451878	0.032459	28	24	126.069
FBgn0004907	CG17870	14-3-3zeta	14-3-3zeta	0.451878	0.032459	28	8	1447.97
FBgn0026533	CG5935	Dek	Dek	0.451878	0.032459	28	10	133.643
FBgn0030662	CG9220	CG9220	uncharacterized protein	0.451878	0.032459	28	26	82.1852
FBgn0031414	CG33955	eys	eyes shut	0.451878	0.032459	24	14	784.485
FBgn0022893	CG2207	Df31	Decondensation factor 31	0.330717	0.0175407	28	10	158.688
FBgn0013263	CG33261	Trl	Trithorax-like	0.451878	0.032459	24	2	43.2104
FBgn0053970	CG33970	CG33970	uncharacterized protein	0.451878	0.032459	24	18	341.111
FBgn0016930	CG4551	Dyrk2	Dual-specificity tyrosine phosphorylation-regulated kinase 2	0.330717	0.0175407	28	10	356.482
FBgn0054057	CG34057	CG34057	uncharacterized protein	0.220537	0.0089799	24	10	18.9528
FBgn0000384	CG17678	cta	concertina	0.451878	0.032459	28	10	50.5068
FBgn0039944	CG17162	CG17162	uncharacterized protein	0.451878	0.032459	24	20	11.7283
FBgn0085261	CG34232	CG34232	uncharacterized protein	0.330717	0.0175407	24	8	23.8496
FBgn0259678	CG42347	sqa	spaghetti-squash activator	0.451878	0.032459	24	4	155.952
FBgn0259834	CG8062	out	outsiders	0.451878	0.032459	28	8	50.9878
FBgn0260799	CG17484	p120ctn	Adherens junction protein p120	0.220537	0.0089799	28	10	241.792
FBgn0261270	CG8553	SelD	Selenide,water dikinase	0.451878	0.032459	20	12	78.8901
FBgn0261279	CG42250	lqfR	liquid facets-Related	0.451878	0.032459	24	10	138.521
FBgn0261703	CG42739	gce	germ cell-expressed bHLH-PAS	0.330717	0.0175407	24	0	486.727
FBgn0261714	CG4795	Cpn	Calphotin	0.108943	0.00193362	24	0	1898.38
FBgn0261722	CG6151	fwe	flower	0.330717	0.0175407	28	10	295.735
FBgn0262057	CG6680	Spn77Ba	Serpin 77Ba	0.330717	0.0175407	24	22	151.603
FBgn0262117	CG17665	IntS3	Integrator 3	0.451878	0.032459	28	10	137.021
FBgn0262904	CR43259	asRNA:CR43259	antisense RNA:CR43259	0.153833	0.00432044	20	6	17.4956
FBgn0262983	CG43291	CG43291	uncharacterized protein	0.451878	0.032459	28	6	22.1246
FBgn0263077	CG43340	CG43340	uncharacterized protein	0.153833	0.00432044	24	0	1746.18
FBgn0053200	CG33200	VepD	Ventrally-expressed protein D	0.330717	0.0175407	28	8	43.8173
FBgn0034861	CG9815	CG9815	uncharacterized protein	0.451878	0.032459	28	10	12.81
FBgn0034897	CG11299	Sesn	Sestrin	0.220537	0.0089799	24	12	505.273
FBgn0034918	CG30176	Pym	Partner of Y14 and Mago	0.330717	0.0175407	24	10	22.3827
FBgn0041706	CG3253	CG3253	uncharacterized protein	0.451878	0.032459	24	10	24.8747
FBgn0034988	CG3362	cN-IIIB	cytosolic 5'-nucleotidase IIIB	0.330717	0.0175407	24	20	39.5955
FBgn0004101	CG3411	bs	blistered	0.220537	0.0089799	24	2	28.7796
FBgn0050421	CG30421	Usp15-31	Ubiquitin specific protease 15/31	0.451878	0.032459	24	20	243.734
FBgn0035090	CG2736	CG2736	uncharacterized protein	0.451878	0.032459	24	2	611.684
FBgn0020386	CG1210	Pdk1	Phosphoinositide-dependent kinase 1	0.330717	0.0175407	24	10	722.216
FBgn0035157	CG13894	CG13894	uncharacterized protein	0.153833	0.00432044	28	8	25.8663
FBgn0263118	CG5441	tx	taxi	0.451878	0.032459	24	10	86.9833
FBgn0263602	CG5241	Tasp1	Taspase 1	0.330717	0.0175407	28	4	15.551
FBgn0263916	CG31911	Ent2	Equilibrative nucleoside transporter 2	0.153833	0.00432044	24	20	203.247
FBgn0264432	CG43850	CG43850	uncharacterized protein	0.451878	0.032459	20	0	8.31389
FBgn0265068	CR44179	asRNA:CR44179	antisense RNA:CR44179	0.330717	0.0175407	20	10	35.5608
FBgn0265086	CR44197	lncRNA:CR44197	long non-coding RNA:CR44197	0.451878	0.032459	28	20	7.60236
FBgn0265274	CG1448	Inx3	Innexin 3	0.451878	0.032459	24	18	203.588
FBgn0265530	CR44380	lncRNA:CR44380	long non-coding RNA:CR44380	0.153833	0.00432044	24	8	6.89857
FBgn0265719	CR44526	lncRNA:CR44526	long non-coding RNA:CR44526	0.451878	0.032459	24	8	1.91625
FBgn0266441	CG45071	CG45071	uncharacterized protein	0.220537	0.0089799	24	10	28.3978
FBgn0267330	CG5183	KdelR	KDEL receptor	0.451878	0.032459	24	10	143.875
FBgn0267743	CR46074	asRNA:CR46074	antisense RNA:CR46074	0.330717	0.0175407	24	10	8.4031
FBgn0283478	CG4008	und	uninitiated	0.220537	0.0089799	28	24	164.047
FBgn0283680	CG45017	IP3K2	Inositol 1,4,5-triphosphate kinase 2	0.330717	0.0175407	28	12	184.751
FBgn0283724	CG12734	Girdin	girdin	0.330717	0.0175407	28	12	83.4924
FBgn0284221	CG5661	Sema5c	Semaphorin 5c	0.451878	0.032459	28	8	48.8123
FBgn0011573	CG12019	Cdc37	Cdc37	0.220537	0.0089799	24	10	68.4459
FBgn0035498	CG14991	Fit1	Fermitin 1	0.330717	0.0175407	24	22	150.451
FBgn0035518	CG15011	CG15011	uncharacterized protein	0.330717	0.0175407	24	10	26.7521
FBgn0020255	CG1404	Ran	Ran	0.330717	0.0175407	24	10	220.895
FBgn0030407	CG2543	Fpgs	Folylpolyglutamate synthase	0.330717	0.0175407	24	2	25.591
FBgn0030431	CG4407	CG4407	uncharacterized protein	0.451878	0.032459	24	22	62.5273
FBgn0030734	CG9911	CG9911	uncharacterized protein	0.220537	0.0089799	28	10	144.924
FBgn0004598	CG18734	Fur2	Furin 2	0.330717	0.0175407	24	20	309.133
FBgn0028343	CG8465	Ankle2	Ankyrin repeat and LEM domain containing 2	0.153833	0.00432044	24	12	80.1735
FBgn0031040	CG14210	CG14210	uncharacterized protein	0.451878	0.032459	24	4	18.8744
FBgn0014075	CG6850	Uggt	UDP-glucose-glycoprotein glucosyltransferase	0.451878	0.032459	24	18	88.0923
FBgn0001134	CG7446	Grd	Glycine receptor	0.451878	0.032459	24	14	26.7699
FBgn0036697	CG7725	rogdi	rogdi	0.451878	0.032459	28	10	143.677
FBgn0040512	CG3948	zetaCOP	Coat Protein (coatomer) zeta	0.220537	0.0089799	24	8	52.9545
FBgn0036619	CG4784	Cpr72Ec	Cuticular protein 72Ec	0.451878	0.032459	24	0	60.9829
FBgn0036501	CG7272	CG7272	uncharacterized protein	0.451878	0.032459	24	2	92.8985
FBgn0036436	CG4914	CG4914	uncharacterized protein	0.330717	0.0175407	24	6	18.3758
FBgn0026409	CG4994	Mpcp2	Mitochondrial phosphate carrier protein 2	0.451878	0.032459	28	24	2036.52
FBgn0036301	CG4069	CG4069	uncharacterized protein	0.451878	0.032459	24	10	28.4791
FBgn0036279	CG4357	Ncc69	sodium chloride cotransporter 69	0.451878	0.032459	24	20	121.732
FBgn0036260	CG5638	Rh7	Rhodopsin 7	0.451878	0.032459	24	8	65.3341
FBgn0052069	CG32069	CG32069	uncharacterized protein	0.330717	0.0175407	28	10	14.9628
FBgn0036022	CG8329	CG8329	uncharacterized protein	0.451878	0.032459	24	8	542.76
FBgn0001227	CG4167	Hsp67Ba	Heat shock gene 67Ba	0.330717	0.0175407	28	8	23.2525
FBgn0011769	CG4205	Fdx1	Ferredoxin 1	0.451878	0.032459	28	18	26.4699
FBgn0035951	CG5068	CG5068	uncharacterized protein	0.108943	0.00193362	28	8	72.8473
FBgn0011509	CG33162	SrpRbeta	Signal recognition particle receptor beta	0.220537	0.0089799	28	10	60.8621
FBgn0035805	CG7506	CG7506	uncharacterized protein	0.451878	0.032459	28	18	27.137
FBgn0002775	CG8631	msl-3	male-specific lethal 3	0.451878	0.032459	20	0	5.51895
FBgn0042185	CG18769	MCU	Mitochondrial calcium uniporter	0.451878	0.032459	28	8	51.3486
FBgn0031190	CG12576	CG12576	uncharacterized protein	0.451878	0.032459	24	22	143.857
FBgn0019830	CG3057	colt	congested-like trachea	0.451878	0.032459	28	24	296.05
FBgn0031428	CG9886	CG9886	uncharacterized protein	0.220537	0.0089799	24	22	100.161
FBgn0038146	CG9799	CG9799	uncharacterized protein	0.451878	0.032459	24	4	17.9814
