# Supplementary material for: Chronic sleep loss disrupts rhythmic gene expression in Drosophila
Source: Front Physiol. 2022 Nov 18;13:1048751. doi: 10.3389/fphys.2022.1048751 (PMC9716074; doi:10.3389/fphys.2022.1048751)
Supplement: Supplementary file 3 [file Table9.xlsx]

## Sheet: genes with rhythmicity change
Flybase ID	Gene Name	Gene Symbol
FBgn0053198	presenilin enhancer	pen-2
FBgn0001108	Dynactin 1, p150 subunit	DCTN1-p150
FBgn0033033	scarface	scaf
FBgn0000533	easter	ea
FBgn0005677	dachshund	dac
FBgn0000529	brain-specific homeobox	bsh
FBgn0003449	sans fille	snf
FBgn0031979	Coiled-coil domain containing 53	CCDC53
FBgn0038201	Pyrokinin 1 receptor	PK1-R
FBgn0039158	TBC1 domain family member 7	TBC1d7
FBgn0013746	alien	alien
FBgn0037481	MAGE	MAGE
FBgn0032034	Reduction in Cnn dots 4	Rcd4
FBgn0265101	suppressor-of-G2-allele-of-skp1	Sgt1
FBgn0051235	nazgul	naz
FBgn0265050	antisense RNA:CR44165	asRNA:CR44165
FBgn0267693	antisense RNA:CR46029	asRNA:CR46029
FBgn0014464	Chorion protein a at 7F	Cp7Fa
FBgn0037726	uncharacterized protein	CG9492
FBgn0035171	uncharacterized protein	CG12502
FBgn0033792	uncharacterized protein	CG13325
FBgn0051809	uncharacterized protein	CG31809
FBgn0034143	uncharacterized protein	CG8303
FBgn0030468	uncharacterized protein	CG1622
FBgn0030396	uncharacterized protein	CG2556
FBgn0036489	uncharacterized protein	CG7011
FBgn0036145	uncharacterized protein	CG7607
FBgn0037150	uncharacterized protein	CG7133
FBgn0039977	uncharacterized protein	CG17454
FBgn0033100	uncharacterized protein	CG3420
FBgn0036193	uncharacterized protein	CG14135
FBgn0039764	uncharacterized protein	CG15535
FBgn0051759	uncharacterized protein	CG31759
FBgn0033891	uncharacterized protein	CG8067
