# Supplementary material for: Chronic sleep loss disrupts rhythmic gene expression in Drosophila
Source: Front Physiol. 2022 Nov 18;13:1048751. doi: 10.3389/fphys.2022.1048751 (PMC9716074; doi:10.3389/fphys.2022.1048751)
Supplement: Supplementary file 8 [file Table6.xlsx]

## Sheet: DGE_INC1_WAKED2
FLYBASE	FLYBASECG	SYMBOL	GENENAME	ENTREZID	baseMean_INC1	log2FoldChange_INC1	lfcSE_INC1	stat_INC1	pvalue_INC1	padj_INC1	logFC_INC1	logCPM_INC1	PValue_INC1	FDR_INC1	baseMean_WAKED2	log2FoldChange_WAKED2	lfcSE_WAKED2	stat_WAKED2	pvalue_WAKED2	padj_WAKED2	logFC_WAKED2	logCPM_WAKED2	PValue_WAKED2	FDR_WAKED2
FBgn0040347	CG3026	mus81	mus81	31044	80.52	0.341882	0.0961737	3.55484	0.000378214	0.00306216	0.342923	1.84559	0.000491649	0.00410909	80.52	0.280921	0.095476	2.94232	0.00325764	0.0319363	0.276766	1.84559	0.00506974	0.0482684
FBgn0040376	CG13759	AANATL7	Arylalkylamine N-acetyltransferase-like 7	31236	152.556	0.50936	0.118037	4.31524	1.59427e-05	0.000204144	0.510477	2.75304	1.91054e-05	0.00025701	152.556	0.492714	0.117561	4.19113	2.77564e-05	0.00052436	0.48676	2.75304	3.96741e-05	0.000755465
FBgn0003996	CG2759	w	white	31271	105.451	4.50023	0.202139	22.2631	8.4282e-110	1.15322e-106	4.47869	2.22728	2.04897e-120	2.80358e-117	105.451	4.90954	0.201229	24.3978	1.80409e-131	8.6398e-128	4.88508	2.22728	6.49443e-144	3.11018e-140
FBgn0029665	CG14270	CG14270	uncharacterized protein	31319	240.906	0.277645	0.0730639	3.80004	0.000144675	0.00134927	0.278807	3.40672	0.000202567	0.00195584	240.906	0.218493	0.0726906	3.00579	0.00264894	0.0269652	0.214299	3.40672	0.00394101	0.0396171
FBgn0029688	CG6450	lva	lava lamp	31350	5124.2	-0.341186	0.0415846	-8.20463	2.31303e-16	2.01402e-14	-0.340178	7.80643	2.78489e-13	1.81454e-11	5124.2	-0.429385	0.0415509	-10.334	4.94756e-25	2.63265e-22	-0.433009	7.80643	1.41826e-20	6.4686e-18
FBgn0029791	CG4096	CG4096	uncharacterized protein	31490	1084.48	-1.02122	0.0963577	-10.5982	3.0365e-26	4.92942e-24	-1.01972	5.56859	1.3615e-25	2.4149e-23	1084.48	-0.43914	0.0957455	-4.58653	4.50663e-06	9.90011e-05	-0.442382	5.56859	4.42767e-06	0.000104712
FBgn0029840	CG4320	raptor	raptor	31543	1075.83	-0.401016	0.0612906	-6.54287	6.03508e-11	2.61557e-09	-0.400122	5.55671	2.24923e-10	9.83705e-09	1075.83	-0.174714	0.0608713	-2.87022	0.00410181	0.0387066	-0.177855	5.55671	0.00466912	0.0450361
FBgn0029851	CG14445	CG14445	uncharacterized protein	31556	145.981	1.8181	0.131605	13.8148	2.07396e-43	6.40788e-41	1.81769	2.6831	8.71857e-42	2.69376e-39	145.981	-0.536051	0.138993	-3.85669	0.000114934	0.0018256	-0.537931	2.6831	0.000125482	0.00205799
FBgn0029866	CG3842	CG3842	uncharacterized protein	31576	786.674	-0.295006	0.0906664	-3.25375	0.00113893	0.0075597	-0.293769	5.10614	0.0012208	0.00854705	786.674	-0.258185	0.0904513	-2.85441	0.0043117	0.0400645	-0.262317	5.10614	0.00401149	0.0401065
FBgn0029868	CG3446	ND-B16.6	NADH dehydrogenase (ubiquinone) B16.6 subunit	31578	2757.55	0.219902	0.0486765	4.51762	6.25375e-06	9.03446e-05	0.220854	6.91271	2.22723e-05	0.000292225	2757.55	0.170687	0.0486153	3.51097	0.000446472	0.00592286	0.166934	6.91271	0.00130241	0.0154006
FBgn0031260	CG11840	Spp	Signal peptide peptidase	33227	1606.01	0.295753	0.0755577	3.91427	9.06763e-05	0.00090847	0.297215	6.13347	9.57684e-05	0.00103449	1606.01	0.233375	0.075495	3.09127	0.00199304	0.0210932	0.229348	6.13347	0.00253696	0.0272105
FBgn0036970	CG6289	Spn77Bc	Serpin 77Bc	40236	472.935	1.5515	0.566795	2.73732	0.00619421	0.0301617	1.55229	4.36655	0.00606131	0.03141	472.935	4.021	0.56625	7.10111	1.2376e-12	1.79603e-10	4.00655	4.36655	1.18295e-10	1.05263e-08
FBgn0037410	CG1148	Osi2	Osiris 2	40756	394.996	-1.13255	0.162055	-6.98871	2.77429e-12	1.44414e-10	-1.13033	4.12086	5.06938e-12	2.80662e-10	394.996	-0.935685	0.161366	-5.79852	6.69039e-09	2.79828e-07	-0.938466	4.12086	8.20183e-09	3.81345e-07
FBgn0037396	CG11459	CG11459	uncharacterized protein	40741	295.166	0.992305	0.164132	6.04576	1.48709e-09	4.99766e-08	0.993311	3.69755	1.91669e-09	7.25614e-08	295.166	0.481812	0.164528	2.92846	0.0034065	0.0330908	0.478121	3.69755	0.00375655	0.0382769
FBgn0037298	CG2604	Sccpdh1	Saccheropin dehydrogenase 1	40623	4708.97	-0.403746	0.0526391	-7.67008	1.71888e-14	1.1594e-12	-0.402603	7.68461	5.9823e-13	3.745e-11	4708.97	-0.485571	0.0526069	-9.23018	2.70171e-20	1.03508e-17	-0.489011	7.68461	2.28668e-18	8.76074e-16
FBgn0037265	CG12001	spartin	spartin	40582	748.469	-0.337381	0.0565706	-5.96388	2.46313e-09	8.07942e-08	-0.335982	5.0344	1.05986e-08	3.52583e-07	748.469	-0.723844	0.0569338	-12.7138	4.95754e-37	5.93541e-34	-0.727237	5.0344	5.61623e-35	6.72403e-32
FBgn0037213	CG12581	CG12581	uncharacterized protein	40522	2708.9	-0.219023	0.0423133	-5.17622	2.26422e-07	4.81926e-06	-0.2178	6.88715	2.36296e-06	4.19897e-05	2708.9	-0.159674	0.0421716	-3.78629	0.000152914	0.00232478	-0.163	6.88715	0.000397758	0.00559431
FBgn0037215	CG12582	beta-Man	beta-Mannosidase	40524	2829.92	-0.175028	0.0522686	-3.34862	0.000812158	0.00568629	-0.173971	6.95026	0.00148478	0.0100789	2829.92	-0.197653	0.0521925	-3.78701	0.00015247	0.00232172	-0.201194	6.95026	0.000239792	0.00358303
FBgn0031751	CG9016	CG9016	uncharacterized protein	33822	252.713	1.60943	0.572695	2.81028	0.00494991	0.0252903	1.60906	3.47426	0.00497048	0.026821	252.713	3.62321	0.571951	6.33482	2.37611e-10	1.49726e-08	3.60984	3.47426	5.05922e-09	2.4723e-07
FBgn0031734	CG11147	CG11147	uncharacterized protein	33803	4571.13	-0.19871	0.0702933	-2.82686	0.00470064	0.0242449	-0.197673	7.6416	0.00622314	0.0319193	4571.13	-0.252034	0.0702639	-3.58697	0.000334546	0.00455801	-0.255055	7.6416	0.000406072	0.00568619
FBgn0031775	CG9150	CG9150	uncharacterized protein	33856	1021.64	-2.29983	0.171925	-13.3769	8.25035e-41	2.32417e-38	-2.29899	5.48753	3.24834e-37	8.88933e-35	1021.64	-1.31844	0.170458	-7.73469	1.03658e-14	2.61272e-12	-1.32173	5.48753	3.54658e-14	9.18086e-12
FBgn0001089	CG9092	Gal	beta galactosidase	33839	590.721	0.280905	0.0650533	4.31807	1.574e-05	0.000201818	0.281813	4.69343	2.44854e-05	0.000315216	590.721	-0.249462	0.065601	-3.80271	0.000143122	0.00220745	-0.253703	4.69343	0.0001586	0.00252337
FBgn0031821	CG9542	KFase	Kynurenine formamidase	33907	551.519	-0.679858	0.0693125	-9.80859	1.03399e-22	1.35666e-20	-0.678519	4.59579	6.25767e-22	8.32444e-20	551.519	-0.439547	0.068486	-6.41805	1.38028e-10	9.11746e-09	-0.443266	4.59579	2.58565e-10	1.9972e-08
FBgn0031800	CG9497	CG9497	uncharacterized protein	33884	460.369	0.374912	0.104506	3.58748	0.00033389	0.00275689	0.376047	4.33455	0.000347217	0.00306511	460.369	-0.350214	0.105168	-3.33004	0.000868325	0.010383	-0.35326	4.33455	0.000825856	0.0105327
FBgn0028703	CG11328	Nhe3	Na[+]/H[+] hydrogen exchanger 3	33939	6638.43	-0.190062	0.0353602	-5.37503	7.65709e-08	1.83993e-06	-0.188768	8.17967	7.11398e-06	0.000111154	6638.43	-0.141766	0.0352935	-4.01678	5.89996e-05	0.00101636	-0.145166	8.17967	0.000528894	0.0072059
FBgn0015776	CG9258	nrv1	nervana 1	33952	5954.9	-0.236257	0.0523171	-4.51586	6.30591e-06	9.08975e-05	-0.235161	8.02275	2.15958e-05	0.000285303	5954.9	-0.153778	0.0522591	-2.94261	0.00325459	0.0319363	-0.157559	8.02275	0.00435825	0.0426387
FBgn0002938	CG5125	ninaC	neither inactivation nor afterpotential C	34012	67539	-0.640646	0.0788146	-8.12852	4.34569e-16	3.68345e-14	-0.639209	11.5259	5.96178e-15	4.88051e-13	67539	-0.252517	0.0788069	-3.20425	0.00135415	0.0151519	-0.255615	11.5259	0.00173648	0.0194982
FBgn0031914	CG5973	CG5973	uncharacterized protein	34023	4921.81	-0.146351	0.053528	-2.73411	0.00625492	0.0303801	-0.145275	7.74811	0.0110977	0.0496508	4921.81	-0.26904	0.0535108	-5.02777	4.96221e-07	1.32022e-05	-0.271782	7.74811	1.93714e-06	4.86979e-05
FBgn0053296	CG33296	CG33296	uncharacterized protein	2768941	429.254	0.331359	0.081295	4.076	4.58161e-05	0.000503241	0.332406	4.23334	5.07573e-05	0.000603917	429.254	-0.466656	0.0823929	-5.66379	1.48062e-08	5.71831e-07	-0.47002	4.23334	1.77876e-08	7.70553e-07
FBgn0032018	CG7806	CG7806	uncharacterized protein	34140	1181.62	-0.283889	0.0644891	-4.40211	1.07201e-05	0.000145024	-0.282927	5.69155	1.5781e-05	0.000220658	1181.62	-0.203294	0.06425	-3.16412	0.00155553	0.0170663	-0.207163	5.69155	0.00155513	0.0177534
FBgn0029173	NA	NA	NA	NA	326.981	-0.385584	0.0785102	-4.91126	9.04951e-07	1.62925e-05	-0.384295	3.84523	1.11583e-06	2.19005e-05	326.981	-0.832299	0.0793358	-10.4908	9.51828e-26	5.36271e-23	-0.836058	3.84523	2.13532e-25	1.20307e-22
FBgn0032074	CG9494	Tsp29Fa	Tetraspanin 29Fa	34211	45.6538	0.983359	0.274069	3.58799	0.000333234	0.00275426	0.981143	1.04859	0.000368503	0.00319703	45.6538	1.76815	0.270611	6.53391	6.40745e-11	4.68477e-09	1.75393	1.04859	1.65042e-10	1.37458e-08
FBgn0032140	CG13117	CG13117	uncharacterized protein	34289	1746.51	-0.840999	0.107343	-7.83466	4.70125e-15	3.41126e-13	-0.84016	6.25635	1.39066e-14	1.0829e-12	1746.51	-0.357191	0.107012	-3.33787	0.000844246	0.0101713	-0.359891	6.25635	0.00089339	0.0112443
FBgn0032181	CG13133	CG13133	uncharacterized protein	34342	56.3501	1.85821	0.261512	7.10564	1.19767e-12	6.51779e-11	1.85632	1.33614	4.59354e-12	2.58805e-10	56.3501	-0.927964	0.274712	-3.37796	0.000730264	0.00906019	-0.926491	1.33614	0.000793916	0.0101799
FBgn0051755	CG31755	SoYb	Sister of Yb	34331	85.4787	-0.631609	0.113492	-5.56525	2.61779e-08	7.08281e-07	-0.629434	1.93493	6.3403e-08	1.75007e-06	85.4787	-0.525096	0.111337	-4.7163	2.40177e-06	5.58353e-05	-0.527454	1.93493	4.11641e-06	9.83216e-05
FBgn0040965	CR13130	lncRNA:CR13130	long non-coding RNA:CR13130	19836190	124.633	0.713917	0.111091	6.42641	1.30654e-10	5.28018e-09	0.714778	2.46428	2.64865e-10	1.14274e-08	124.633	1.1043	0.10913	10.1192	4.5421e-24	2.2897e-21	1.10025	2.46428	4.85501e-23	2.58341e-20
FBgn0032230	CG13139	lft	lowfat	34405	711.046	-0.316028	0.0648832	-4.87071	1.11196e-06	1.96139e-05	-0.314851	4.96041	1.95015e-06	3.57143e-05	711.046	-0.244654	0.0644958	-3.79334	0.000148636	0.00227103	-0.24883	4.96041	0.000153231	0.00245016
FBgn0032256	CG6187	RluA-2	RluA pseudouridine synthase 2	34440	352.672	0.17828	0.0584853	3.0483	0.00230143	0.0136321	0.179893	3.95195	0.00251875	0.0157164	352.672	-0.221393	0.0591742	-3.74138	0.000183016	0.00273041	-0.224662	3.95195	0.000232489	0.00350674
FBgn0032208	CG5604	Ufd4	Ubiquitin fusion-degradation 4-like	34378	7148.56	-0.345562	0.0550408	-6.27829	3.4232e-10	1.27083e-08	-0.344748	8.28641	2.97286e-09	1.07856e-07	7148.56	-0.195616	0.0549808	-3.55789	0.000373844	0.00503611	-0.19934	8.28641	0.000591026	0.00794026
FBgn0032266	CG18302	CG18302	uncharacterized protein	34452	303.957	-0.97228	0.212587	-4.57356	4.79514e-06	7.16503e-05	-0.970926	3.74128	7.66778e-06	0.000118264	303.957	-1.27127	0.212748	-5.97548	2.29419e-09	1.05643e-07	-1.27334	3.74128	5.28858e-09	2.55828e-07
FBgn0032262	CG7384	CG7384	uncharacterized protein	34447	577.691	0.433338	0.133066	3.25658	0.00112763	0.00749513	0.434466	4.66016	0.00104583	0.00751458	577.691	0.431695	0.132936	3.24739	0.00116468	0.0132801	0.428097	4.66016	0.00122269	0.0146754
FBgn0015400	CG4977	kek2	kekkon 2	34582	3212.06	-0.500266	0.091157	-5.48796	4.066e-08	1.04971e-06	-0.499053	7.13176	5.25861e-08	1.50349e-06	3212.06	1.10111	0.0907571	12.1325	7.10788e-34	6.80793e-31	1.09751	7.13176	8.38996e-33	8.92879e-30
FBgn0032382	CG14935	Mal-B2	Maltase B2	34598	5571.05	0.454248	0.0954195	4.76054	1.93079e-06	3.2162e-05	0.455576	7.92686	2.27333e-06	4.0699e-05	5571.05	0.351311	0.0954093	3.68215	0.000231275	0.00333607	0.346961	7.92686	0.000312517	0.00449443
FBgn0014019	CG5279	Rh5	Rhodopsin 5	34615	14591.7	-0.76642	0.0905601	-8.46311	2.60339e-17	2.46884e-15	-0.765091	9.31613	2.24997e-16	2.15502e-14	14591.7	-0.752996	0.0905475	-8.31603	9.09607e-17	2.64006e-14	-0.756747	9.31613	4.67469e-16	1.39919e-13
FBgn0032402	CG14945	CG14945	uncharacterized protein	34623	1426.18	0.308634	0.0588942	5.24049	1.60151e-07	3.55075e-06	0.309802	5.9625	3.55681e-07	8.11121e-06	1426.18	-0.224838	0.0591504	-3.80112	0.000144043	0.00221269	-0.228018	5.9625	0.000189557	0.00295697
FBgn0051860	CG31860	ZnT33D	Zinc transporter 33D	326167	38.1229	1.18034	0.310185	3.80526	0.000141657	0.00132758	1.17656	0.797152	0.000159016	0.00159483	38.1229	1.78969	0.307347	5.82303	5.77906e-09	2.46008e-07	1.77522	0.797152	1.21247e-08	5.45214e-07
FBgn0021796	CG5092	Tor	Target of rapamycin	47396	1394.74	-0.335294	0.0510498	-6.56799	5.1e-11	2.24998e-09	-0.334433	5.9304	4.09296e-10	1.72698e-08	1394.74	-0.15336	0.0507073	-3.02442	0.00249111	0.0254913	-0.156898	5.9304	0.0032225	0.0334104
FBgn0027586	CG5867	CG5867	uncharacterized protein	34728	6000.85	-0.289588	0.109639	-2.64128	0.00825926	0.037742	-0.288458	8.03366	0.00859308	0.0407448	6000.85	-0.404844	0.109631	-3.69279	0.00022181	0.00320921	-0.409477	8.03366	0.000194412	0.0030082
FBgn0032507	CG9377	CG9377	uncharacterized protein	34743	897.789	-1.17514	0.25427	-4.62163	3.80742e-06	5.8348e-05	-1.17283	5.29563	2.63265e-06	4.59298e-05	897.789	-1.65615	0.254383	-6.51044	7.49291e-11	5.35575e-09	-1.658	5.29563	5.48255e-11	5.87282e-09
FBgn0032517	CG7099	CG7099	uncharacterized protein	34753	349.204	-0.313652	0.0641776	-4.88725	1.02253e-06	1.81703e-05	-0.312346	3.93928	2.41943e-06	4.26094e-05	349.204	-0.273286	0.063538	-4.30115	1.69915e-05	0.000336945	-0.276258	3.93928	2.81457e-05	0.000551287
FBgn0012037	CG8827	Ance	Angiotensin converting enzyme	34805	1203.43	0.728409	0.0948073	7.68305	1.55343e-14	1.06277e-12	0.729532	5.71702	1.12027e-14	8.94165e-13	1203.43	0.37415	0.0948816	3.94333	8.0358e-05	0.00134089	0.369408	5.71702	8.76455e-05	0.00151803
FBgn0028519	NA	NA	NA	NA	144.196	1.04064	0.38686	2.68995	0.00714625	0.033701	1.04034	2.66854	0.00617268	0.0318202	144.196	-2.28529	0.400602	-5.70465	1.16581e-08	4.6687e-07	-2.27761	2.66854	1.52638e-08	6.72875e-07
FBgn0041713	CG4182	yellow-c	yellow-c	34879	1989.3	-0.378541	0.0862723	-4.38775	1.1453e-05	0.000153857	-0.377516	6.44291	1.48741e-05	0.000209506	1989.3	-0.312119	0.0861584	-3.62262	0.000291632	0.00407179	-0.315991	6.44291	0.00028946	0.00420706
FBgn0000317	CG7595	ck	crinkled	34882	939.89	-0.342376	0.0599995	-5.70632	1.15447e-08	3.30075e-07	-0.341136	5.36181	3.92978e-08	1.16171e-06	939.89	-0.236582	0.0596554	-3.9658	7.31502e-05	0.00124226	-0.239672	5.36181	9.84284e-05	0.00166269
FBgn0001987	CG3903	Gli	Gliotactin	34927	1268.38	0.336929	0.0690545	4.87918	1.0653e-06	1.88603e-05	0.337751	5.79362	1.46716e-06	2.7993e-05	1268.38	-0.274125	0.0693709	-3.95159	7.7633e-05	0.0013068	-0.277394	5.79362	8.4872e-05	0.00147801
FBgn0028523	CG5888	CG5888	uncharacterized protein	34980	684.991	0.278452	0.0644064	4.32337	1.53665e-05	0.000197558	0.279278	4.90708	3.157e-05	0.00039168	684.991	-0.317503	0.0650109	-4.88384	1.04039e-06	2.6086e-05	-0.320858	4.90708	2.00912e-06	4.99828e-05
FBgn0040260	CG17932	Ugt37D1	UDP-glycosyltransferase family 37 member D1	53511	693.832	0.313308	0.0594876	5.26678	1.38841e-07	3.12164e-06	0.314182	4.92508	3.37116e-07	7.72464e-06	693.832	-0.250065	0.0600641	-4.16329	3.13689e-05	0.000585462	-0.253454	4.92508	4.41256e-05	0.000825459
FBgn0032637	CG5050	CG5050	uncharacterized protein	35048	98.2522	0.992082	0.368305	2.69364	0.00706757	0.0333708	0.991505	2.12699	0.00835781	0.0398661	98.2522	2.52888	0.366031	6.90893	4.88338e-12	5.35783e-10	2.51492	2.12699	1.06403e-10	9.70602e-09
FBgn0003187	CG6433	qua	quail	35058	69.2182	1.05954	0.381535	2.77705	0.0054854	0.0272956	1.05733	1.63482	0.00650172	0.0328967	69.2182	2.71975	0.37805	7.19415	6.28499e-13	1.03789e-10	2.70264	1.63482	1.93045e-11	2.56803e-09
FBgn0032753	CG17572	CG17572	uncharacterized protein	35182	478.98	-1.01486	0.125716	-8.07263	6.88024e-16	5.58465e-14	-1.01346	4.39321	1.07756e-15	9.4912e-14	478.98	-0.532524	0.12484	-4.26565	1.9932e-05	0.000387239	-0.536769	4.39321	1.84188e-05	0.000376152
FBgn0032774	CG17549	CG17549	uncharacterized protein	35212	19893.8	-0.217852	0.0474608	-4.59014	4.42948e-06	6.64659e-05	-0.216938	9.76332	4.03059e-05	0.000488053	19893.8	-0.145543	0.0474402	-3.06794	0.00215541	0.022587	-0.149073	9.76332	0.00476937	0.0458185
FBgn0053116	CG33116	CG33116	uncharacterized protein	326259	929.618	-0.376999	0.0756584	-4.98291	6.26349e-07	1.17401e-05	-0.375854	5.34669	1.15338e-06	2.2545e-05	929.618	-0.236621	0.075335	-3.14092	0.00168418	0.0183075	-0.240385	5.34669	0.0017758	0.0198698
FBgn0041180	CG10363	Tep4	Thioester-containing protein 4	35248	7164.75	-0.793967	0.0793979	-9.99985	1.5263e-23	2.059e-21	-0.79307	8.29017	2.00238e-22	2.8204e-20	7164.75	-0.336919	0.0793027	-4.24851	2.15192e-05	0.000415547	-0.340776	8.29017	2.56369e-05	0.000506289
FBgn0032810	CG13077	CG13077	uncharacterized protein	35252	1513.47	-0.977441	0.07081	-13.8037	2.42062e-43	7.24521e-41	-0.976414	6.04916	5.59338e-41	1.62344e-38	1513.47	-0.36745	0.0701671	-5.23678	1.63399e-07	4.8524e-06	-0.371043	6.04916	2.51869e-07	7.83439e-06
FBgn0032850	CG10723	Kua	Kua	35300	62.2313	0.89307	0.154947	5.76371	8.22864e-09	2.4176e-07	0.892459	1.48609	9.46381e-09	3.21546e-07	62.2313	0.965593	0.153664	6.28378	3.30429e-10	1.97895e-08	0.958355	1.48609	4.80655e-10	3.31203e-08
FBgn0032867	CG15475	CG15475	uncharacterized protein	35319	54.6433	1.38338	0.447889	3.08867	0.00201053	0.0122811	1.3792	1.30779	0.00264357	0.0163567	54.6433	3.00595	0.444356	6.76473	1.3356e-11	1.18448e-09	2.98743	1.30779	4.56947e-10	3.19463e-08
FBgn0032879	CG9317	CarT	Carcinine transporter	35334	1715.95	-1.01661	0.123776	-8.21334	2.15111e-16	1.89022e-14	-1.01532	6.22951	4.15794e-16	3.90439e-14	1715.95	-0.528084	0.123505	-4.27582	1.90431e-05	0.000372995	-0.532497	6.22951	1.70021e-05	0.000350207
FBgn0051627	CG31627	CG31627	uncharacterized protein	318860	73.0792	0.522683	0.190579	2.74261	0.00609529	0.0297861	0.522843	1.70908	0.00603098	0.0313349	73.0792	1.03397	0.188011	5.49955	3.80765e-08	1.31586e-06	1.02663	1.70908	6.25731e-08	2.24946e-06
FBgn0037490	CG10053	CG10053	uncharacterized protein	40871	100.957	0.363002	0.104931	3.45944	0.000541298	0.00413854	0.364368	2.16825	0.000619142	0.0049917	100.957	0.447012	0.103575	4.31585	1.58991e-05	0.000318582	0.442245	2.16825	2.68284e-05	0.000527643
FBgn0001112	CG1152	Gld	Glucose dehydrogenase	40875	860.349	0.501312	0.0944005	5.31048	1.09337e-07	2.53567e-06	0.502395	5.23379	8.72035e-08	2.30092e-06	860.349	0.372123	0.0943586	3.94371	8.02291e-05	0.00134089	0.366311	5.23379	9.21341e-05	0.00158431
FBgn0026563	CG1979	CG1979	uncharacterized protein	40837	277.806	1.01336	0.372689	2.71906	0.00654673	0.0315257	1.0146	3.60813	0.00545293	0.0289283	277.806	2.22318	0.372045	5.97558	2.29269e-09	1.05643e-07	2.21216	3.60813	4.10906e-09	2.06056e-07
FBgn0037519	CG3014	CG3014	uncharacterized protein	40922	59.7272	0.500393	0.141576	3.53444	0.00040864	0.00326708	0.500101	1.43524	0.000487139	0.00407851	59.7272	0.664874	0.139388	4.76996	1.84258e-06	4.41207e-05	0.65837	1.43524	2.8986e-06	7.08234e-05
FBgn0010812	CG2708	unc-45	uncoordinated 45	44910	769.399	-0.308279	0.0539155	-5.71782	1.07899e-08	3.11282e-07	-0.30743	5.07426	4.40202e-08	1.27765e-06	769.399	-0.203256	0.0534432	-3.80322	0.000142829	0.00220745	-0.207178	5.07426	0.000215953	0.00329363
FBgn0037537	CG2767	CG2767	uncharacterized protein	40946	3378.77	-0.361304	0.0596294	-6.05916	1.36832e-09	4.62097e-08	-0.360022	7.20595	4.06509e-09	1.45281e-07	3378.77	-0.274655	0.0595287	-4.61382	3.95326e-06	8.78782e-05	-0.278174	7.20595	5.29506e-06	0.000122799
FBgn0037612	CG8112	CG8112	uncharacterized protein	41033	2856.51	0.487424	0.148302	3.28671	0.00101365	0.00684465	0.488755	6.9643	0.00105901	0.00759788	2856.51	-0.873649	0.148512	-5.88267	4.03696e-09	1.76697e-07	-0.87774	6.9643	5.09989e-09	2.47953e-07
FBgn0037616	CG8136	CG8136	uncharacterized protein	41037	172.29	1.01286	0.380369	2.66282	0.00774882	0.0358196	1.01325	2.92469	0.00660647	0.033286	172.29	2.6478	0.379024	6.98585	2.83145e-12	3.48117e-10	2.63505	2.92469	1.38144e-11	1.97484e-09
FBgn0003889	CG9359	betaTub85D	beta-Tubulin at 85D	41124	436.066	1.81513	0.577241	3.1445	0.00166371	0.0105112	1.81408	4.25189	0.00178148	0.0117353	436.066	3.92546	0.576791	6.80569	1.00568e-11	9.72967e-10	3.91018	4.25189	5.79163e-10	3.87918e-08
FBgn0037759	CG8526	CG8526	uncharacterized protein	41208	136.782	1.05763	0.418761	2.52563	0.0115491	0.0488631	1.05728	2.59767	0.010489	0.0475006	136.782	2.86353	0.416994	6.86709	6.55237e-12	6.82159e-10	2.84911	2.59767	5.02141e-11	5.52817e-09
FBgn0002868	CG9470	MtnA	Metallothionein A	41202	20440.3	-0.340686	0.121658	-2.80035	0.0051047	0.0258555	-0.339416	9.80131	0.00581458	0.0304246	20440.3	0.508814	0.121633	4.1832	2.87437e-05	0.000540879	0.505721	9.80131	4.05037e-05	0.000766689
FBgn0037934	CG6830	CG6830	uncharacterized protein	41408	451.057	-0.494234	0.114069	-4.33275	1.47258e-05	0.000190343	-0.493278	4.30551	1.31184e-05	0.000187535	451.057	-0.321979	0.113515	-2.83644	0.00456202	0.0418936	-0.325842	4.30551	0.003817	0.0388102
FBgn0037950	CG14723	HisCl1	Histamine-gated chloride channel subunit 1	41426	522.476	-0.513642	0.0659217	-7.79169	6.61164e-15	4.65634e-13	-0.512329	4.51795	4.67623e-14	3.4453e-12	522.476	-0.299314	0.0651161	-4.59662	4.29398e-06	9.47645e-05	-0.302663	4.51795	6.79738e-06	0.000152471
FBgn0037963	CG6977	Cad87A	Cadherin 87A	41441	1349.15	-0.170461	0.049061	-3.47447	0.000511856	0.00395049	-0.169468	5.88222	0.000971418	0.00715711	1349.15	-0.184199	0.0488941	-3.7673	0.000165022	0.00248911	-0.187799	5.88222	0.000225001	0.0034153
FBgn0082831	CG6525	pps	protein partner of snf	41524	2531.04	-0.349538	0.0843757	-4.14264	3.43331e-05	0.000394296	-0.348579	6.7897	4.94455e-05	0.000589775	2531.04	-0.449655	0.0843448	-5.33116	9.75887e-08	3.02493e-06	-0.452206	6.7897	1.36736e-07	4.51607e-06
FBgn0038052	NA	NA	NA	NA	200.069	1.6511	0.550261	3.00057	0.00269472	0.0154829	1.64955	3.13846	0.0027012	0.0166207	200.069	3.7364	0.549235	6.80291	1.02529e-11	9.8202e-10	3.72135	3.13846	3.80899e-10	2.77094e-08
FBgn0038072	CG6225	CG6225	uncharacterized protein	41559	514.61	-0.300424	0.0707552	-4.24596	2.17658e-05	0.00026591	-0.299275	4.49528	2.54602e-05	0.00032471	514.61	-0.236325	0.0703111	-3.36113	0.000776249	0.00949542	-0.240064	4.49528	0.000683649	0.00899449
FBgn0001217	CG7756	Hsc70-2	Heat shock protein cognate 2	41609	140.582	2.3834	0.772703	3.0845	0.00203898	0.0124087	2.37622	2.63333	0.00276052	0.0168839	140.582	4.36891	0.771785	5.66079	1.50682e-08	5.79611e-07	4.34631	2.63333	4.70485e-07	1.37808e-05
FBgn0038144	CG8870	CG8870	uncharacterized protein	41645	59.4319	-0.722981	0.145032	-4.98498	6.19675e-07	1.16836e-05	-0.719683	1.4298	9.61469e-07	1.91057e-05	59.4319	-0.416907	0.139715	-2.98398	0.00284526	0.0285361	-0.419841	1.4298	0.00322314	0.0334104
FBgn0041711	CG9792	yellow-e	yellow-e	41653	167.874	-0.864885	0.1201	-7.20136	5.96134e-13	3.41902e-11	-0.862555	2.89292	1.27367e-12	7.62452e-11	167.874	-0.772016	0.118935	-6.49105	8.52384e-11	6.0475e-09	-0.774971	2.89292	1.38678e-10	1.2075e-08
FBgn0002937	CG9347	ninaB	neither inactivation nor afterpotential B	41678	2119.24	-0.73877	0.0777653	-9.5	2.09888e-21	2.5447e-19	-0.737477	6.53367	1.36009e-20	1.73692e-18	2119.24	-0.300393	0.0774757	-3.87726	0.000105641	0.00170055	-0.304317	6.53367	0.000112495	0.00187387
FBgn0028487	CG9611	f-cup	flyers-cup	41677	1975.64	-0.167098	0.0484288	-3.45038	0.000559806	0.00425204	-0.165866	6.43207	0.00132553	0.00917338	1975.64	0.155828	0.0480997	3.23969	0.00119662	0.0135636	0.15188	6.43207	0.00315102	0.0328747
FBgn0038196	CG9922	CG9922	uncharacterized protein	41708	320.958	0.225496	0.0746737	3.01975	0.00252985	0.0147304	0.22635	3.81558	0.00230321	0.0145611	320.958	0.215285	0.0742771	2.89841	0.00375062	0.0359594	0.210718	3.81558	0.00457879	0.0442987
FBgn0053109	CG33109	CG33109	uncharacterized protein	326258	142.986	2.48122	0.708748	3.50084	0.00046379	0.00364412	2.47593	2.65105	0.000743905	0.00577401	142.986	3.27537	0.708398	4.62362	3.77093e-06	8.41911e-05	3.2588	2.65105	1.68616e-05	0.000348062
FBgn0038200	CG9920	CG9920	uncharacterized protein	41712	226.092	2.13233	0.677368	3.14797	0.00164408	0.0104078	2.12927	3.31251	0.00202494	0.0130781	226.092	4.24657	0.676643	6.27594	3.47518e-10	2.02959e-08	4.22903	3.31251	1.92551e-08	8.19668e-07
FBgn0038236	CG3360	Cyp313a1	Cyp313a1	41759	7468.86	-0.48836	0.107838	-4.52866	5.93585e-06	8.64036e-05	-0.487085	8.35037	9.68638e-06	0.000143839	7468.86	-0.748908	0.107844	-6.94436	3.80174e-12	4.38711e-10	-0.751049	8.35037	1.0421e-11	1.63626e-09
FBgn0038354	CG5404	CG5404	uncharacterized protein	41901	316.823	0.275436	0.0740506	3.71956	0.000199569	0.00179988	0.276286	3.79899	0.000292095	0.00266955	316.823	-0.282254	0.0750664	-3.76006	0.000169872	0.00255421	-0.285719	3.79899	0.000187299	0.00293609
FBgn0038373	CG4546	CG4546	uncharacterized protein	41922	208.255	2.47253	0.798532	3.09634	0.00195926	0.0120293	2.46616	3.19404	0.00286158	0.0173362	208.255	4.50958	0.797912	5.65172	1.58846e-08	6.08571e-07	4.48867	3.19404	6.60896e-07	1.84013e-05
FBgn0038398	CG4979	sxe2	sex-specific enzyme 2	41954	2750.26	-1.18365	0.111187	-10.6456	1.8285e-26	3.01955e-24	-1.18212	6.90997	3.20049e-25	5.47398e-23	2750.26	-0.801183	0.111016	-7.2168	5.32252e-13	9.80442e-11	-0.803914	6.90997	1.14733e-12	2.28941e-10
FBgn0038397	CG10185	CG10185	uncharacterized protein	41953	217.792	1.67047	0.235326	7.09851	1.26108e-12	6.82408e-11	1.67068	3.25347	4.96664e-12	2.76573e-10	217.792	-0.758613	0.238343	-3.18286	0.00145829	0.0161661	-0.761431	3.25347	0.00154988	0.0177145
FBgn0038395	CG10407	CG10407	uncharacterized protein	41949	402.487	1.15828	0.454202	2.55014	0.0107679	0.0462487	1.15876	4.13682	0.00958776	0.0444275	402.487	3.18884	0.453586	7.0303	2.06093e-12	2.78023e-10	3.17536	4.13682	3.09989e-11	3.71783e-09
FBgn0051287	CG31287	CG31287	uncharacterized protein	318663	53.4809	1.42047	0.466789	3.04307	0.00234176	0.0138197	1.41573	1.27673	0.00315662	0.0186976	53.4809	2.98785	0.463579	6.44518	1.15467e-10	7.84357e-09	2.96837	1.27673	2.81787e-09	1.45889e-07
FBgn0038450	CG17560	CG17560	uncharacterized protein	42022	86.8791	1.79527	0.597501	3.00464	0.00265899	0.0153521	1.79225	1.96078	0.00281334	0.0171523	86.8791	3.14153	0.59622	5.26909	1.37104e-07	4.15564e-06	3.12402	1.96078	6.78262e-07	1.87757e-05
FBgn0027562	CG10345	CG10345	uncharacterized protein	42017	1862.48	-0.322051	0.105311	-3.05809	0.00222752	0.0132847	-0.32071	6.34745	0.00261051	0.0161861	1862.48	-0.470903	0.105296	-4.4722	7.74181e-06	0.000164415	-0.473895	6.34745	8.81202e-06	0.000192697
FBgn0038565	CG7794	CG7794	uncharacterized protein	42159	61.8423	1.33634	0.474771	2.81471	0.00488216	0.0249927	1.33201	1.47681	0.0046123	0.0253452	61.8423	2.97123	0.471891	6.29642	3.04594e-10	1.85822e-08	2.95169	1.47681	1.79423e-09	1.01089e-07
FBgn0038585	CG7993	Non3	Novel nucleolar protein 3	42183	347.376	0.243922	0.0604797	4.03313	5.50394e-05	0.000586394	0.245054	3.93178	0.000101901	0.00109296	347.376	0.255981	0.0599736	4.26823	1.97031e-05	0.000384351	0.252719	3.93178	4.59002e-05	0.000855315
FBgn0038610	CG7675	CG7675	uncharacterized protein	42211	1099.2	-0.521832	0.0503949	-10.3549	3.97797e-25	6.04778e-23	-0.520484	5.58848	4.07726e-22	5.50029e-20	1099.2	-0.342345	0.0498927	-6.86162	6.80848e-12	6.9374e-10	-0.345597	5.58848	9.32626e-11	8.75754e-09
FBgn0038601	CG18600	CG18600	uncharacterized protein	42201	446.059	0.30093	0.0606061	4.96535	6.85781e-07	1.27964e-05	0.302079	4.28928	1.35982e-06	2.61532e-05	446.059	0.323627	0.0602	5.37587	7.62151e-08	2.44143e-06	0.32037	4.28928	2.51931e-07	7.83439e-06
FBgn0038598	CG7131	CG7131	uncharacterized protein	42197	221.067	1.43056	0.487854	2.93235	0.0033641	0.018518	1.43012	3.28108	0.00315368	0.0186976	221.067	3.38131	0.486887	6.94474	3.7915e-12	4.38711e-10	3.36714	3.28108	7.97021e-11	7.63386e-09
FBgn0038639	NA	NA	NA	NA	611.922	0.16637	0.0555697	2.9939	0.00275434	0.0157176	0.167268	4.74428	0.00374713	0.0213631	611.922	-0.346786	0.0561977	-6.17083	6.79322e-10	3.65537e-08	-0.35022	4.74428	1.37857e-09	8.20123e-08
FBgn0038632	CG14301	CG14301	uncharacterized protein	42235	34.3918	-0.658798	0.167281	-3.93828	8.20677e-05	0.000837108	-0.655387	0.661155	9.89498e-05	0.00106249	34.3918	-0.457273	0.162882	-2.80739	0.00499454	0.0452152	-0.460446	0.661155	0.00441418	0.0431418
FBgn0051216	CG31216	Naam	Nicotinamide amidase	42348	203.54	0.683621	0.0919212	7.43703	1.02975e-13	6.40452e-12	0.684008	3.16331	2.21967e-13	1.46621e-11	203.54	-0.28718	0.0945703	-3.03669	0.00239194	0.0245815	-0.291148	3.16331	0.00233058	0.0253087
FBgn0038795	CG4335	CG4335	uncharacterized protein	42421	710.969	0.463826	0.104132	4.45421	8.42029e-06	0.000116883	0.465088	4.95937	8.80908e-06	0.000132662	710.969	0.301852	0.104111	2.89934	0.00373949	0.0358886	0.298281	4.95937	0.00430761	0.0422482
FBgn0053192	CG33192	MtnD	Metallothionein D	326270	117.494	0.52318	0.156709	3.33856	0.000842153	0.00586055	0.523957	2.38725	0.000954296	0.00706356	117.494	0.761146	0.155257	4.90249	9.46281e-07	2.40411e-05	0.756584	2.38725	1.60783e-06	4.09569e-05
FBgn0038816	CG5483	Lrrk	Leucine-rich repeat kinase	42447	1213.49	-0.496625	0.0723458	-6.8646	6.66791e-12	3.34373e-10	-0.495774	5.72997	1.3666e-11	7.35353e-10	1213.49	-0.212004	0.0719768	-2.94545	0.00322481	0.0316792	-0.215695	5.72997	0.00312562	0.0326859
FBgn0051200	CG31200	CG31200	uncharacterized protein	326124	1953.06	-0.236603	0.0536778	-4.40783	1.04413e-05	0.000142054	-0.235605	6.41593	2.6593e-05	0.000337361	1953.06	-0.30646	0.0535995	-5.71758	1.08049e-08	4.36664e-07	-0.309985	6.41593	3.43808e-08	1.35514e-06
FBgn0051199	CG31199	CG31199	uncharacterized protein	42456	1861.92	-0.395766	0.0639596	-6.18774	6.10329e-10	2.21429e-08	-0.394926	6.34722	2.04353e-09	7.70589e-08	1861.92	-0.31944	0.063798	-5.00706	5.52687e-07	1.44635e-05	-0.322534	6.34722	9.06786e-07	2.43966e-05
FBgn0013812	CG3723	Dhc93AB	Dynein heavy chain at 93AB	42485	103.836	1.00384	0.169303	5.92926	3.04298e-09	9.68295e-08	1.00388	2.20009	4.17942e-09	1.48812e-07	103.836	-0.560002	0.174199	-3.21472	0.0013057	0.014644	-0.56299	2.20009	0.0013481	0.0157465
FBgn0038878	CG3301	CG3301	uncharacterized protein	42528	1632.55	-0.234807	0.0835584	-2.81009	0.00495275	0.0252903	-0.233526	6.15802	0.00553195	0.0292897	1632.55	-0.428577	0.0835595	-5.12901	2.91273e-07	8.15734e-06	-0.432505	6.15802	3.14448e-07	9.56122e-06
FBgn0038877	CG3308	CG3308	uncharacterized protein	42527	8818.16	0.424076	0.0731905	5.79414	6.86732e-09	2.04271e-07	0.425345	8.5892	2.42564e-08	7.44641e-07	8818.16	0.316959	0.073183	4.33105	1.48399e-05	0.000300501	0.314473	8.5892	3.67463e-05	0.00070816
FBgn0053092	CG33092	P5CDh2	delta-1-Pyrroline-5-carboxylate dehydrogenase 2	32625	84.0784	1.70315	0.580576	2.93356	0.00335096	0.0184563	1.69702	1.90717	0.00343083	0.0199034	84.0784	3.78345	0.578312	6.54224	6.06039e-11	4.46511e-09	3.76156	1.90717	1.60915e-09	9.17407e-08
FBgn0038909	CG6569	CG6569	uncharacterized protein	42573	66.7525	1.23429	0.398966	3.09372	0.00197666	0.0121284	1.23194	1.5846	0.0025959	0.0161347	66.7525	2.77211	0.395954	7.00109	2.53974e-12	3.28725e-10	2.75552	1.5846	7.81077e-11	7.55673e-09
FBgn0038921	CG6332	CG6332	uncharacterized protein	42585	97.8777	1.15288	0.436543	2.64093	0.00826792	0.0377455	1.15124	2.12025	0.00766994	0.0374046	97.8777	2.87749	0.434379	6.62439	3.48696e-11	2.85454e-09	2.86058	2.12025	2.36109e-10	1.83858e-08
FBgn0038946	CG7077	rdhB	retinol dehydrogenase B	42614	1778.66	-1.37053	0.134981	-10.1536	3.19515e-24	4.78174e-22	-1.36951	6.28078	1.92825e-23	3.02766e-21	1778.66	-0.733719	0.134676	-5.44805	5.09254e-08	1.70547e-06	-0.737967	6.28078	5.08661e-08	1.88106e-06
FBgn0038952	CG7069	CG7069	uncharacterized protein	42621	84.0003	1.60313	0.470674	3.40603	0.000659157	0.00482308	1.60006	1.90343	0.000640004	0.0050998	84.0003	3.02083	0.468889	6.44253	1.175e-10	7.92549e-09	3.0034	1.90343	8.67865e-10	5.50491e-08
FBgn0039026	CG7029	CG7029	uncharacterized protein	42703	9144.95	-0.210527	0.0606092	-3.47351	0.000513699	0.00396152	-0.209551	8.6419	0.00103826	0.00748266	9144.95	-0.403871	0.0606091	-6.66353	2.67321e-11	2.22643e-09	-0.406545	8.6419	1.97863e-10	1.57928e-08
FBgn0040588	CG13841	CG13841	uncharacterized protein	50061	375.681	-0.616066	0.15737	-3.91475	9.04972e-05	0.000907626	-0.614976	4.04403	9.37938e-05	0.00101739	375.681	-0.794383	0.157354	-5.04839	4.45543e-07	1.19535e-05	-0.798899	4.04403	4.33196e-07	1.27275e-05
FBgn0039007	CG4910	CCAP	Crustacean cardioactive peptide	42683	33.9751	-0.427205	0.162922	-2.62214	0.00873801	0.0394219	-0.424088	0.655662	0.0091663	0.0428477	33.9751	0.554811	0.149886	3.70155	0.000214285	0.00311444	0.54831	0.655662	0.000239071	0.00357789
FBgn0027526	CG6697	Ublcp1	Ubiquitin-like domain-containing C-terminal domain phosphatase 1	42726	366.991	0.190237	0.049504	3.84285	0.000121613	0.00116832	0.190856	4.01012	0.000353227	0.00310102	366.991	0.164703	0.0490669	3.3567	0.000788799	0.00962435	0.16112	4.01012	0.00202859	0.0223589
FBgn0039048	CG17111	CG17111	uncharacterized protein	42727	1853.19	-0.413153	0.0943577	-4.37859	1.19452e-05	0.000159569	-0.411991	6.34034	1.44613e-05	0.000204715	1853.19	-0.413733	0.0942785	-4.38841	1.14181e-05	0.000235187	-0.417474	6.34034	1.116e-05	0.000238594
FBgn0039045	CG17119	CG17119	uncharacterized protein	42723	201.713	-0.494033	0.134645	-3.66915	0.000243362	0.00213064	-0.492904	3.15411	0.000255595	0.00236759	201.713	-0.783134	0.134974	-5.80213	6.54795e-09	2.75071e-07	-0.788746	3.15411	6.91517e-09	3.27889e-07
FBgn0039081	CG4370	Irk2	Inwardly rectifying potassium channel 2	42770	2588.17	0.159486	0.057587	2.76949	0.00561445	0.0278628	0.160611	6.82162	0.00804193	0.0387063	2588.17	-0.184008	0.0576504	-3.19179	0.00141396	0.0157293	-0.187219	6.82162	0.00207459	0.0228396
FBgn0039098	CG13822	GILT3	Gamma-interferon-inducible lysosomal thiol reductase 3	42787	64.0557	0.530603	0.19649	2.70041	0.00692538	0.0328535	0.529904	1.53369	0.00847368	0.0403403	64.0557	2.20371	0.188594	11.6849	1.52206e-31	1.12141e-28	2.19383	1.53369	6.29948e-30	4.64126e-27
FBgn0039099	CG10157	GILT2	Gamma-interferon-inducible lysosomal thiol reductase 2	42788	1059.21	0.543715	0.122752	4.42937	9.45109e-06	0.000129688	0.544742	5.53317	8.66485e-06	0.000131109	1059.21	0.561704	0.122667	4.57909	4.67004e-06	0.000102356	0.557285	5.53317	5.20564e-06	0.000121313
FBgn0039109	CG10365	CG10365	uncharacterized protein	42801	1347.22	0.317419	0.0661729	4.79681	1.61209e-06	2.73285e-05	0.318699	5.87973	1.57981e-06	2.97277e-05	1347.22	0.310904	0.0660576	4.70656	2.51938e-06	5.82864e-05	0.306375	5.87973	3.67776e-06	8.87294e-05
FBgn0039137	CG13604	CG13604	uncharacterized protein	42840	830.972	-0.128846	0.0463464	-2.78006	0.00543484	0.0271402	-0.127619	5.18504	0.0109139	0.0490998	830.972	0.172864	0.045571	3.79328	0.000148668	0.00227103	0.169562	5.18504	0.000591895	0.00794026
FBgn0039161	CG13606	CG13606	uncharacterized protein	42873	408.411	-0.797264	0.176345	-4.52105	6.1535e-06	8.90306e-05	-0.795556	4.16406	8.36796e-06	0.00012722	408.411	-0.610251	0.175915	-3.46902	0.000522363	0.00686309	-0.611188	4.16406	0.000558403	0.00754356
FBgn0039255	NA	NA	NA	NA	76.0901	-3.42642	0.240324	-14.2575	4.02668e-46	1.28558e-43	-3.39558	1.79957	1.21002e-53	6.09979e-51	76.0901	-2.10967	0.190808	-11.0565	2.03873e-28	1.22044e-25	-2.10283	1.79957	4.30375e-28	2.57633e-25
FBgn0029157	CG6238	ssh	slingshot	42986	1786.26	-0.163081	0.053699	-3.03695	0.00238989	0.0140518	-0.16181	6.28703	0.00389619	0.0220815	1786.26	0.184085	0.0533461	3.45077	0.000558984	0.00728429	0.180372	6.28703	0.00123611	0.0147847
FBgn0039290	CG13654	CG13654	uncharacterized protein	43028	690.151	0.217304	0.0532722	4.07914	4.52035e-05	0.000498314	0.21839	4.91739	9.01473e-05	0.000981171	690.151	0.226005	0.0529707	4.2666	1.98478e-05	0.000386386	0.222545	4.91739	5.76658e-05	0.00105004
FBgn0051103	CG31103	CG31103	uncharacterized protein	43030	1176.52	-0.370588	0.0771411	-4.80403	1.55503e-06	2.64549e-05	-0.369487	5.6855	2.21369e-06	3.98547e-05	1176.52	-0.477405	0.0770768	-6.19388	5.87009e-10	3.23125e-08	-0.48128	5.6855	7.62867e-10	4.87116e-08
FBgn0027376	CG11908	rha	rha	43071	81.3064	1.41092	0.505846	2.78923	0.00528328	0.0265494	1.40785	1.85826	0.00499965	0.0269177	81.3064	3.16378	0.503644	6.28178	3.34714e-10	1.97895e-08	3.14615	1.85826	2.86713e-09	1.46852e-07
FBgn0039323	CG10559	CG10559	uncharacterized protein	43063	42.7186	-0.541358	0.13949	-3.88097	0.000104042	0.00102417	-0.538209	0.96611	0.000156188	0.0015714	42.7186	-0.546428	0.137558	-3.97235	7.11661e-05	0.00121502	-0.548226	0.96611	9.54537e-05	0.00161984
FBgn0051102	CG31102	CG31102	uncharacterized protein	326118	472.982	0.336162	0.0729294	4.60942	4.03784e-06	6.1388e-05	0.337284	4.37384	4.92044e-06	8.00135e-05	472.982	-0.464499	0.074062	-6.27175	3.57014e-10	2.07241e-08	-0.468267	4.37384	3.98842e-10	2.82971e-08
FBgn0039312	CG10514	CG10514	uncharacterized protein	43052	311.071	0.597299	0.195031	3.06259	0.00219431	0.0131029	0.59809	3.77284	0.00240037	0.0150562	311.071	-1.20346	0.197121	-6.10517	1.0269e-09	5.17663e-08	-1.20806	3.77284	1.66671e-09	9.44598e-08
FBgn0022800	CG10244	Cad96Ca	Cadherin 96Ca	43026	496.325	-0.342382	0.0541639	-6.32122	2.59506e-10	9.89286e-09	-0.341147	4.44384	1.44073e-09	5.56425e-08	496.325	-0.384785	0.0538248	-7.14885	8.75063e-13	1.42057e-10	-0.388128	4.44384	4.78273e-12	8.48315e-10
FBgn0039483	CG14259	CG14259	uncharacterized protein	43261	812.324	-0.335483	0.0983047	-3.41269	0.000643259	0.0047331	-0.334615	5.15162	0.00072095	0.00563234	812.324	-0.722195	0.0984784	-7.33354	2.24158e-13	4.56805e-11	-0.725385	5.15162	2.88438e-13	6.7382e-11
FBgn0039494	CG5896	grass	Gram-positive Specific Serine protease	43273	482.374	-0.515346	0.0907599	-5.67812	1.36182e-08	3.84765e-07	-0.514206	4.40332	1.42515e-08	4.5349e-07	482.374	-0.458559	0.0903515	-5.07527	3.86941e-07	1.05889e-05	-0.46252	4.40332	3.65028e-07	1.09258e-05
FBgn0039495	CG5909	CG5909	uncharacterized protein	43274	369.629	-1.13649	0.0899784	-12.6307	1.42955e-36	3.60321e-34	-1.13505	4.0224	1.31793e-35	3.41165e-33	369.629	-0.722059	0.0883262	-8.17492	2.96064e-16	8.10201e-14	-0.725143	4.0224	6.72136e-16	1.95082e-13
FBgn0039486	CG6074	CAH9	Carbonic anhydrase 9	43264	973.96	-0.527118	0.153249	-3.43961	0.000582545	0.00439686	-0.525552	5.4131	0.000623739	0.00501189	973.96	-0.426229	0.153105	-2.78391	0.00537083	0.0480316	-0.429487	5.4131	0.00513029	0.0486236
FBgn0039518	CG13978	CG13978	uncharacterized protein	43303	101.349	1.35916	0.481695	2.82162	0.00477821	0.0245524	1.35642	2.17214	0.00450669	0.0249798	101.349	3.32006	0.479514	6.9238	4.39685e-12	4.89686e-10	3.30275	2.17214	7.77181e-11	7.55673e-09
FBgn0039628	CG11841	CG11841	uncharacterized protein	43430	1357.69	-0.239695	0.0599512	-3.99816	6.3836e-05	0.000670418	-0.23884	5.89272	0.000136405	0.0014003	1357.69	-0.350397	0.0598819	-5.85146	4.87274e-09	2.09288e-07	-0.353728	5.89272	1.81741e-08	7.80588e-07
FBgn0039630	CG11843	CG11843	uncharacterized protein	43432	68.9079	-0.480899	0.116361	-4.13282	3.58332e-05	0.000408584	-0.478118	1.63565	6.20807e-05	0.00071296	68.9079	-0.476984	0.114718	-4.15788	3.21221e-05	0.00059625	-0.479294	1.63565	5.52315e-05	0.00100956
FBgn0039709	CG31009	Cad99C	Cadherin 99C	43528	1027.44	-1.23966	0.0794647	-15.6001	7.27024e-55	3.66497e-52	-1.23807	5.49112	9.68749e-53	4.41842e-50	1027.44	-0.541933	0.0784524	-6.90779	4.92263e-12	5.35783e-10	-0.545045	5.49112	6.92699e-12	1.16398e-09
FBgn0039752	CG15530	CG15530	uncharacterized protein	43589	73.3121	1.18694	0.448779	2.64482	0.00817342	0.0374211	1.18449	1.71602	0.00748803	0.0367608	73.3121	2.89113	0.446038	6.48181	9.06312e-11	6.38284e-09	2.8749	1.71602	5.73293e-10	3.8669e-08
FBgn0051029	CG31029	CG31029	uncharacterized protein	318562	244.872	1.44731	0.517337	2.79761	0.0051482	0.0260266	1.44612	3.42567	0.00485057	0.0263222	244.872	3.49449	0.516451	6.76634	1.32082e-11	1.18232e-09	3.47908	3.42567	2.98268e-10	2.26731e-08
FBgn0039774	CG1471	CDase	Ceramidase	43618	2306.35	0.173727	0.0583829	2.97565	0.0029237	0.0165308	0.174853	6.65556	0.0041724	0.023384	2306.35	-0.245629	0.0584923	-4.19934	2.67691e-05	0.00050973	-0.248713	6.65556	4.64732e-05	0.000864312
FBgn0039782	CG15539	CG15539	uncharacterized protein	43627	93.4396	0.625101	0.182142	3.43193	0.000599292	0.00450097	0.624998	2.05337	0.000659808	0.00521853	93.4396	0.883897	0.180887	4.88647	1.02661e-06	2.58082e-05	0.875366	2.05337	1.60016e-06	4.08702e-05
FBgn0005632	CG1945	faf	fat facets	43749	5690.07	-0.363032	0.0623167	-5.8256	5.69072e-09	1.74698e-07	-0.362151	7.95717	1.8688e-08	5.84945e-07	5690.07	-0.176049	0.0622443	-2.82835	0.00467889	0.0427131	-0.179991	7.95717	0.00508938	0.0484
FBgn0011224	CG31000	heph	hephaestus	48571	3362.07	0.306148	0.0610315	5.01622	5.26968e-07	1.01351e-05	0.307142	7.19799	8.47939e-07	1.72432e-05	3362.07	0.425291	0.0609467	6.97808	2.99232e-12	3.6279e-10	0.421277	7.19799	1.45877e-11	2.05472e-09
FBgn0051601	CG31601	CG31601	uncharacterized protein	318835	59.1146	1.38509	0.461103	3.00387	0.00266572	0.0153809	1.37917	1.41798	0.00358039	0.0206212	59.1146	3.29654	0.457193	7.21041	5.57857e-13	9.89473e-11	3.27632	1.41798	5.51842e-11	5.87282e-09
FBgn0033033	CG11066	scaf	scarface	35505	3145.3	-0.586828	0.0743625	-7.89146	2.98678e-15	2.23495e-13	-0.585696	7.103	1.33611e-14	1.04896e-12	3145.3	-0.308916	0.0742064	-4.16293	3.14186e-05	0.000585462	-0.311912	7.103	3.75669e-05	0.000721074
FBgn0034513	CG13423	CG13423	uncharacterized protein	37315	21.5678	0.772295	0.224394	3.44169	0.000578085	0.004377	0.769977	0.049265	0.000568168	0.00465918	21.5678	0.735086	0.222874	3.29822	0.000973001	0.0114771	0.723901	0.049265	0.000821882	0.010496
FBgn0000615	CG8994	exu	exuperantia	37345	514.359	1.69496	0.510572	3.31973	0.000901033	0.00621765	1.69523	4.48955	0.000876995	0.00658296	514.359	3.50205	0.510223	6.86375	6.70761e-12	6.90811e-10	3.48916	4.48955	1.58329e-10	1.33024e-08
FBgn0034505	CG16739	CG16739	uncharacterized protein	37307	71.6461	0.990936	0.315494	3.1409	0.00168429	0.0106202	0.990242	1.68554	0.0020246	0.0130781	71.6461	2.22085	0.312552	7.10553	1.1986e-12	1.76618e-10	2.20803	1.68554	1.30354e-11	1.90381e-09
FBgn0034480	CG16898	CG16898	uncharacterized protein	37276	246.238	-0.83958	0.227589	-3.68901	0.000225129	0.00198919	-0.838815	3.43657	0.000267873	0.00246701	246.238	-0.828108	0.227238	-3.64424	0.000268187	0.00378306	-0.83239	3.43657	0.000298023	0.0043184
FBgn0034475	CG13874	Obp56h	Odorant-binding protein 56h	37271	112.104	0.761918	0.107374	7.09591	1.28507e-12	6.91482e-11	0.762697	2.312	2.58279e-12	1.49927e-10	112.104	0.433986	0.108023	4.01755	5.88054e-05	0.00101484	0.429663	2.312	8.974e-05	0.0015515
FBgn0034468	CG11797	Obp56a	Odorant-binding protein 56a	37264	809.68	-0.689926	0.146945	-4.69514	2.66426e-06	4.26014e-05	-0.689154	5.14934	2.98259e-06	5.11042e-05	809.68	-0.502569	0.146625	-3.42758	0.00060899	0.00787167	-0.50794	5.14934	0.000550154	0.00745314
FBgn0034439	CG10062	CG10062	uncharacterized protein	37224	144.672	-0.572492	0.1204	-4.75494	1.98506e-06	3.27809e-05	-0.57095	2.68075	2.42008e-06	4.26094e-05	144.672	-0.398692	0.118917	-3.35269	0.00080031	0.00973842	-0.403154	2.68075	0.000848693	0.0107952
FBgn0034440	CG10073	CG10073	uncharacterized protein	37225	69.0842	1.5313	0.240225	6.37443	1.83639e-10	7.20859e-09	1.52969	1.61525	4.23462e-10	1.77891e-08	69.0842	-0.789381	0.249639	-3.16209	0.0015664	0.0171659	-0.790559	1.61525	0.00158482	0.0180493
FBgn0034438	CG9416	CG9416	uncharacterized protein	37223	365.398	0.305045	0.0989283	3.08349	0.00204586	0.0124335	0.306009	4.00326	0.00216117	0.0137631	365.398	-0.29295	0.0996002	-2.94126	0.00326883	0.0319751	-0.297239	4.00326	0.00306673	0.0322828
FBgn0028983	CG10913	Spn55B	Serpin 55B	49803	734.859	-0.616298	0.122421	-5.03424	4.79743e-07	9.33939e-06	-0.61522	5.00979	5.91771e-07	1.25955e-05	734.859	-0.399625	0.122055	-3.27413	0.00105987	0.0123047	-0.403698	5.00979	0.00103031	0.0126841
FBgn0034293	CG14495	CG14495	uncharacterized protein	37056	263.586	-1.15376	0.117799	-9.79431	1.19103e-22	1.54158e-20	-1.15134	3.53779	9.86117e-22	1.29384e-19	263.586	-0.626785	0.115787	-5.41325	6.18904e-08	2.02316e-06	-0.629496	3.53779	9.00854e-08	3.13759e-06
FBgn0029856	CG11700	CG11700	uncharacterized protein	31564	42.2125	0.594964	0.213006	2.79318	0.00521927	0.0262553	0.593663	0.936526	0.0053295	0.028422	42.2125	0.710748	0.211318	3.36341	0.000769859	0.00946561	0.702666	0.936526	0.00087386	0.0110566
FBgn0027108	CG4590	Inx2	Innexin 2	31646	2260.03	0.22663	0.0694434	3.26353	0.00110034	0.0073434	0.227551	6.62551	0.00123145	0.00860311	2260.03	-0.273056	0.0695637	-3.92527	8.66315e-05	0.00142325	-0.275925	6.62551	9.45265e-05	0.00160813
FBgn0029994	CG2254	Ldsdh1	Lipid droplet subset dehydrogenase 1	31726	5286.64	-0.325803	0.0827846	-3.93555	8.30062e-05	0.000844881	-0.32488	7.85142	0.000120586	0.00125814	5286.64	-0.244112	0.082742	-2.95028	0.00317481	0.0314136	-0.246672	7.85142	0.00346036	0.0355615
FBgn0024943	CG11219	PIP82	PIP82	31791	6715.33	-0.833009	0.0829367	-10.0439	9.77127e-24	1.35637e-21	-0.831409	8.19654	2.70293e-22	3.75198e-20	6715.33	-0.309337	0.0828387	-3.73421	0.000188304	0.00280023	-0.312019	8.19654	0.000243294	0.00361844
FBgn0040236	CG12132	c11.1	c11.1	53436	2498.22	-0.586334	0.0846321	-6.92804	4.26722e-12	2.16251e-10	-0.58576	6.77077	7.66549e-12	4.17159e-10	2498.22	-0.266464	0.084451	-3.15525	0.00160361	0.0175136	-0.270411	6.77077	0.00151382	0.0173645
FBgn0030102	CG12119	SmydA-9	SET and MYND domain containing, arthropod-specific, member 9	31859	252.176	0.367142	0.0703611	5.21797	1.80898e-07	3.96486e-06	0.3681	3.47258	3.82083e-07	8.57048e-06	252.176	0.266686	0.0701286	3.80282	0.00014306	0.00220745	0.262379	3.47258	0.000250711	0.00372153
FBgn0030164	CG1889	CG1889	uncharacterized protein	31928	527.937	-0.189885	0.0539956	-3.51668	0.000436987	0.00346479	-0.1885	4.53184	0.000868686	0.00653596	527.937	-0.338827	0.0539373	-6.28187	3.34521e-10	1.97895e-08	-0.341947	4.53184	1.24322e-09	7.58443e-08
FBgn0030163	CG1791	CG1791	uncharacterized protein	31927	303.527	-0.289345	0.0574591	-5.03566	4.76203e-07	9.28936e-06	-0.287632	3.73784	1.9569e-06	3.57694e-05	303.527	-0.287498	0.0568121	-5.06051	4.18141e-07	1.13144e-05	-0.29078	3.73784	9.34917e-07	2.5013e-05
FBgn0003748	CG9364	Treh	Trehalase	45368	12716.5	0.143594	0.04439	3.23482	0.0012172	0.00800712	0.144622	9.11707	0.00338326	0.0196871	12716.5	-0.224784	0.0444089	-5.06168	4.15589e-07	1.13083e-05	-0.228343	9.11707	3.78421e-06	9.084e-05
FBgn0003162	CG9441	Pu	Punch	37415	3038.9	-0.501895	0.0597645	-8.39787	4.54663e-17	4.22793e-15	-0.500726	7.05296	4.03338e-16	3.82492e-14	3038.9	-0.565821	0.0597123	-9.47578	2.6477e-21	1.1026e-18	-0.569424	7.05296	1.97703e-20	8.60727e-18
FBgn0034622	CG15666	BBS9	Bardet-Biedl syndrome 9	37439	967.494	-1.00382	0.119882	-8.37345	5.59553e-17	5.15327e-15	-1.00206	5.40611	1.16642e-16	1.14e-14	967.494	-0.819543	0.119522	-6.85683	7.04049e-12	7.09829e-10	-0.821623	5.40611	8.28314e-12	1.36786e-09
FBgn0026369	CG15667	Sara	Smad anchor for receptor activation	44263	2110.56	-0.214247	0.0414118	-5.17359	2.29642e-07	4.87697e-06	-0.213546	6.52756	2.75022e-06	4.7548e-05	2110.56	-0.128183	0.0412074	-3.11068	0.00186658	0.0199532	-0.131736	6.52756	0.00390922	0.0394547
FBgn0050395	CG30395	CG30395	uncharacterized protein	246589	219.281	2.13706	0.693358	3.0822	0.0020548	0.0124641	2.13381	3.26499	0.00253279	0.0157937	219.281	4.37335	0.692569	6.31467	2.70741e-10	1.68387e-08	4.35566	3.26499	1.92002e-08	8.19668e-07
FBgn0050404	CG30404	Tango11	Transport and Golgi organization 11	246596	1482.28	0.128027	0.038942	3.28764	0.00101031	0.00683367	0.129341	6.01815	0.00311546	0.0185456	1482.28	0.140789	0.0387419	3.63401	0.000279052	0.00390754	0.13721	6.01815	0.00166757	0.0188349
FBgn0067102	CG6437	GlcT	Glucosylceramide synthase	37516	1032.89	-0.389491	0.0692687	-5.62289	1.87784e-08	5.22348e-07	-0.388262	5.49847	4.50126e-08	1.29859e-06	1032.89	-0.213354	0.0689023	-3.09646	0.00195844	0.0208422	-0.216702	5.49847	0.00216486	0.0237466
FBgn0034709	CG3074	Swim	Secreted Wg-interacting molecule	37537	1337.79	-0.79323	0.0864852	-9.17185	4.64973e-20	5.11898e-18	-0.791925	5.87158	1.39387e-19	1.60849e-17	1337.79	-0.348214	0.0860097	-4.04854	5.1538e-05	0.000905745	-0.351777	5.87158	4.98266e-05	0.000917768
FBgn0050101	CG30101	Vajk4	Vajk4	36950	35.9952	-1.43465	0.210366	-6.8198	9.11693e-12	4.52445e-10	-1.42846	0.720425	1.68758e-11	8.93018e-10	35.9952	-1.50914	0.209212	-7.21345	5.45536e-13	9.85876e-11	-1.50744	0.720425	5.05273e-13	1.12547e-10
FBgn0034201	CG17290	CG17290	uncharacterized protein	36938	94.6968	-0.495668	0.178864	-2.7712	0.00558499	0.0277453	-0.494079	2.07413	0.00658485	0.0332121	94.6968	-0.852625	0.179579	-4.74791	2.05525e-06	4.84856e-05	-0.853744	2.07413	2.74186e-06	6.75104e-05
FBgn0050460	CG30460	CG30460	uncharacterized protein	36924	1957.25	0.287332	0.075041	3.829	0.000128665	0.00122379	0.288347	6.41823	0.000135487	0.00139238	1957.25	0.250832	0.0749799	3.34532	0.000821864	0.00993916	0.247416	6.41823	0.00106512	0.0130298
FBgn0025827	CG6421	CG6421	uncharacterized protein	46813	617.495	-0.645824	0.0689391	-9.36804	7.38937e-21	8.63114e-19	-0.644779	4.75844	5.38722e-20	6.5315e-18	617.495	-0.607622	0.0685268	-8.86693	7.51924e-19	2.66738e-16	-0.61132	4.75844	3.15904e-18	1.16374e-15
FBgn0046999	CG6429	CG6429	uncharacterized protein	36893	443.579	-0.828885	0.129354	-6.40789	1.47547e-10	5.84774e-09	-0.827581	4.2836	1.65595e-10	7.51654e-09	443.579	-0.560167	0.128661	-4.35384	1.33775e-05	0.000272617	-0.564616	4.2836	1.17905e-05	0.000250953
FBgn0034166	CG6472	CG6472	uncharacterized protein	36895	209.123	-1.44475	0.153626	-9.40433	5.23651e-21	6.19202e-19	-1.44248	3.20515	1.64769e-20	2.07653e-18	209.123	-0.973037	0.151703	-6.41409	1.41663e-10	9.29348e-09	-0.97674	3.20515	1.81095e-10	1.4825e-08
FBgn0034140	CG8317	Lst	Limostatin	36853	2573.99	0.494782	0.0969603	5.10293	3.34432e-07	6.90344e-06	0.496	6.81286	4.1911e-07	9.35718e-06	2573.99	0.291445	0.0969622	3.00576	0.00264922	0.0269652	0.289264	6.81286	0.00312765	0.0326859
FBgn0034094	CG3666	Tsf3	Transferrin 3	36800	462.938	-0.37609	0.108878	-3.45422	0.00055188	0.00419516	-0.374939	4.34527	0.000590167	0.00479036	462.938	-0.304439	0.108492	-2.8061	0.00501445	0.0453526	-0.308153	4.34527	0.00493579	0.0471807
FBgn0001308	CG7765	Khc	Kinesin heavy chain	36810	3675.24	-0.196732	0.028395	-6.9284	4.25628e-12	2.16251e-10	-0.195649	7.32714	3.84077e-08	1.13908e-06	3675.24	-0.125603	0.0282324	-4.4489	8.6311e-06	0.000181291	-0.128873	7.32714	0.000286934	0.00418941
FBgn0034070	CG8403	SP2353	SP2353	36771	3780.56	-0.388234	0.086369	-4.49507	6.95478e-06	9.94596e-05	-0.387347	7.3678	9.34595e-06	0.000139432	3780.56	-0.248731	0.0862984	-2.88223	0.00394876	0.0375956	-0.251217	7.3678	0.00394186	0.0396171
FBgn0034066	CG8397	CG8397	uncharacterized protein	36767	1790.88	0.212684	0.0348177	6.1085	1.00572e-09	3.49013e-08	0.213771	6.29066	9.62184e-08	2.51798e-06	1790.88	0.117185	0.034737	3.37348	0.000742254	0.00914969	0.114056	6.29066	0.00422323	0.0417011
FBgn0050197	CG30197	CG30197	uncharacterized protein	246513	4727.7	-0.198587	0.0554122	-3.58382	0.000338607	0.00278863	-0.197819	7.69085	0.000802485	0.00612446	4727.7	-0.291039	0.0553843	-5.25491	1.481e-07	4.4607e-06	-0.294273	7.69085	6.18331e-07	1.74188e-05
FBgn0033901	CG12366	O-fut1	O-fucosyltransferase 1	36564	474.653	-0.468989	0.0698238	-6.71675	1.85817e-11	8.81068e-10	-0.467764	4.38066	6.65428e-11	3.18673e-09	474.653	-0.269353	0.0690065	-3.9033	9.48905e-05	0.00154105	-0.272521	4.38066	0.000134168	0.00218177
FBgn0033926	CG12505	Arc1	Activity-regulated cytoskeleton associated protein 1	36595	14762.7	-2.20785	0.104938	-21.0395	2.85365e-98	2.73323e-95	-2.20662	9.33416	9.747e-87	8.48698e-84	14762.7	-1.60796	0.104856	-15.335	4.46405e-53	8.55134e-50	-1.61127	9.33416	6.28719e-49	1.50547e-45
FBgn0033873	CG6337	CG6337	uncharacterized protein	36530	30.7833	1.82042	0.277154	6.56827	5.09023e-11	2.24998e-09	1.81099	0.507381	5.81831e-11	2.81453e-09	30.7833	1.32575	0.278839	4.75454	1.98898e-06	4.72717e-05	1.31085	0.507381	2.25416e-06	5.5789e-05
FBgn0033817	CG4688	GstE14	Glutathione S transferase E14	36467	347.506	-0.775471	0.109334	-7.09266	1.31558e-12	7.03947e-11	-0.77388	3.93173	1.86526e-12	1.1028e-10	347.506	-0.310106	0.108077	-2.86931	0.00411372	0.0387426	-0.314545	3.93173	0.00383462	0.0389068
FBgn0033819	CG4714	CG4714	uncharacterized protein	36470	70.7613	1.29572	0.462228	2.8032	0.00505975	0.0256922	1.29214	1.66608	0.00470651	0.0257006	70.7613	3.11349	0.459289	6.77893	1.21068e-11	1.10437e-09	3.09491	1.66608	1.25381e-10	1.10175e-08
FBgn0025692	CG3814	Lfg	Lifeguard	36418	184.223	-1.58336	0.105172	-15.055	3.19944e-51	1.33236e-48	-1.58046	3.0263	1.07728e-49	4.48618e-47	184.223	-0.392072	0.0976234	-4.01617	5.91525e-05	0.00101717	-0.396268	3.0263	6.36395e-05	0.0011372
FBgn0033775	CG17577	Cyp9h1	Cyp9h1	36412	595.439	1.39189	0.0646315	21.5358	7.18943e-103	7.65115e-100	1.3925	4.70479	3.91034e-97	4.16147e-94	595.439	-0.198172	0.0669227	-2.96122	0.00306428	0.0304895	-0.201574	4.70479	0.00340351	0.0350902
FBgn0033710	CG17739	CG17739	uncharacterized protein	36333	8451.08	-0.420904	0.0538525	-7.81586	5.45892e-15	3.87612e-13	-0.419652	8.52804	5.027e-13	3.16767e-11	8451.08	-0.253277	0.0537971	-4.708	2.50155e-06	5.80141e-05	-0.256901	8.52804	9.50158e-06	0.000205896
FBgn0033728	CG8505	Cpr49Ae	Cuticular protein 49Ae	36351	597.421	-1.20471	0.113157	-10.6464	1.81263e-26	3.01955e-24	-1.20294	4.71	1.01899e-25	1.84148e-23	597.421	-0.599871	0.112218	-5.3456	9.01198e-08	2.82081e-06	-0.601726	4.71	9.55247e-08	3.31498e-06
FBgn0033729	CG8510	Cpr49Af	Cuticular protein 49Af	36352	21.2035	-1.20953	0.218534	-5.53476	3.11659e-08	8.31495e-07	-1.19855	0.0237419	1.56335e-08	4.94185e-07	21.2035	-0.770062	0.206231	-3.73398	0.000188478	0.00280023	-0.768348	0.0237419	0.000139308	0.00225769
FBgn0033730	CG8511	Cpr49Ag	Cuticular protein 49Ag	36353	357.19	-1.4476	0.193724	-7.47248	7.86945e-14	4.99163e-12	-1.44588	3.97183	2.82095e-13	1.82561e-11	357.19	-1.03537	0.192863	-5.36844	7.94203e-08	2.51883e-06	-1.03744	3.97183	1.06633e-07	3.64761e-06
FBgn0050033	CG30033	CG30033	uncharacterized protein	246406	1792.61	1.07952	0.0748789	14.4169	4.05003e-47	1.33763e-44	1.08071	6.29098	2.16871e-45	7.16273e-43	1792.61	0.295917	0.075094	3.94062	8.12699e-05	0.00134905	0.292569	6.29098	0.000118426	0.00196583
FBgn0033592	CG13215	CG13215	uncharacterized protein	36182	44.1324	0.667382	0.253765	2.62992	0.00854059	0.0387686	0.665182	1.01383	0.00896339	0.0421046	44.1324	-1.2211	0.269967	-4.52313	6.09311e-06	0.000131441	-1.21801	1.01383	7.18995e-06	0.000160525
FBgn0033574	CG7722	Spn47C	Serpin 47C	36163	1315.25	-0.362555	0.0644823	-5.62256	1.8815e-08	5.22348e-07	-0.361229	5.84638	3.55684e-08	1.06461e-06	1315.25	-0.276961	0.0642387	-4.31144	1.62196e-05	0.000323648	-0.281304	5.84638	1.66009e-05	0.00034491
FBgn0033440	CG10459	CG10459	uncharacterized protein	36000	34.6862	0.749561	0.194036	3.86299	0.000112007	0.00108803	0.74811	0.684326	9.69888e-05	0.00104377	34.6862	1.06697	0.190231	5.6088	2.0373e-08	7.47633e-07	1.05725	0.684326	1.5315e-08	6.72875e-07
FBgn0040092	CG1652	lectin-46Cb	lectin-46Cb	53522	122.445	0.971099	0.348429	2.78708	0.00531851	0.0266845	0.971602	2.44023	0.00633569	0.0323644	122.445	2.31793	0.346708	6.68554	2.30077e-11	1.93305e-09	2.3048	2.44023	3.20833e-10	2.41964e-08
FBgn0033304	CG2397	Cyp6a13	Cyp6a13	35837	908.565	0.779049	0.104389	7.46293	8.46183e-14	5.33207e-12	0.779945	5.31302	9.79949e-14	6.80142e-12	908.565	-0.314807	0.105017	-2.99768	0.00272042	0.0276019	-0.319091	5.31302	0.00240291	0.0259471
FBgn0033268	CG2297	Obp44a	Odorant-binding protein 44a	35789	6522.5	-0.363828	0.115805	-3.14173	0.0016795	0.010597	-0.362664	8.15478	0.00208854	0.013404	6522.5	-0.38925	0.11579	-3.3617	0.000774652	0.00949542	-0.39224	8.15478	0.000878535	0.0110864
FBgn0010548	CG11140	Aldh-III	Aldehyde dehydrogenase type III	45398	4705.28	-0.199955	0.0376192	-5.31524	1.06515e-07	2.48224e-06	-0.198879	7.68334	4.96706e-06	8.04983e-05	4705.28	-0.122207	0.037521	-3.25703	0.00112584	0.0129141	-0.125651	7.68334	0.00387171	0.0391173
FBgn0033139	CG12837	Tsp42Er	Tetraspanin 42Er	35629	181.378	0.994084	0.148694	6.68543	2.30242e-11	1.08101e-09	0.993349	3.00259	4.07786e-11	2.03426e-09	181.378	0.487946	0.149409	3.26584	0.0010914	0.0125945	0.48155	3.00259	0.00139355	0.0161787
FBgn0033138	CG12832	Tsp42Eq	Tetraspanin 42Eq	35628	36.5755	0.681204	0.239613	2.84294	0.00446999	0.023421	0.679121	0.748688	0.00471389	0.0257263	36.5755	1.43182	0.234436	6.10752	1.01192e-09	5.12813e-08	1.41834	0.748688	1.32589e-09	7.93713e-08
FBgn0051997	CG31997	CG31997	uncharacterized protein	319064	1837.9	-0.269442	0.0854948	-3.15155	0.00162404	0.0102945	-0.268212	6.32816	0.00192672	0.0125198	1837.9	-0.281149	0.0854157	-3.29154	0.000996397	0.0116828	-0.284043	6.32816	0.000981748	0.0121645
FBgn0024913	CG11062	Actbeta	Activin-beta	43826	2468.82	-0.338418	0.0631311	-5.36056	8.2965e-08	1.98164e-06	-0.337422	6.75345	1.96329e-07	4.78483e-06	2468.82	-0.204177	0.0629866	-3.2416	0.0011886	0.0135207	-0.207445	6.75345	0.00130615	0.0154258
FBgn0010424	CG7930	TpnC73F	Troponin C at 73F	39916	202.897	0.35133	0.103394	3.39797	0.000678883	0.00494099	0.352323	3.16249	0.00076957	0.0059443	202.897	0.328929	0.102934	3.19554	0.00139571	0.0155444	0.324411	3.16249	0.00191886	0.0212718
FBgn0040227	CG10161	eIF3d1	eukaryotic translation initiation factor 3 subunit d1	42789	2812.82	0.120182	0.0394636	3.04538	0.00232383	0.0137478	0.121244	6.94122	0.0058522	0.0305463	2812.82	0.234236	0.0393044	5.95955	2.52934e-09	1.14274e-07	0.230825	6.94122	1.22246e-07	4.07945e-06
FBgn0032699	CG10383	CG10383	uncharacterized protein	35123	973.839	0.352919	0.0853765	4.13368	3.56997e-05	0.000407547	0.354233	5.41362	3.64674e-05	0.000445517	973.839	0.304089	0.0852669	3.56631	0.000362038	0.00490467	0.300123	5.41362	0.000457486	0.00635966
FBgn0061197	CG13164	CG13164	uncharacterized protein	36332	400.046	2.08136	0.792053	2.6278	0.00859393	0.0389554	2.07946	4.12939	0.0102964	0.0468054	400.046	4.29739	0.791676	5.42822	5.69179e-08	1.87986e-06	4.2816	4.12939	1.46642e-06	3.76551e-05
FBgn0030554	CG1434	CG1434	uncharacterized protein	32377	305.446	0.317659	0.0637412	4.98358	6.2419e-07	1.17225e-05	0.318404	3.74733	2.09354e-06	3.78338e-05	305.446	0.24913	0.0634407	3.92698	8.60174e-05	0.00141559	0.245508	3.74733	0.000192117	0.0029775
FBgn0030159	CG9689	CG9689	uncharacterized protein	31922	1892.69	-0.758859	0.0946774	-8.01521	1.09947e-15	8.70311e-14	-0.757603	6.37178	3.04254e-15	2.55627e-13	1892.69	-0.609117	0.0945059	-6.44528	1.15385e-10	7.84357e-09	-0.613347	6.37178	1.55558e-10	1.31852e-08
FBgn0002772	CG5596	Mlc1	Myosin alkali light chain 1	43323	2475.83	0.30706	0.0506789	6.05894	1.37018e-09	4.62097e-08	0.307986	6.7568	4.94411e-09	1.7346e-07	2475.83	0.18216	0.0506497	3.59647	0.000322564	0.00443896	0.177668	6.7568	0.000738097	0.00954047
FBgn0021738	CG32788	Crg-1	Circadianly Regulated Gene	43900	632.659	0.628456	0.130924	4.80016	1.58538e-06	2.69233e-05	0.629298	4.79127	1.72444e-06	3.18855e-05	632.659	0.432093	0.130926	3.30028	0.000965897	0.0114073	0.430006	4.79127	0.00107734	0.0131449
FBgn0031690	CG7742	CG7742	uncharacterized protein	33750	69.0082	1.55868	0.381975	4.08058	4.49228e-05	0.000496276	1.55475	1.63183	7.47312e-05	0.000834237	69.0082	2.86613	0.379557	7.55126	4.31055e-14	9.60149e-12	2.8494	1.63183	2.42931e-12	4.56234e-10
FBgn0040503	CG7763	CG7763	uncharacterized protein	36235	340.588	1.2222	0.221585	5.51572	3.47355e-08	9.14003e-07	1.22223	3.90131	6.32356e-08	1.75007e-06	340.588	-0.680229	0.223717	-3.04058	0.00236123	0.0243182	-0.684868	3.90131	0.00247231	0.0265766
FBgn0010520	CG4539	Bka	Bekka	46032	221.086	0.269904	0.0664181	4.06371	4.82983e-05	0.000528083	0.271296	3.28271	7.88702e-05	0.000873317	221.086	0.224852	0.065949	3.40949	0.000650843	0.00830063	0.221548	3.28271	0.00116534	0.0140221
FBgn0025700	CG5885	CG5885	uncharacterized protein	34314	1787.88	0.432853	0.0816921	5.2986	1.16696e-07	2.67683e-06	0.434174	6.28768	1.14634e-07	2.96747e-06	1787.88	0.271947	0.08168	3.32942	0.000870262	0.0103932	0.26821	6.28768	0.00103923	0.0127777
FBgn0031097	CG17052	obst-A	obstructor-A	33022	97.2318	-0.543977	0.169164	-3.21567	0.00130141	0.00847376	-0.542584	2.11212	0.001686	0.0111987	97.2318	-0.658752	0.16886	-3.90117	9.57297e-05	0.00155144	-0.659896	2.11212	0.000109766	0.00183486
FBgn0041150	CG12787	hoe1	hoepel1	249663	6086.32	-0.174052	0.0622824	-2.79456	0.00519701	0.0261984	-0.172934	8.05482	0.00821414	0.0393399	6086.32	-0.294636	0.0622693	-4.73165	2.22702e-06	5.21525e-05	-0.298298	8.05482	5.3116e-06	0.000122885
FBgn0031646	CG2837	snsl	snustorr snarlik	33696	26.512	-1.08349	0.214133	-5.05989	4.19502e-07	8.35341e-06	-1.0769	0.327026	4.21801e-07	9.37356e-06	26.512	-0.760075	0.206625	-3.67852	0.000234589	0.00337371	-0.758788	0.327026	0.000204777	0.0031432
FBgn0002774	CG11680	mle	maleless	35523	2843.86	-0.208105	0.0378208	-5.50238	3.74704e-08	9.80579e-07	-0.206992	6.95731	1.28299e-06	2.48252e-05	2843.86	-0.158067	0.0376759	-4.19545	2.72325e-05	0.0005165	-0.161567	6.95731	0.000148398	0.00238483
FBgn0003124	CG12306	polo	polo	40232	61.1564	1.14941	0.420074	2.73621	0.00621521	0.0302486	1.14532	1.4635	0.00756294	0.0370526	61.1564	2.97218	0.416181	7.14156	9.22803e-13	1.4731e-10	2.95393	1.4635	4.64307e-11	5.17108e-09
FBgn0000241	CG17632	bw	brown	37724	1172.36	-1.62745	0.101844	-15.9798	1.76649e-57	9.95261e-55	-1.62584	5.68105	1.76956e-54	9.41601e-52	1172.36	-0.568238	0.10081	-5.63671	1.73328e-08	6.53596e-07	-0.57215	5.68105	2.02051e-08	8.56303e-07
FBgn0010226	CG8938	GstS1	Glutathione S transferase S1	36927	1951.29	0.300872	0.0817488	3.68044	0.000232834	0.0020516	0.302386	6.41426	0.000236297	0.00221237	1951.29	0.335651	0.0816639	4.11015	3.95404e-05	0.00070921	0.331296	6.41426	5.48957e-05	0.00100534
FBgn0029105	CG2987	alpha-Catr	alpha-catenin related	49713	1815.47	-0.152202	0.0522174	-2.91478	0.00355941	0.0193485	-0.151035	6.31039	0.00578611	0.0303027	1815.47	-0.164922	0.0520971	-3.16566	0.0015473	0.0169954	-0.168535	6.31039	0.00210697	0.0231428
FBgn0032538	CG16885	Vajk2	Vajk2	34811	36.2077	-1.2248	0.184913	-6.62367	3.50399e-11	1.59815e-09	-1.21934	0.738672	2.88245e-11	1.49233e-09	36.2077	-1.32866	0.184107	-7.21679	5.32293e-13	9.80442e-11	-1.32741	0.738672	5.29493e-13	1.15261e-10
FBgn0037913	CG6783	fabp	fatty acid binding protein	3772232	5654.38	-0.683621	0.10545	-6.48289	8.99839e-11	3.73102e-09	-0.683035	7.9483	1.74476e-10	7.80903e-09	5654.38	-0.357139	0.105387	-3.38884	0.000701893	0.00878788	-0.359783	7.9483	0.000736282	0.00954047
FBgn0038682	CG5835	CG5835	uncharacterized protein	42296	613.804	-0.335402	0.0655147	-5.1195	3.06348e-07	6.42056e-06	-0.333972	4.74938	7.27777e-07	1.50704e-05	613.804	-0.236357	0.065036	-3.63425	0.000278787	0.00390754	-0.239895	4.74938	0.000365421	0.00520059
FBgn0051224	CG31224	CG31224	uncharacterized protein	42237	3058	-0.251237	0.0652004	-3.85331	0.000116533	0.00112857	-0.250459	7.06194	0.000190167	0.00185859	3058	-0.253905	0.0651367	-3.89804	9.69752e-05	0.00156897	-0.25657	7.06194	0.000124561	0.0020464
FBgn0032515	CG6866	loqs	loquacious	34751	2786.21	0.251986	0.0551267	4.57104	4.85313e-06	7.2179e-05	0.25307	6.92752	1.14457e-05	0.000167369	2786.21	0.238213	0.0550603	4.3264	1.51564e-05	0.000304975	0.23394	6.92752	4.74259e-05	0.000876921
FBgn0034165	CG6435	CG6435	uncharacterized protein	36894	444.936	-0.638343	0.0667513	-9.56301	1.14385e-21	1.42283e-19	-0.637233	4.28769	1.77832e-20	2.21205e-18	444.936	-0.605972	0.0661907	-9.15494	5.43866e-20	2.00352e-17	-0.609198	4.28769	3.69475e-19	1.47451e-16
FBgn0034566	CG9313	CG9313	uncharacterized protein	37374	98.482	1.40127	0.376964	3.71726	0.000201399	0.00181467	1.3988	2.13275	0.000312149	0.00281788	98.482	3.06729	0.374636	8.18737	2.66989e-16	7.52123e-14	3.0516	2.13275	6.49676e-14	1.59554e-11
FBgn0031765	CG9109	CG9109	uncharacterized protein	33844	182.948	0.27704	0.073542	3.7671	0.000165158	0.00152544	0.276842	3.0155	0.000486259	0.00407471	182.948	0.227996	0.0730408	3.12149	0.00179941	0.0193214	0.224739	3.0155	0.00351423	0.0359607
FBgn0000055	CG3481	Adh	Alcohol dehydrogenase	3771877	135.954	-2.34629	0.216091	-10.8579	1.82939e-27	3.1289e-25	-2.34149	2.59165	4.18718e-25	6.91463e-23	135.954	-2.59176	0.216556	-11.9681	5.22232e-33	4.54722e-30	-2.58969	2.59165	3.19825e-30	2.55274e-27
FBgn0000320	CG9554	eya	eyes absent	33916	1143.32	-0.887604	0.0700479	-12.6714	8.52069e-37	2.20571e-34	-0.886017	5.64497	3.89877e-34	9.57497e-32	1143.32	-0.265722	0.0692577	-3.83671	0.000124693	0.00195468	-0.268558	5.64497	0.000177888	0.00279781
FBgn0053993	CG33993	CG33993	uncharacterized protein	3885637	101.819	-0.608045	0.0861784	-7.05565	1.71793e-12	9.04085e-11	-0.605943	2.18372	6.67851e-12	3.65524e-10	101.819	-0.341011	0.0827889	-4.11904	3.80446e-05	0.000684947	-0.343371	2.18372	6.95061e-05	0.00123742
FBgn0031945	CG7191	CG7191	uncharacterized protein	34058	222.015	0.319725	0.0823322	3.88335	0.000103026	0.0010153	0.320566	3.29008	0.000157049	0.0015784	222.015	0.285	0.081886	3.48044	0.000500583	0.00661322	0.281275	3.29008	0.00091907	0.0115221
FBgn0054034	CG34034	CG34034	uncharacterized protein	3885584	159.235	1.6378	0.589749	2.77711	0.00548439	0.0272956	1.63329	2.80686	0.00556459	0.0294299	159.235	4.29647	0.587959	7.30743	2.72308e-13	5.43368e-11	4.27493	2.80686	5.46948e-11	5.87282e-09
FBgn0054041	CG34041	CG34041	uncharacterized protein	3885583	45.5626	1.07382	0.359975	2.98306	0.00285386	0.0161933	1.06947	1.04569	0.00332053	0.0194401	45.5626	2.39285	0.355751	6.7262	1.74157e-11	1.50277e-09	2.37371	1.04569	1.42195e-10	1.21602e-08
FBgn0040022	CG40351	Set1	SET domain containing 1	3354971	2633.96	-0.196278	0.0724431	-2.70941	0.00674028	0.0322308	-0.195493	6.84657	0.00774412	0.0376514	2633.96	-0.223622	0.0723849	-3.08935	0.00200596	0.0211831	-0.227355	6.84657	0.00190134	0.021102
FBgn0039955	CG41099	CG41099	uncharacterized protein	3355072	2507.44	-0.264198	0.0569977	-4.63524	3.56524e-06	5.52554e-05	-0.263251	6.77571	8.14247e-06	0.000124384	2507.44	-0.265666	0.0569088	-4.66828	3.03734e-06	6.92658e-05	-0.269665	6.77571	4.70103e-06	0.00011063
FBgn0083956	CG34120	CG34120	uncharacterized protein	318066	4970.03	-0.342519	0.0880661	-3.88934	0.000100516	0.000993537	-0.341757	7.76203	0.000113617	0.00119585	4970.03	-0.316293	0.0880317	-3.59294	0.000326967	0.00448422	-0.32034	7.76203	0.000296277	0.00429961
FBgn0083984	CG34148	CG34148	uncharacterized protein	326250	499.488	0.347913	0.128166	2.71455	0.00663663	0.0318147	0.349274	4.45027	0.00603273	0.0313349	499.488	0.641155	0.127775	5.01783	5.22596e-07	1.3789e-05	0.636461	4.45027	5.37873e-07	1.54244e-05
FBgn0020908	CG15848	Scp1	Sarcoplasmic calcium-binding protein 1	3355102	107.15	0.662392	0.215471	3.07415	0.00211101	0.0127074	0.663069	2.24954	0.00230869	0.0145862	107.15	1.20297	0.213914	5.62362	1.86995e-08	6.9748e-07	1.19401	2.24954	3.82311e-08	1.47059e-06
FBgn0069973	CG40485	CG40485	uncharacterized protein	3355165	2580.1	-1.52882	0.105345	-14.5125	1.0102e-47	3.45561e-45	-1.52793	6.81701	7.66695e-46	2.62265e-43	2580.1	-0.565645	0.104946	-5.38988	7.05067e-08	2.27378e-06	-0.569896	6.81701	6.27069e-08	2.24946e-06
FBgn0085241	CG34212	CG34212	uncharacterized protein	5740704	194.823	2.41557	0.899206	2.68633	0.00722414	0.033968	2.41012	3.0993	0.00941791	0.0437887	194.823	3.99536	0.898794	4.44525	8.77904e-06	0.000183995	3.97866	3.0993	5.97377e-05	0.0010816
FBgn0085249	CG34220	CG34220	uncharacterized protein	5740467	1644.49	1.92182	0.737624	2.60542	0.00917615	0.0409549	1.92528	6.16525	0.0086787	0.0410492	1644.49	3.44612	0.737566	4.67229	2.9786e-06	6.80883e-05	3.43785	6.16525	1.01295e-05	0.000219007
FBgn0085261	CG34232	CG34232	uncharacterized protein	5740195	135.635	0.719967	0.149643	4.81124	1.49997e-06	2.57007e-05	0.720802	2.58664	1.76248e-06	3.24636e-05	135.635	0.545136	0.149614	3.64361	0.00026884	0.00378669	0.540473	2.58664	0.000339912	0.00486648
FBgn0085404	CG34375	CG34375	uncharacterized protein	42715	29.0055	-0.514452	0.190172	-2.70519	0.00682655	0.0324975	-0.510966	0.449159	0.00568771	0.0299488	29.0055	-0.540392	0.188255	-2.87053	0.00409779	0.0387066	-0.542941	0.449159	0.00391572	0.0394787
FBgn0085485	CG34456	CG34456	uncharacterized protein	5740168	145.202	-0.939309	0.186528	-5.03576	4.75967e-07	9.28936e-06	-0.937101	2.68532	8.34329e-07	1.70026e-05	145.202	-0.975758	0.186024	-5.24534	1.55998e-07	4.65468e-06	-0.976199	2.68532	2.45557e-07	7.6861e-06
FBgn0085488	CG34459	CG34459	uncharacterized protein	5740101	39.3063	0.773318	0.231519	3.3402	0.000837187	0.00583682	0.771712	0.846337	0.000898532	0.00672355	39.3063	1.35713	0.227656	5.96132	2.50209e-09	1.13578e-07	1.34619	0.846337	3.43183e-09	1.74841e-07
FBgn0086348	CG6781	se	sepia	38973	999.823	-1.88804	0.187065	-10.0929	5.93599e-24	8.36101e-22	-1.8868	5.45041	1.76862e-22	2.52834e-20	999.823	-0.96	0.186472	-5.14822	2.62965e-07	7.45173e-06	-0.964655	5.45041	3.20249e-07	9.70679e-06
FBgn0086532	CG4016	Spt-I	Serine palmitoyltransferase subunit I	36448	1012.39	-0.281696	0.0638576	-4.41131	1.02749e-05	0.00014019	-0.280266	5.46909	1.63393e-05	0.00022648	1012.39	-0.244846	0.0636239	-3.84834	0.000118922	0.00187341	-0.248811	5.46909	0.000133224	0.0021738
FBgn0086681	CG31801	Mst36Fa	Male-specific transcript 36Fa	318948	38.8422	1.15231	0.31863	3.61646	0.000298654	0.00252027	1.14774	0.828193	0.000365054	0.00317583	38.8422	1.91016	0.315279	6.05862	1.37298e-09	6.64598e-08	1.89466	0.828193	3.88094e-09	1.9564e-07
FBgn0086711	CG4482	mol	moladietz	34872	344.216	-0.296402	0.0774595	-3.82655	0.000129954	0.00123359	-0.295019	3.91765	0.000172141	0.00170161	344.216	-0.42172	0.0773193	-5.45427	4.91732e-08	1.65838e-06	-0.42547	3.91765	5.23307e-08	1.92778e-06
FBgn0086907	CG13263	Cyt-c-d	Cytochrome c distal	34995	91.14	1.84932	0.579128	3.19329	0.0014066	0.00906012	1.84307	2.02326	0.00157909	0.010584	91.14	3.80436	0.577214	6.59091	4.37148e-11	3.43197e-09	3.78358	2.02326	1.42122e-09	8.40277e-08
FBgn0086915	CG3354	Mst77F	Male-specific transcript 77F	40304	250.585	2.04185	0.656585	3.10981	0.00187211	0.0115759	2.03918	3.45757	0.00224068	0.0142127	250.585	4.04646	0.655958	6.16878	6.88191e-10	3.6824e-08	4.02908	3.45757	2.5283e-08	1.02742e-06
FBgn0087012	CG1056	5-HT2A	5-hydroxytryptamine (serotonin) receptor 2A	40575	1686.57	-0.897904	0.104705	-8.57556	9.8604e-18	9.63703e-16	-0.896929	6.2048	3.72064e-17	3.75119e-15	1686.57	-0.38938	0.104392	-3.72997	0.000191505	0.00283498	-0.392337	6.2048	0.000202575	0.00311439
FBgn0250847	CG14034	CG14034	uncharacterized protein	33751	59.1308	1.79939	0.464393	3.87472	0.000106749	0.00104651	1.79026	1.40625	0.000201468	0.00194719	59.1308	3.55703	0.461244	7.71181	1.24045e-14	2.97026e-12	3.53254	1.40625	3.89609e-12	7.04089e-10
FBgn0259211	CG42311	grh	grainy head	37038	1563.58	-0.372527	0.070552	-5.28018	1.29056e-07	2.91533e-06	-0.371343	6.09507	2.42168e-07	5.72712e-06	1563.58	-0.232817	0.0703444	-3.30967	0.000934049	0.0110859	-0.235623	6.09507	0.000972466	0.0121122
FBgn0259226	CG42326	CG42326	uncharacterized protein	35838	265.297	-0.596003	0.11041	-5.39808	6.73593e-08	1.65004e-06	-0.594691	3.54617	9.21314e-08	2.41763e-06	265.297	-0.48892	0.109705	-4.45668	8.32396e-06	0.00017561	-0.491917	3.54617	9.31941e-06	0.000202407
FBgn0259247	NA	NA	NA	NA	622.408	-0.307055	0.0739262	-4.15354	3.27374e-05	0.000378694	-0.305991	4.76855	5.741e-05	0.000669907	622.408	-0.304884	0.0736536	-4.13943	3.48174e-05	0.000640078	-0.307914	4.76855	4.14151e-05	0.000780854
FBgn0259714	CG42368	DIP-epsilon	Dpr-interacting protein epsilon	7354433	653.397	-0.234398	0.0699501	-3.35093	0.000805409	0.00565144	-0.233521	4.83963	0.000939082	0.0069671	653.397	-0.272218	0.0697229	-3.90428	9.45075e-05	0.00153944	-0.275724	4.83963	9.3057e-05	0.00159161
FBgn0259984	CG7147	kuz	kuzbanian	34772	900.516	-0.337897	0.0732017	-4.61597	3.9126e-06	5.96734e-05	-0.337075	5.29965	5.00041e-06	8.06345e-05	900.516	-0.25234	0.0729251	-3.46027	0.000539638	0.007061	-0.256076	5.29965	0.000465681	0.00646419
FBgn0260005	CG31284	wtrw	water witch	40931	5313.7	-0.227446	0.0701703	-3.24133	0.00118972	0.00786412	-0.226381	7.85906	0.00194559	0.0126198	5313.7	-0.253492	0.0701399	-3.61409	0.000301409	0.00419607	-0.256738	7.85906	0.000443691	0.00618584
FBgn0260746	CG3132	Ect3	Ectoderm-expressed 3	41457	1089.01	-0.820294	0.136248	-6.02059	1.73783e-09	5.7595e-08	-0.818642	5.5757	2.41231e-09	8.9209e-08	1089.01	-1.88257	0.136976	-13.7438	5.54844e-43	7.59184e-40	-1.88611	5.5757	1.07018e-40	1.46432e-37
FBgn0261349	CG42626	Mst36Fb	Male-specific transcript 36Fb	8673957	55.1838	1.46409	0.368475	3.97337	7.08639e-05	0.000736154	1.45943	1.31701	0.00010366	0.0011081	55.1838	2.63414	0.365595	7.20508	5.80113e-13	1.01024e-10	2.61566	1.31701	1.15486e-11	1.78408e-09
FBgn0261534	CG7532	l(2)34Fc	lethal (2) 34Fc	34838	265.569	-1.38145	0.123403	-11.1947	4.331e-29	7.97736e-27	-1.37939	3.54793	2.65388e-28	4.98409e-26	265.569	-1.44842	0.123037	-11.7722	5.43043e-32	4.33439e-29	-1.4515	3.54793	5.64368e-31	4.91411e-28
FBgn0261832	CG42764	CG42764	uncharacterized protein	10178963	34.5123	0.945615	0.22434	4.21509	2.49674e-05	0.000298177	0.943646	0.657309	2.15787e-05	0.000285303	34.5123	0.650124	0.225097	2.88819	0.00387463	0.0370372	0.642953	0.657309	0.00415091	0.0412422
FBgn0262029	CG42840	d	dachs	34179	142.169	-1.46495	0.0979075	-14.9626	1.28838e-50	5.14171e-48	-1.46239	2.65922	4.53718e-47	1.62752e-44	142.169	-4.23113	0.14457	-29.267	2.72706e-188	2.61198e-184	-4.22085	2.65922	1.16216e-224	1.11311e-220
FBgn0262519	CG8103	Mi-2	Mi-2	40170	3487.83	-0.224946	0.038635	-5.82233	5.80336e-09	1.7662e-07	-0.223952	7.25158	2.10522e-07	5.07694e-06	3487.83	-0.1205	0.0384906	-3.13063	0.00174431	0.0188516	-0.124236	7.25158	0.00392594	0.0395401
FBgn0262717	CG43161	Skeletor	skeletor	3772559	741.417	-0.228156	0.0761304	-2.99691	0.00272734	0.0156304	-0.227302	5.02159	0.00324838	0.0190877	741.417	-0.289762	0.07597	-3.81416	0.000136646	0.00212122	-0.293116	5.02159	0.000139742	0.00226089
FBgn0262904	CR43259	asRNA:CR43259	antisense RNA:CR43259	12798268	169.786	0.324825	0.0808083	4.0197	5.82727e-05	0.000619462	0.325631	2.90591	0.000107891	0.00114566	169.786	-0.346892	0.0831714	-4.17081	3.03525e-05	0.000570022	-0.350127	2.90591	4.51655e-05	0.000843266
FBgn0262955	CG3180	RpII140	RNA polymerase II 140kD subunit	41721	1541.15	-0.158808	0.0395741	-4.01293	5.99706e-05	0.000635396	-0.1578	6.07453	0.000385081	0.00331682	1541.15	-0.132242	0.0393511	-3.36056	0.000777854	0.00950291	-0.13555	6.07453	0.0022602	0.0246282
FBgn0013272	CG5820	Gp150	Gp150	37549	14736.7	-0.223241	0.0645792	-3.45685	0.000546522	0.00416435	-0.222294	9.32996	0.000991951	0.00722503	14736.7	-0.248371	0.0645672	-3.84671	0.000119714	0.00188279	-0.251691	9.32996	0.000191603	0.00297475
FBgn0050271	CG30271	CG30271	uncharacterized protein	246518	108.744	0.829012	0.213991	3.87406	0.000107038	0.00104827	0.830089	2.2692	0.000117691	0.00123466	108.744	1.47383	0.212362	6.94019	3.91572e-12	4.46486e-10	1.46539	2.2692	1.18862e-11	1.80708e-09
FBgn0034797	CG12781	nahoda	nahoda	37641	3315.53	-0.436798	0.0652335	-6.69592	2.14316e-11	1.01119e-09	-0.435765	7.17859	9.94626e-11	4.69287e-09	3315.53	-0.231189	0.0651053	-3.55099	0.000383783	0.00514828	-0.23407	7.17859	0.000485933	0.00672581
FBgn0034808	CG9896	CG9896	uncharacterized protein	37652	1437.72	0.346221	0.0434205	7.97367	1.54037e-15	1.20931e-13	0.347531	5.97367	8.89694e-14	6.22006e-12	1437.72	0.259174	0.0433334	5.98092	2.21876e-09	1.03162e-07	0.255242	5.97367	4.27018e-08	1.61659e-06
FBgn0034800	CG3788	CG3788	uncharacterized protein	37644	66.033	1.04697	0.39275	2.66575	0.00768169	0.0356469	1.04506	1.56943	0.00929332	0.043399	66.033	2.7332	0.389233	7.022	2.18714e-12	2.9095e-10	2.71658	1.56943	6.51e-11	6.77748e-09
FBgn0041712	CG9889	yellow-d	yellow-d	37703	1196.99	0.337329	0.0770737	4.3767	1.20488e-05	0.000160729	0.338512	5.70985	1.44045e-05	0.000204698	1196.99	0.299841	0.0769825	3.89492	9.82295e-05	0.00158658	0.295649	5.70985	0.000142064	0.00229072
FBgn0034985	CG3328	CG3328	uncharacterized protein	37871	2323.79	-0.191251	0.0630545	-3.0331	0.00242053	0.0141971	-0.189736	6.66662	0.00381243	0.0216838	2323.79	-0.305177	0.0630184	-4.84266	1.2811e-06	3.15312e-05	-0.30777	6.66662	2.76346e-06	6.78678e-05
FBgn0010414	CG4545	SerT	Serotonin transporter	37895	585.055	-0.462178	0.0762348	-6.06256	1.33971e-09	4.56645e-08	-0.460872	4.68095	2.75123e-09	1.00195e-07	585.055	-0.247329	0.0755904	-3.27196	0.00106804	0.0123398	-0.251153	4.68095	0.00116293	0.0140107
FBgn0035059	CG3894	CG3894	uncharacterized protein	37959	651.401	0.156573	0.0456708	3.42829	0.000607393	0.00454644	0.157604	4.83468	0.00139471	0.0095829	651.401	0.171801	0.0452979	3.79269	0.000149022	0.00227282	0.168288	4.83468	0.000541633	0.00735853
FBgn0035132	CG17061	mthl10	methuselah-like 10	38057	1101.99	-0.237278	0.0530716	-4.4709	7.78897e-06	0.000109549	-0.236301	5.5916	2.3862e-05	0.000308019	1101.99	-0.174353	0.052779	-3.30345	0.000955026	0.0112929	-0.177848	5.5916	0.00139917	0.0162243
FBgn0263346	CG43427	smash	smallish	40583	7712.09	-0.433392	0.0900929	-4.8105	1.50553e-06	2.575e-05	-0.432514	8.39592	2.34344e-06	4.17203e-05	7712.09	-0.291089	0.0900592	-3.23219	0.00122844	0.0138587	-0.293545	8.39592	0.00132659	0.0156095
FBgn0263986	CG6969	cd	cardinal	42681	139.737	-1.40709	0.123795	-11.3663	6.15215e-30	1.25373e-27	-1.40393	2.63259	1.63456e-28	3.19507e-26	139.737	0.826571	0.111963	7.38256	1.55272e-13	3.37998e-11	0.823008	2.63259	8.01632e-13	1.63362e-10
FBgn0264711	CG43980	CG43980	uncharacterized protein	2768995	73.9821	0.67821	0.121361	5.58837	2.29212e-08	6.27254e-07	0.677281	1.73109	6.37035e-08	1.75331e-06	73.9821	1.64314	0.115271	14.2546	4.19833e-46	6.70193e-43	1.63651	1.73109	1.01946e-43	1.6274e-40
FBgn0264750	CG44008	CG44008	uncharacterized protein	14462750	787.783	0.489258	0.109777	4.45683	8.31813e-06	0.000115633	0.490109	5.10677	7.51944e-06	0.000116351	787.783	0.770497	0.109486	7.03737	1.95898e-12	2.71929e-10	0.766089	5.10677	2.50835e-12	4.62019e-10
FBgn0265434	CG15792	zip	zipper	38001	6071.88	-0.282286	0.0490511	-5.75495	8.66675e-09	2.5308e-07	-0.28132	8.05081	8.0295e-08	2.13629e-06	6071.88	-0.146758	0.0489774	-2.99645	0.00273147	0.0276846	-0.150458	8.05081	0.00398779	0.0399112
FBgn0266741	CR45214	asRNA:CR45214	antisense RNA:CR45214	19834913	46.3353	0.409557	0.131668	3.11052	0.00186758	0.0115553	0.409633	1.07635	0.00235905	0.0148261	46.3353	-0.723844	0.142554	-5.0777	3.8203e-07	1.04845e-05	-0.723846	1.07635	5.45086e-07	1.5567e-05
FBgn0267035	CR45479	asRNA:CR45479	antisense RNA:CR45479	19835032	225.318	-0.516086	0.113622	-4.54212	5.5691e-06	8.18111e-05	-0.515444	3.31341	8.05982e-06	0.000123318	225.318	-0.32405	0.112536	-2.87951	0.00398293	0.0378834	-0.327374	3.31341	0.00419219	0.0415231
FBgn0267277	CR45713	asRNA:CR45713	antisense RNA:CR45713	19835332	23.9015	-0.896127	0.209706	-4.27325	1.92644e-05	0.000239008	-0.889706	0.190074	1.74396e-05	0.000239651	23.9015	-0.730829	0.204241	-3.57827	0.000345873	0.00469897	-0.730739	0.190074	0.000299957	0.0043393
FBgn0267326	CG7075	Ntl	Neurotransmitter transporter-like	34046	46.9854	1.32892	0.473888	2.8043	0.00504265	0.0256498	1.32288	1.08867	0.00640512	0.0325974	46.9854	2.8388	0.470449	6.03425	1.59702e-09	7.53512e-08	2.81719	1.08867	2.23612e-08	9.31196e-07
FBgn0267541	CR45881	lncRNA:CR45881	long non-coding RNA:CR45881	26067209	47.351	-1.22128	0.183966	-6.63862	3.16625e-11	1.458e-09	-1.21607	1.10731	3.08268e-11	1.57053e-09	47.351	-0.57636	0.175546	-3.28324	0.00102622	0.0119722	-0.578528	1.10731	0.00104251	0.0128015
FBgn0267668	CR46006	lncRNA:CR46006	long non-coding RNA:CR46006	26067327	350.957	0.576645	0.0898947	6.41467	1.41124e-10	5.65559e-09	0.577609	3.94342	1.27992e-10	5.98002e-09	350.957	0.469694	0.0897627	5.23262	1.6712e-07	4.94037e-06	0.4654	3.94342	2.22736e-07	7.02395e-06
FBgn0267689	CG46025	CG46025	uncharacterized protein	26067063	59.7878	1.97969	0.502317	3.94112	8.11035e-05	0.000828155	1.97217	1.42961	9.08887e-05	0.000988118	59.7878	3.28912	0.500256	6.57487	4.86962e-11	3.7313e-09	3.26773	1.42961	5.33715e-10	3.62548e-08
FBgn0268063	CG32372	ltl	larval translucida	38845	6953.25	0.254379	0.0817273	3.11253	0.00185493	0.0114994	0.255418	8.2467	0.00223592	0.0141919	6953.25	-0.234931	0.0817606	-2.8734	0.00406076	0.0384447	-0.237306	8.2467	0.00453618	0.0440645
FBgn0283741	CG42666	prage	prage	31136	426.868	0.287989	0.107351	2.68269	0.00730322	0.0342893	0.288742	4.22515	0.00662969	0.0333855	426.868	0.480546	0.106884	4.49596	6.92579e-06	0.000148401	0.474895	4.22515	7.58724e-06	0.00016783
FBgn0284244	CG31728	l(2)k05911	lethal (2) k05911	34731	190.339	-0.942635	0.128545	-7.33312	2.24851e-13	1.34601e-11	-0.940211	3.07846	4.42176e-13	2.80834e-11	190.339	-0.49663	0.125304	-3.96342	7.38838e-05	0.00125028	-0.499675	3.07846	8.47362e-05	0.00147801
FBgn0284247	CG17941	ds	dachsous	33245	166.435	-0.813136	0.124571	-6.5275	6.68743e-11	2.88524e-09	-0.811066	2.87783	1.66372e-10	7.51654e-09	166.435	-0.54114	0.122941	-4.40162	1.07446e-05	0.000222753	-0.543478	2.87783	1.29067e-05	0.000273495
FBgn0035346	CG1146	CG1146	uncharacterized protein	38313	1285.05	0.286826	0.0549961	5.21538	1.8344e-07	4.00225e-06	0.287831	5.81241	3.68871e-07	8.35236e-06	1285.05	0.260639	0.054859	4.75108	2.02335e-06	4.7851e-05	0.256554	5.81241	5.47509e-06	0.000125456
FBgn0052282	CG32282	Drsl4	Drosomycin-like 4	317954	307.313	-1.34705	0.199892	-6.73887	1.59625e-11	7.60639e-10	-1.3459	3.75704	3.82771e-11	1.91947e-09	307.313	-0.654446	0.198541	-3.29628	0.000979747	0.0115425	-0.659894	3.75704	0.00101612	0.0125741
FBgn0035496	CG14990	CG14990	uncharacterized protein	38486	25.0936	1.15575	0.258927	4.46362	8.05874e-06	0.000112681	1.15064	0.22618	6.06583e-06	9.55567e-05	25.0936	1.1162	0.257991	4.32651	1.51493e-05	0.000304975	1.10349	0.22618	1.38072e-05	0.000291932
FBgn0016013	CG14993	Faa	Fumarylacetoacetase	45577	695.859	-0.385109	0.0779666	-4.9394	7.8362e-07	1.4406e-05	-0.384002	4.92976	9.12025e-07	1.82367e-05	695.859	-0.37842	0.0777057	-4.86992	1.11645e-06	2.77031e-05	-0.38246	4.92976	1.06305e-06	2.78957e-05
FBgn0035574	CG32239	RhoGEF64C	Rho guanine nucleotide exchange factor at 64C	38578	706.583	-1.03429	0.070073	-14.7602	2.64605e-49	9.74763e-47	-1.0332	4.95152	4.58792e-47	1.62752e-44	706.583	-0.265728	0.0686008	-3.87354	0.000107264	0.00172089	-0.268795	4.95152	0.000120938	0.00200405
FBgn0030234	CG15211	CG15211	uncharacterized protein	32006	818.019	-0.598785	0.130941	-4.57296	4.80891e-06	7.17441e-05	-0.597682	5.16228	5.24201e-06	8.41005e-05	818.019	-0.404222	0.13066	-3.0937	0.00197679	0.0209675	-0.40677	5.16228	0.0018107	0.0202131
FBgn0030237	CG15209	CG15209	uncharacterized protein	32011	5416.88	0.136528	0.0460818	2.96273	0.0030492	0.0171292	0.137645	7.88663	0.0067832	0.0339799	5416.88	-0.147538	0.0461054	-3.20003	0.00137416	0.0153399	-0.151217	7.88663	0.00290215	0.0307629
FBgn0030358	CG10362	CG10362	uncharacterized protein	32157	1413.14	-0.36947	0.0725583	-5.09204	3.5423e-07	7.28072e-06	-0.368333	5.94968	6.99184e-07	1.46538e-05	1413.14	-0.210076	0.072324	-2.90466	0.00367657	0.0353556	-0.214008	5.94968	0.00386167	0.0390571
FBgn0040859	CR32658	lncRNA:CR32658	long non-coding RNA:CR32658	3772624	182.352	1.74339	0.597627	2.91718	0.00353214	0.0192221	1.742	3.00663	0.00370299	0.0211962	182.352	3.65617	0.596733	6.12698	8.95622e-10	4.61197e-08	3.64153	3.00663	1.67974e-08	7.34636e-07
FBgn0030367	CG1488	Cyp311a1	Cyp311a1	32170	927.179	-0.210603	0.0641714	-3.28189	0.00103115	0.00694537	-0.209592	5.34286	0.00140066	0.00960998	927.179	-0.19503	0.0639459	-3.04992	0.00228901	0.0237275	-0.198765	5.34286	0.00265057	0.0283023
FBgn0030421	CG3812	Agpat1	1-Acylglycerol-3-phosphate O-acyltransferase 1	32230	1224.22	-0.419352	0.0521454	-8.04197	8.84089e-16	7.1158e-14	-0.417752	5.74224	2.7007e-14	2.03679e-12	1224.22	-0.225625	0.0517489	-4.35999	1.30066e-05	0.000265622	-0.228909	5.74224	2.35684e-05	0.000469309
FBgn0015010	CG9538	Ag5r	Antigen 5-related	44631	235.573	2.27654	0.540566	4.2114	2.53797e-05	0.000302724	2.27357	3.36698	3.64625e-05	0.000445517	235.573	3.32992	0.540197	6.16427	7.08078e-10	3.74695e-08	3.31534	3.36698	7.64699e-09	3.57282e-07
FBgn0053178	CG33178	CG33178	uncharacterized protein	318913	898.529	-0.394805	0.0788974	-5.00403	5.61436e-07	1.07254e-05	-0.39403	5.29795	9.25524e-07	1.84681e-05	898.529	-0.282406	0.0786036	-3.59278	0.000327165	0.00448422	-0.286137	5.29795	0.000366919	0.00520645
FBgn0052591	CG32591	CG32591	uncharacterized protein	318104	67.5715	1.3044	0.472493	2.76068	0.00576813	0.0284926	1.30094	1.60095	0.00545464	0.0289283	67.5715	3.18006	0.46942	6.77444	1.24886e-11	1.12845e-09	3.16207	1.60095	1.40744e-10	1.21446e-08
FBgn0030594	CG9509	fiz	fezzik	32420	119.727	1.69406	0.634386	2.67039	0.00757625	0.035346	1.69129	2.40599	0.00798332	0.0385599	119.727	3.70649	0.632949	5.8559	4.74439e-09	2.04693e-07	3.68731	2.40599	7.53827e-08	2.63641e-06
FBgn0030629	CG9123	CG9123	uncharacterized protein	32462	325.826	0.220908	0.0687804	3.21179	0.0013191	0.00857149	0.222223	3.83825	0.00138892	0.00955589	325.826	0.231574	0.0683125	3.38992	0.00069914	0.00877637	0.227662	3.83825	0.00105123	0.012892
FBgn0030658	CG7872	CG7872	uncharacterized protein	32493	559.485	0.315912	0.0631344	5.00379	5.62135e-07	1.07254e-05	0.317354	4.61543	1.14976e-06	2.25203e-05	559.485	0.188355	0.0630469	2.98754	0.00281233	0.0282746	0.185336	4.61543	0.00457072	0.0442987
FBgn0004598	CG18734	Fur2	Furin 2	32604	4574.99	-0.210875	0.0457721	-4.60706	4.08395e-06	6.19906e-05	-0.209973	7.64282	2.39518e-05	0.000308762	4574.99	-0.13901	0.0456884	-3.04256	0.00234575	0.0241847	-0.142206	7.64282	0.00413621	0.0411815
FBgn0030798	CG13003	CG13003	uncharacterized protein	32675	719.874	-0.558354	0.102588	-5.44268	5.24858e-08	1.30914e-06	-0.556912	4.97828	7.25249e-08	1.97342e-06	719.874	-0.291883	0.102157	-2.85719	0.00427415	0.0399004	-0.29439	4.97828	0.0041478	0.0412422
FBgn0030773	CG9676	CG9676	uncharacterized protein	32647	2612.96	-1.40064	0.170511	-8.21435	2.13324e-16	1.89022e-14	-1.39897	6.83638	9.95833e-16	8.9141e-14	2612.96	-2.65167	0.170911	-15.5149	2.75043e-54	6.58591e-51	-2.65511	6.83638	3.21473e-48	6.15813e-45
FBgn0000163	CG5055	baz	bazooka	32703	2114.83	-0.215176	0.0454951	-4.72966	2.249e-06	3.66343e-05	-0.213924	6.53029	1.11057e-05	0.000162894	2114.83	-0.133468	0.045308	-2.94578	0.0032214	0.0316782	-0.136738	6.53029	0.00470274	0.0453147
FBgn0026192	CG5884	par-6	par-6	32752	2639.86	0.372998	0.0451598	8.25952	1.46258e-16	1.32157e-14	0.374231	6.84946	1.23542e-14	9.7792e-13	2639.86	0.202253	0.045151	4.47947	7.48284e-06	0.000159623	0.199108	6.84946	4.14063e-05	0.000780854
FBgn0030895	CG7135	CG7135	uncharacterized protein	32793	1441.93	-0.731895	0.0841412	-8.69842	3.3653e-18	3.35759e-16	-0.731064	5.9794	1.18157e-17	1.20394e-15	1441.93	-0.358873	0.0837722	-4.28392	1.83631e-05	0.000361154	-0.362807	5.9794	1.96876e-05	0.000398664
FBgn0052548	CG32548	CG32548	uncharacterized protein	32826	117.869	1.46557	0.535285	2.73792	0.00618294	0.0301222	1.4633	2.38684	0.00594607	0.0309856	117.869	3.41392	0.533666	6.39711	1.58345e-10	1.01787e-08	3.39808	2.38684	2.22735e-09	1.19852e-07
FBgn0036921	CG7823	RhoGDI	RhoGDI	40179	5940.11	-0.326191	0.0588963	-5.53841	3.05238e-08	8.16639e-07	-0.325182	8.01935	1.4509e-07	3.66669e-06	5940.11	-0.183833	0.0588316	-3.12474	0.00177964	0.0191521	-0.187495	8.01935	0.00236743	0.0256353
FBgn0036880	CG9295	Cpr76Bc	Cuticular protein 76Bc	40122	36.8193	-1.48705	0.18246	-8.15001	3.6388e-16	3.11183e-14	-1.47933	0.767776	7.22382e-16	6.52734e-14	36.8193	-0.837956	0.171299	-4.89178	9.99299e-07	2.52541e-05	-0.83761	0.767776	9.79793e-07	2.59239e-05
FBgn0260461	CG14098	Rcd7	Reduction in Cnn dots 7	40126	142.995	1.20052	0.391449	3.06686	0.00216321	0.0129576	1.19971	2.65968	0.00189843	0.0123948	142.995	2.86088	0.389904	7.3374	2.17785e-13	4.53466e-11	2.84708	2.65968	2.06047e-12	4.02759e-10
FBgn0036850	CG10419	Gem2	Gemin2	40087	140.155	0.202097	0.0695553	2.90555	0.00366605	0.0198269	0.20292	2.63566	0.00649075	0.032876	140.155	0.21053	0.0685604	3.07073	0.00213535	0.0224259	0.206985	2.63566	0.0045761	0.0442987
FBgn0036785	CG13700	CG13700	uncharacterized protein	40013	83.6532	1.57563	0.425808	3.70033	0.000215319	0.0019131	1.57146	1.90074	0.000212162	0.00203616	83.6532	3.2218	0.423449	7.60847	2.77355e-14	6.47928e-12	3.20373	1.90074	6.62899e-13	1.38027e-10
FBgn0036778	CG5137	Cyp312a1	Cyp312a1	40005	197.214	1.0945	0.37223	2.94039	0.00327802	0.01818	1.09556	3.11755	0.0027046	0.0166207	197.214	2.2858	0.371316	6.15593	7.46383e-10	3.90648e-08	2.27422	3.11755	1.44808e-09	8.45716e-08
FBgn0052194	CR32194	lncRNA:CR32194	long non-coding RNA:CR32194	12797932	87.9911	-0.575214	0.140249	-4.10137	4.10713e-05	0.000460095	-0.573016	1.97439	5.92625e-05	0.000688367	87.9911	-0.562808	0.13907	-4.04694	5.1891e-05	0.000910279	-0.565471	1.97439	6.20468e-05	0.00111708
FBgn0023197	CG6298	Jon74E	Jonah 74E	39959	250.139	2.30047	0.695604	3.30716	0.000942483	0.00642499	2.29745	3.45655	0.00125802	0.00876315	250.139	4.81804	0.69476	6.93482	4.0673e-12	4.58313e-10	4.80065	3.45655	1.43253e-09	8.41766e-08
FBgn0036731	CG6333	CG6333	uncharacterized protein	39953	47.5208	0.797822	0.251576	3.1713	0.00151758	0.00969024	0.797612	1.10589	0.00155365	0.0104474	47.5208	1.36721	0.248682	5.49784	3.84482e-08	1.31992e-06	1.35566	1.10589	5.84883e-08	2.13817e-06
FBgn0011293	CG6642	a10	antennal protein 10	39906	288.872	1.10269	0.187242	5.88909	3.88319e-09	1.2275e-07	1.10343	3.66714	7.29334e-09	2.50379e-07	288.872	-0.612122	0.189289	-3.23379	0.00122159	0.013814	-0.614107	3.66714	0.00134496	0.0157289
FBgn0036687	CG6652	CG6652	uncharacterized protein	39905	111.169	1.25743	0.481201	2.6131	0.00897252	0.0402184	1.25597	2.30426	0.00834501	0.0398298	111.169	3.17592	0.479231	6.62713	3.42273e-11	2.82611e-09	3.16041	2.30426	3.81879e-10	2.77094e-08
FBgn0004108	CG9704	Nrt	Neurotactin	39873	930.457	-0.183605	0.0688331	-2.66739	0.00764422	0.0354902	-0.182705	5.34728	0.00914602	0.0427737	930.457	-0.195345	0.0686498	-2.84553	0.00443377	0.0409475	-0.199297	5.34728	0.00420228	0.04158
FBgn0003250	CG9668	Rh4	Rhodopsin 4	39887	38483.8	-0.44457	0.0780578	-5.69539	1.2309e-08	3.49838e-07	-0.443368	10.7153	5.8064e-08	1.62613e-06	38483.8	-0.30985	0.0780497	-3.9699	7.19017e-05	0.0012254	-0.313643	10.7153	0.000122424	0.00202168
FBgn0010223	CG12232	Galphaf	G protein alpha f subunit	39861	59.8617	0.387726	0.143573	2.70054	0.00692267	0.0328535	0.388647	1.43272	0.00794942	0.0384543	59.8617	0.419427	0.142223	2.94907	0.00318732	0.0314723	0.413609	1.43272	0.00408932	0.0407995
FBgn0042201	CG13061	Nplp3	Neuropeptide-like precursor 3	59235	754.227	-1.14527	0.156344	-7.32531	2.38346e-13	1.40918e-11	-1.14529	5.0437	4.18043e-13	2.68726e-11	754.227	-0.600181	0.155899	-3.8498	0.000118216	0.00186535	-0.60425	5.0437	0.00010977	0.00183486
FBgn0003515	CG4314	st	scarlet	39836	317.489	-1.46425	0.163143	-8.97526	2.82676e-19	2.9429e-17	-1.46161	3.80254	7.34946e-19	7.90935e-17	317.489	-0.461426	0.161021	-2.86562	0.00416195	0.0391026	-0.466478	3.80254	0.0038321	0.0389068
FBgn0004569	CG4531	aos	argos	39833	617.043	0.22824	0.0537488	4.24642	2.17217e-05	0.000265709	0.229336	4.75623	4.59009e-05	0.000549549	617.043	-0.331434	0.0544744	-6.08421	1.17066e-09	5.77968e-08	-0.334796	4.75623	4.67716e-09	2.32113e-07
FBgn0036619	CG4784	Cpr72Ec	Cuticular protein 72Ec	39816	640.648	-2.7853	0.179891	-15.4833	4.50007e-54	2.05246e-51	-2.7843	4.81251	1.20657e-48	4.81524e-46	640.648	-1.73691	0.177918	-9.76243	1.63193e-22	7.81532e-20	-1.74087	4.81251	1.38448e-21	6.63028e-19
FBgn0036560	CG5895	CG5895	uncharacterized protein	39752	1824.83	0.405673	0.0789506	5.13832	2.77208e-07	5.83537e-06	0.406893	6.31791	3.58022e-07	8.14522e-06	1824.83	-0.327309	0.0791908	-4.13317	3.57801e-05	0.000652765	-0.331296	6.31791	3.53303e-05	0.000685007
FBgn0036585	CG13071	CG13071	uncharacterized protein	39781	83.5608	-5.92559	0.269721	-21.9694	5.65679e-107	6.77259e-104	-5.86681	1.90591	5.33042e-181	1.27637e-177	83.5608	-2.68418	0.142814	-18.795	8.29978e-79	2.64984e-75	-2.68301	1.90591	2.94638e-75	9.4068e-72
FBgn0036437	CG5048	CG5048	uncharacterized protein	39598	69.6419	2.1	0.625248	3.35867	0.00078318	0.00552378	2.09052	1.64084	0.000959161	0.00708861	69.6419	3.80199	0.623326	6.09952	1.06389e-09	5.33507e-08	3.7776	1.64084	2.05314e-08	8.62499e-07
FBgn0036454	CG17839	CG17839	uncharacterized protein	39616	7085.77	-0.35461	0.072638	-4.88188	1.05079e-06	1.86378e-05	-0.353675	8.27384	2.5672e-06	4.51168e-05	7085.77	-0.232366	0.072596	-3.20081	0.00137041	0.015316	-0.234694	8.27384	0.00176985	0.0198264
FBgn0036415	CG7768	CG7768	uncharacterized protein	39573	99.2756	1.33988	0.451723	2.96616	0.00301548	0.0169996	1.33742	2.13924	0.00283714	0.0172315	99.2756	3.20493	0.449523	7.12964	1.00633e-12	1.55462e-10	3.18768	2.13924	1.62035e-11	2.18587e-09
FBgn0036417	CG7906	CG7906	uncharacterized protein	39575	31.4096	-2.42141	0.202635	-11.9496	6.5241e-33	1.42018e-30	-2.40493	0.549114	1.42313e-34	3.58705e-32	31.4096	-1.10971	0.169278	-6.55556	5.54333e-11	4.18063e-09	-1.10877	0.549114	3.0223e-11	3.71123e-09
FBgn0036410	CG8100	CG8100	uncharacterized protein	39565	75.6583	1.30596	0.207675	6.28848	3.20597e-10	1.20419e-08	1.30444	1.75613	7.27191e-10	2.96384e-08	75.6583	0.947438	0.208279	4.54888	5.39311e-06	0.000117398	0.942094	1.75613	8.10555e-06	0.000178882
FBgn0036380	CG8757	CG8757	uncharacterized protein	39528	426.043	-1.07123	0.117937	-9.08311	1.05514e-19	1.11056e-17	-1.07005	4.22558	2.13354e-19	2.40413e-17	426.043	-0.484229	0.11668	-4.15005	3.32396e-05	0.000614611	-0.487883	4.22558	3.05623e-05	0.000597399
FBgn0001256	CG10717	ImpL1	Ecdysone-inducible gene L1	39499	110.48	0.297792	0.106722	2.79034	0.00526528	0.0264729	0.299363	2.29636	0.00592436	0.0308892	110.48	-0.390182	0.109784	-3.55408	0.000379305	0.00509534	-0.392155	2.29636	0.000499512	0.00688393
FBgn0036299	CG10620	Tsf2	Transferrin 2	39435	1316.95	0.151465	0.0299019	5.06539	4.0756e-07	8.1495e-06	0.152859	5.84787	2.04071e-05	0.000272608	1316.95	-0.102678	0.0300365	-3.41844	0.000629806	0.00805799	-0.106318	5.84787	0.0031543	0.0328747
FBgn0036279	CG4357	Ncc69	sodium chloride cotransporter 69	39410	2809.73	0.937266	0.0483285	19.3937	8.73142e-84	6.96913e-81	0.938054	6.93979	3.8254e-72	3.05331e-69	2809.73	-0.180134	0.048725	-3.69696	0.000218195	0.00316647	-0.183465	6.93979	0.000450483	0.00627141
FBgn0027843	CG6906	CAH2	Carbonic anhydrase 2	39390	3650.62	-0.727083	0.153573	-4.73445	2.19654e-06	3.59632e-05	-0.72608	7.31799	2.93555e-06	5.04788e-05	3650.62	-0.518406	0.153513	-3.37695	0.000732953	0.00908179	-0.521172	7.31799	0.000763082	0.00983687
FBgn0036260	CG5638	Rh7	Rhodopsin 7	39389	678.676	-0.268012	0.0685931	-3.90728	9.33422e-05	0.000931441	-0.266711	4.89305	0.000145198	0.00147633	678.676	-0.222238	0.0682614	-3.25569	0.00113119	0.0129599	-0.225793	4.89305	0.0011483	0.0138693
FBgn0003292	CG6097	rt	rotated abdomen	39297	296.208	-0.286836	0.0551594	-5.20012	1.99164e-07	4.29638e-06	-0.285472	3.70362	7.1298e-07	1.48455e-05	296.208	-0.184185	0.0540665	-3.40664	0.000657666	0.00835461	-0.18735	3.70362	0.000948687	0.0118623
FBgn0036146	CG14141	CG14141	uncharacterized protein	39264	488.877	-0.263758	0.075034	-3.51518	0.000439455	0.00347572	-0.262424	4.42174	0.000658368	0.00521575	488.877	-0.58128	0.0752794	-7.72163	1.14847e-14	2.82053e-12	-0.584242	4.42174	4.97238e-14	1.2533e-11
FBgn0052082	CG32082	IRSp53	Insulin receptor substrate 53 kDa	39258	4474.98	-0.566787	0.0665858	-8.51212	1.70778e-17	1.63571e-15	-0.565613	7.61087	1.46548e-16	1.41782e-14	4474.98	-0.253542	0.0664628	-3.8148	0.000136294	0.00211919	-0.256577	7.61087	0.000167163	0.00264643
FBgn0036125	CG6279	Iyd	Iodotyrosine deiodinase	39242	188.473	1.6218	0.520521	3.11572	0.00183499	0.0113979	1.62031	3.05402	0.00181089	0.0118881	188.473	3.52221	0.519466	6.78046	1.19797e-11	1.10329e-09	3.50722	3.05402	2.82604e-10	2.16542e-08
FBgn0036091	CG18628	CG18628	uncharacterized protein	39205	740.503	2.09763	0.778152	2.69565	0.00702504	0.0332604	2.0957	5.01084	0.00846933	0.0403403	740.503	4.4957	0.77792	5.77913	7.50894e-09	3.08672e-07	4.47858	5.01084	3.68781e-07	1.10037e-05
FBgn0052066	CG32066	CG32066	uncharacterized protein	39206	1069.05	0.124164	0.0438474	2.83172	0.00462984	0.024009	0.125606	5.54703	0.00607307	0.0314421	1069.05	-0.144678	0.043969	-3.29045	0.00100026	0.0117121	-0.148384	5.54703	0.00140951	0.0162733
FBgn0036016	CG3306	CG3306	uncharacterized protein	39116	69.938	1.39235	0.225678	6.16964	6.84444e-10	2.43703e-08	1.39071	1.64093	1.01999e-09	4.03697e-08	69.938	1.48014	0.224954	6.57976	4.71216e-11	3.63976e-09	1.46898	1.64093	1.04001e-10	9.57808e-09
FBgn0036022	CG8329	CG8329	uncharacterized protein	39123	5079.22	1.7788	0.149773	11.8766	1.56585e-32	3.33283e-30	1.78008	7.79376	2.16025e-30	4.70248e-28	5079.22	-0.43545	0.149946	-2.90404	0.00368376	0.0353893	-0.439519	7.79376	0.0036882	0.0377007
FBgn0036031	CG6761	CG6761	uncharacterized protein	39134	56.646	1.40122	0.494902	2.83132	0.0046357	0.0240234	1.39539	1.35597	0.00434128	0.0241328	56.646	3.23415	0.491478	6.58045	4.69025e-11	3.63976e-09	3.21297	1.35597	4.45548e-10	3.13784e-08
FBgn0035975	CG32042	PGRP-LA	Peptidoglycan recognition protein LA	39062	1316.92	-0.244109	0.0616722	-3.95816	7.55281e-05	0.000779929	-0.242971	5.84818	0.000140105	0.00143521	1316.92	-0.201158	0.0614779	-3.27204	0.00106776	0.0123398	-0.20375	5.84818	0.00133839	0.0156789
FBgn0035999	CG3552	CG3552	uncharacterized protein	39097	360.374	0.231591	0.0896638	2.58288	0.00979794	0.0429955	0.232852	3.983	0.00904016	0.0423821	360.374	0.266353	0.0892711	2.98364	0.00284844	0.028538	0.262248	3.983	0.00339714	0.0350623
FBgn0035988	CG3982	CG3982	uncharacterized protein	39084	374.451	1.25198	0.455907	2.74614	0.00603014	0.0295582	1.25262	4.03519	0.00535887	0.028531	374.451	3.27627	0.455253	7.19659	6.17387e-13	1.03743e-10	3.26442	4.03519	1.2082e-11	1.80814e-09
FBgn0035936	CG4999	Tsp66E	Tetraspanin 66E	39017	1846.65	-0.174114	0.0411391	-4.23231	2.31301e-05	0.000279018	-0.172851	6.33472	0.000129324	0.00133477	1846.65	-0.125623	0.040942	-3.06831	0.00215273	0.0225836	-0.129238	6.33472	0.00394687	0.0396259
FBgn0023479	CG4821	teq	Tequila	39048	5966.7	2.0176	0.0724114	27.8629	7.50745e-171	1.43813e-167	2.01858	8.0254	1.08523e-151	2.07888e-148	5966.7	-0.262491	0.0727156	-3.60983	0.000306393	0.00425927	-0.265567	8.0254	0.000372126	0.00527252
FBgn0035915	CG6372	S-Lap1	Sperm-Leucylaminopeptidase 1	38986	809.985	2.13545	0.737263	2.89645	0.00377405	0.0202509	2.13362	5.13975	0.00461033	0.0253452	809.985	4.40089	0.737059	5.97088	2.35984e-09	1.08146e-07	4.38381	5.13975	1.22665e-07	4.07945e-06
FBgn0052392	CG32392	CG32392	uncharacterized protein	38751	211.013	0.378833	0.129353	2.92867	0.00340419	0.0186957	0.379933	3.21681	0.00337713	0.0196753	211.013	0.712578	0.128321	5.55308	2.80681e-08	9.95691e-07	0.706137	3.21681	4.001e-08	1.53286e-06
FBgn0035708	CG8398	axed	axundead	38741	727.179	0.157389	0.0542991	2.89856	0.00374886	0.0201666	0.158737	4.99247	0.00461194	0.0253452	727.179	0.16962	0.0540083	3.14063	0.00168587	0.0183075	0.165744	4.99247	0.0031001	0.0325936
FBgn0035696	CG10173	Best2	Bestrophin 2	38727	1793.05	-0.621976	0.0615888	-10.0988	5.58987e-24	7.99101e-22	-0.620804	6.29257	9.02062e-23	1.32922e-20	1793.05	-0.275195	0.0612286	-4.49454	6.97193e-06	0.000149056	-0.279438	6.29257	8.60365e-06	0.000189004
FBgn0035620	CG5150	Alp9	Alkaline phosphatase 9	38633	108.577	-1.66307	0.336684	-4.93957	7.82951e-07	1.4406e-05	-1.65572	2.27453	1.7456e-06	3.22145e-05	108.577	1.17347	0.326168	3.59774	0.000320995	0.00442848	1.16396	2.27453	0.000490886	0.00677479
FBgn0035638	CG10541	Tektin-C	Tektin C	38653	60.1496	1.01605	0.324959	3.12669	0.00176786	0.0110598	1.01432	1.44027	0.00211649	0.0135326	60.1496	2.32291	0.321423	7.22695	4.93974e-13	9.59751e-11	2.3086	1.44027	5.72233e-12	9.78724e-10
FBgn0035611	CG13285	CG13285	uncharacterized protein	38623	28.3257	0.958924	0.237502	4.03753	5.4016e-05	0.000578708	0.955754	0.397742	4.6228e-05	0.000552774	28.3257	0.932684	0.236413	3.94514	7.97528e-05	0.00133544	0.921772	0.397742	7.6055e-05	0.00134401
FBgn0035593	CG4603	CG4603	uncharacterized protein	38603	458.811	0.169819	0.0559105	3.03733	0.00238684	0.0140425	0.171134	4.33018	0.00287249	0.0173911	458.811	0.184034	0.0554837	3.3169	0.000910226	0.0108166	0.180004	4.33018	0.00165322	0.0187169
FBgn0052523	CG32523	CG32523	uncharacterized protein	318071	112.954	1.4247	0.273452	5.21003	1.88809e-07	4.08896e-06	1.42484	2.31758	3.73042e-07	8.40705e-06	112.954	-2.55771	0.290313	-8.81018	1.24942e-18	4.27391e-16	-2.55134	2.31758	3.96156e-17	1.30841e-14
FBgn0028583	CG12794	lcs	la costa	33120	1423.72	1.84566	0.530401	3.47975	0.000501881	0.00388917	1.84522	5.95388	0.000404896	0.00346878	1423.72	3.43618	0.530301	6.47967	9.19255e-11	6.42674e-09	3.42424	5.95388	6.85708e-10	4.49843e-08
FBgn0011280	CG1668	Obp19d	Odorant-binding protein 19d	33040	20414.4	0.213058	0.0576615	3.69498	0.0002199	0.00194838	0.213995	9.80059	0.000596709	0.00483556	20414.4	-0.308934	0.0576801	-5.35598	8.50932e-08	2.68984e-06	-0.311679	9.80059	5.83201e-07	1.65263e-05
FBgn0031629	CG3244	Clect27	C-type lectin 27kD	33678	1835.98	-0.489768	0.118038	-4.14925	3.3357e-05	0.000384931	-0.4888	6.32719	3.87166e-05	0.000469997	1835.98	-0.373472	0.11793	-3.1669	0.00154076	0.0169625	-0.375787	6.32719	0.0015128	0.0173645
FBgn0020762	CG2969	Atet	ABC transporter expressed in trachea	33636	2794.36	-0.136469	0.043048	-3.17017	0.00152352	0.00972168	-0.135466	6.93177	0.00307588	0.0184015	2794.36	-0.148558	0.0429526	-3.45864	0.000542919	0.00708458	-0.152217	6.93177	0.000875263	0.0110597
FBgn0004893	CG10021	bowl	brother of odd with entrails limited	33602	698.623	-0.132263	0.0404275	-3.27162	0.00106932	0.00716218	-0.130281	4.93498	0.00350912	0.0202839	698.623	-0.121212	0.0400135	-3.02929	0.00245131	0.0251378	-0.124604	4.93498	0.00411628	0.0410257
FBgn0051774	CG31774	fred	friend of echinoid	33613	761.341	-0.382142	0.0753232	-5.07337	3.90839e-07	7.89759e-06	-0.381259	5.05824	5.4663e-07	1.18722e-05	761.341	-0.250958	0.0749448	-3.34857	0.000812294	0.00983585	-0.254609	5.05824	0.000692582	0.00908706
FBgn0031347	CG10869	CG10869	uncharacterized protein	33337	193.049	1.73106	0.544572	3.17875	0.00147911	0.00945722	1.72942	3.08528	0.00150259	0.0101781	193.049	3.69351	0.543591	6.79465	1.08578e-11	1.01957e-09	3.67718	3.08528	3.69406e-10	2.74277e-08
FBgn0031304	CG4552	CG4552	uncharacterized protein	33289	2101.35	0.175249	0.042528	4.12078	3.77597e-05	0.000426993	0.17624	6.52104	0.000180713	0.00177707	2101.35	0.251135	0.0423582	5.92883	3.05106e-09	1.36877e-07	0.247783	6.52104	1.1539e-07	3.90532e-06
