# Supplementary material for: Chronic sleep loss disrupts rhythmic gene expression in Drosophila
Source: Front Physiol. 2022 Nov 18;13:1048751. doi: 10.3389/fphys.2022.1048751 (PMC9716074; doi:10.3389/fphys.2022.1048751)
Supplement: Supplementary file 9 [file Table4.xlsx]

## Sheet: circadian_setdiff_INC1_out.txt.
FLYBASE	FLYBASECG	SYMBOL	GENENAME	RhythmicityChange	WT2U_ZT00	WT2U_ZT04	WT2U_ZT08	WT2U_ZT12	WT2U_ZT16	WT2U_ZT20	WT2U_ZT24	WT2U_ZT28	WT2U_ZT32	WT2U_ZT36	WT2U_ZT40	WT2U_ZT44	INC1_ZT00	INC1_ZT04	INC1_ZT08	INC1_ZT12	INC1_ZT16	INC1_ZT20	INC1_ZT24	INC1_ZT28	INC1_ZT32	INC1_ZT36	INC1_ZT40	INC1_ZT44
FBgn0016123	CG1462	Alp4	Alkaline phosphatase 4	LOSS	29.8157	26.9233	20.151	19.9353	23.728	27.2026	26.9475	23.3203	21.5974	20.8913	22.262	24.1565	24.9152	28.9736	16.5438	16.7185	19.5887	16.3585	23.3402	24.5716	20.4814	20.9318	20.1231	21.26
FBgn0031800	CG9497	CG9497	uncharacterized protein	LOSS	14.3758	13.0864	10.3867	8.39023	11.6353	11.3199	14.1207	13.5142	10.0418	9.83133	11.3642	13.0989	14.6699	13.9088	10.7112	12.0482	16.7285	13.2873	18.3544	16.7338	12.9291	15.1539	16.0068	14.881
FBgn0263077	CG43340	CG43340	uncharacterized protein	LOSS	53.8843	43.6548	39.9556	25.572	46.4459	53.4308	49.9056	44.317	39.8646	26.409	42.7846	52.8547	38.084	36.7927	42.4271	26.7055	37.1876	43.8	36.8356	39.3151	39.5439	29.002	40.7842	42.9749
FBgn0004368	CG6899	Ptp4E	Protein tyrosine phosphatase 4E	LOSS	18.2541	17.0282	14.31	14.386	16.8215	17.6438	17.2933	16.6186	16.1235	16.5942	16.4607	18.5937	15.6149	13.4315	14.6212	11.1976	13.3958	13.1975	12.9833	12.3195	10.0784	10.7417	11.85	13.9528
FBgn0036770	CG5485	Prestin	prestin	LOSS	14.8093	14.3478	13.1591	11.4659	13.0656	14.7455	14.9955	13.9052	10.5468	12.5506	14.386	15.4034	14.9987	13.6255	12.7462	12.1867	14.1992	14.6452	14.1441	13.3111	12.9012	11.3362	14.1839	12.8546
FBgn0034707	CG5465	MED16	Mediator complex subunit 16	LOSS	4.45109	4.16986	3.54161	3.70116	4.78258	4.97968	3.82302	3.68595	3.64128	4.22624	4.67321	3.85176	3.85528	3.3869	2.38527	3.30065	3.81265	3.48325	3.28212	3.72305	4.08104	3.55296	4.03184	2.67113
FBgn0037726	CG9492	CG9492	uncharacterized protein	LOSS	0.493558	0.26411	0.190644	0.105558	0.136439	0.281614	0.226692	0.229044	0.153534	0.161591	0.207864	0.258214	0.45195	0.551645	0.480987	0.759925	0.658348	0.365678	0.655793	0.590218	0.354212	0.527488	0.389428	0.494345
FBgn0086673	CG13272	CG13272	uncharacterized protein	LOSS	0.999468	0.77308	0.45889	0.325206	0.494123	0.695758	1.14937	0.582345	0.302728	0.208075	0.487674	0.595087	0.321796	0.262729	0.149183	0.251635	0.25226	0.300948	0.222335	0.386348	0.307301	0.252137	0.209414	0.267261
FBgn0000116	CG32031	Argk	Arginine kinase	LOSS	358.107	386.388	310.029	284.299	307.807	324.724	341.798	412.078	318.582	284.635	298.508	297.43	308.722	332.443	239.781	246.075	291.265	255.827	333.511	353.046	290.451	277.706	309.279	274.804
FBgn0039737	CG7920	CG7920	uncharacterized protein	LOSS	346.414	353.486	295.055	305.792	339.347	354.14	341.468	332.082	268.734	315.118	354.39	341.065	300.721	291.401	237.231	293.195	301.67	304.553	314.389	331.484	321.658	319.308	314.809	241.323
FBgn0030087	CG7766	CG7766	uncharacterized protein	LOSS	57.9717	58.5272	55.5112	47.5228	50.0983	56.1587	53.9134	59.4255	58.2976	50.7481	49.4626	53.9485	52.099	55.64	50.621	44.4947	47.1862	52.3881	55.3291	54.6572	56.8537	45.9389	46.2095	50.372
FBgn0037167	CG11425	CG11425	uncharacterized protein	LOSS	19.7772	19.3848	11.6666	8.76445	8.62448	8.81569	37.4603	23.3586	13.4325	11.5214	7.72485	10.0421	34.8763	15.3349	11.4239	14.8594	14.8288	18.4843	59.2408	36.0943	48.1136	21.3055	15.8938	13.694
FBgn0033982	CG17453	Cyp317a1	Cyp317a1	LOSS	3.22269	3.18876	2.25031	2.34636	2.06063	2.40122	2.81542	3.44289	2.37171	2.2391	1.86213	2.31303	2.83004	2.44129	1.98031	2.209	2.25018	1.90769	2.79297	2.64397	1.93418	2.19357	1.79115	1.80455
FBgn0051235	CG31235	CG31235	uncharacterized protein	LOSS	2.70332	2.0952	1.96339	1.93767	2.42073	2.51124	1.71207	1.96503	2.00215	2.51829	2.72024	2.10773	2.47044	2.19158	2.69838	1.85711	2.61467	2.14803	2.51003	2.89151	2.39971	2.44125	2.35686	2.52914
FBgn0037602	CG8021	SLIRP2	SRA stem-loop interacting RNA binding protein 2	LOSS	7.98371	6.6157	5.04267	6.12909	7.46205	9.33514	6.24864	5.06124	5.26657	8.01279	7.52137	7.78855	7.06516	5.99906	7.53115	6.1147	6.6667	6.8172	7.42209	6.23293	4.97826	7.19652	6.85206	5.55554
FBgn0035171	CG12502	CG12502	uncharacterized protein	LOSS	19.1872	19.8112	17.007	18.0882	17.7316	17.6888	18.9241	19.8521	18.1359	18.8319	16.3951	14.5953	20.0109	21.3617	16.2239	16.3247	15.3354	14.0636	19.5817	17.6484	15.7215	17.8679	16.8472	16.0093
FBgn0000287	CG4881	salr	spalt-related	LOSS	6.00104	6.03087	5.54954	5.39472	6.337	6.62634	7.04452	5.98147	5.49315	5.75106	5.59823	6.55806	5.39031	5.6912	4.91975	3.69963	4.1192	4.68703	4.30325	4.20512	4.68678	4.17077	4.27835	4.01953
FBgn0262983	CG43291	CG43291	uncharacterized protein	LOSS	5.44352	5.25925	4.39505	4.08322	4.63982	4.9845	5.13199	5.71875	4.26045	4.19425	4.61705	4.58435	4.97366	4.76691	5.10916	4.63585	3.8794	4.1956	5.22717	5.67196	3.96699	5.02264	4.23378	5.34154
FBgn0037046	CG10581	CG10581	uncharacterized protein	LOSS	7.74032	8.08648	6.92069	6.17447	5.97642	7.62111	9.2947	7.22065	4.9047	4.85593	6.96079	9.37361	8.85127	8.24727	7.28344	4.92241	7.64991	8.01534	10.8866	8.64735	8.25086	7.97862	10.2345	7.66123
FBgn0036381	CG8745	CG8745	uncharacterized protein	LOSS	116.276	54.4222	47.1877	32.3099	37.7529	43.2605	120.825	65.418	45.6335	39.6007	44.9742	62.78	97.5245	40.5202	41.2655	54.1078	51.5707	58.6282	108.958	48.0642	69.4742	54.1807	56.5303	58.2121
FBgn0037410	CG1148	Osi2	Osiris 2	LOSS	14.404	15.3366	10.2145	6.63782	9.86993	11.4268	16.4961	15.0216	10.7293	4.83124	7.68725	10.0514	4.59796	4.19584	3.04864	4.51783	4.75755	4.60487	6.47087	6.05579	4.4138	5.65244	4.44626	5.30339
FBgn0053138	CG33138	AGBE	1,4-Alpha-Glucan Branching Enzyme	LOSS	59.018	58.3043	39.646	39.1891	32.0965	31.6392	52.2041	47.2506	41.9631	40.3436	32.5541	30.8477	45.742	44.3378	28.0279	39.07	34.7092	29.2505	54.0127	53.2189	39.6602	41.0659	38.1392	33.2015
FBgn0034390	CG15093	CG15093	uncharacterized protein	LOSS	73.5817	84.7104	66.9783	62.5281	54.4316	64.7703	77.3943	71.5857	59.9232	49.2713	62.4109	65.9287	84.413	81.9872	58.383	82.0971	87.5744	90.7147	100.683	112.69	108.538	85.4819	73.1782	67.4103
FBgn0039629	CG11842	CG11842	uncharacterized protein	LOSS	29.7154	28.7214	24.43	21.7854	19.1192	26.1426	24.9948	26.8936	20.1589	12.8776	22.2042	25.8822	26.3211	27.2732	27.6895	25.7689	30.5956	33.8339	30.485	29.8091	34.0996	26.0145	32.3962	29.0977
FBgn0014464	CG33962	Cp7Fa	Chorion protein a at 7F	LOSS	2.12827	2.20103	2.07167	1.30989	1.54009	1.68415	2.02082	1.83785	1.69838	0.98215	1.1941	1.7121	1.29081	1.81413	1.76282	1.27517	1.43641	1.39798	1.38876	1.32165	1.77494	1.1788	1.29704	1.35693
FBgn0014869	CG1721	Pglym78	Phosphoglyceromutase 78	LOSS	236.451	238.666	190.236	205.171	195.74	168.285	212.326	225.886	221.917	199.927	181.062	155.254	208.406	214.075	143.363	195.478	192.661	149.266	247.172	256.82	195.296	218.506	210.016	149.404
FBgn0036501	CG7272	CG7272	uncharacterized protein	LOSS	62.5154	56.3668	61.8235	48.4879	50.828	59.2639	61.2661	61.6116	54.1637	49.7322	54.5678	57.2539	60.4568	61.1683	68.338	57.4409	61.6372	62.5425	69.7162	65.8694	55.5664	63.1932	59.0065	60.6112
FBgn0037715	CG9399	CG9399	uncharacterized protein	LOSS	59.4929	55.2502	51.8867	46.9203	53.2039	54.5715	57.9079	56.4572	47.761	48.7579	56.2622	51.7409	49.0449	54.4089	48.908	48.3987	48.4359	52.7954	59.3504	62.2675	51.4259	56.7661	52.815	45.2738
FBgn0035480	CG14984	CG14984	uncharacterized protein	LOSS	35.6253	34.8816	29.4677	27.8093	25.6032	25.0987	35.6662	34.7481	34.1355	30.2549	27.619	22.5198	30.7396	35.6825	26.1307	31.7042	26.7662	19.2513	38.6897	38.7594	29.9105	30.4523	25.1765	22.3238
FBgn0033792	CG13325	CG13325	uncharacterized protein	LOSS	1.55999	1.7476	1.14921	1.02871	1.10059	1.14424	1.52664	1.45349	1.49209	0.992557	1.07817	1.15523	1.85512	1.28528	0.92108	1.13592	1.11151	0.830213	1.26973	1.10913	0.916245	0.985379	1.13401	1.28663
FBgn0038631	CG7695	CG7695	uncharacterized protein	LOSS	44.2027	48.6954	41.2442	34.7972	31.4332	34.8591	41.0765	45.3617	37.5851	33.9512	33.8747	35.233	47.373	58.9285	44.6709	46.4162	49.8662	42.8198	52.2545	52.6871	45.3774	52.7142	43.5325	48.0383
FBgn0053113	CG33113	Rtnl1	Reticulon-like1	LOSS	141.914	147.509	139.011	124.862	118.105	133.626	142.428	143.243	133.999	122.572	118.245	139.133	142.764	135.254	144.233	121.016	116.417	130.563	132.168	132.131	121.013	122.393	113.583	144.135
FBgn0036875	CG9449	CG9449	uncharacterized protein	LOSS	7.92348	9.41375	7.51816	6.62499	6.1263	6.18169	7.2459	7.04814	7.73748	6.85158	6.41983	5.44872	7.60754	9.02924	5.98841	6.6442	7.78116	6.01359	10.1646	9.35638	7.09505	7.74898	7.99975	7.73062
FBgn0001092	CG8893	Gapdh2	Glyceraldehyde 3 phosphate dehydrogenase 2	LOSS	436.653	469.847	434.357	403.885	388.646	358.624	433.895	453.568	473.453	481.149	389.13	339.979	386.191	423.126	344.512	398.241	388.015	323.668	446.562	498.005	434.627	411.546	378.742	359.007
FBgn0030589	CG9519	CG9519	uncharacterized protein	LOSS	26.3493	27.3574	26.5173	23.8064	21.1584	17.7419	23.9549	27.3937	27.5131	25.8901	19.1977	17.4387	20.0059	24.0698	18.723	24.3796	20.0806	15.1158	22.2918	25.3688	21.7705	22.8646	20.5691	18.6929
FBgn0259714	CG42368	DIP-epsilon	Dpr-interacting protein epsilon	LOSS	9.19725	11.8273	9.44219	8.59121	8.06786	9.12076	9.85015	10.5823	9.4969	8.8036	7.78283	9.87234	8.8894	9.2832	7.71629	6.55591	8.04509	6.95066	8.08722	9.39073	6.84206	6.09592	7.4367	6.4523
FBgn0261560	CG8846	Thor	thor	LOSS	403.01	441.577	501.08	274.144	275.985	362.364	382.878	428.589	361.015	291.282	261.456	364.587	472.403	493.785	475.986	267.559	311.607	450.478	457.927	499.972	499.401	267.298	288.119	430.104
FBgn0033446	CG1648	CG1648	uncharacterized protein	LOSS	283.349	294.37	257.824	264.334	256.657	240.438	247.113	274.545	280.543	270.021	249.821	230.523	303.663	330.676	247.123	290.612	297.58	235.891	309.698	334.47	268.414	306.615	295.176	254.3
FBgn0001108	CG9206	DCTN1-p150	Dynactin 1, p150 subunit	LOSS	20.2509	22.0484	19.9934	20.6154	20.7639	18.4078	18.7167	21.0665	21.0986	21.1619	20.8323	17.3945	18.9881	20.3617	15.9913	16.4645	17.4385	16.2174	18.0004	18.3805	16.1721	18.2088	17.5542	16.2891
FBgn0035432	CG17723	ZnT63C	Zinc transporter 63C	LOSS	29.1361	31.1091	28.5781	29.2063	28.9172	26.7862	28.5856	30.6602	30.5618	31.4706	26.9817	24.949	27.7744	29.5962	26.3588	26.4644	26.6601	24.1585	28.8523	30.4656	25.6084	28.0604	29.4958	26.7156
FBgn0051809	CG31809	CG31809	uncharacterized protein	LOSS	3.46882	4.59109	3.03621	2.96166	2.92682	1.93179	3.26218	4.12474	3.53024	3.53858	2.82332	2.49678	2.37115	1.69238	1.36098	1.71492	1.83857	1.88008	2.37181	2.43321	1.80989	2.41523	1.97045	1.96427
FBgn0000406	CG13279	Cyt-b5-r	Cytochrome b5-related	LOSS	608.671	551.347	467.084	388.808	320.55	436.824	576.085	460.767	414.229	419.111	336.476	447.545	480.173	449.592	370.036	494.567	419.82	537.169	551.012	504.081	509.966	446.687	392.289	492.255
FBgn0032262	CG7384	CG7384	uncharacterized protein	LOSS	10.2854	12.72	11.0372	9.78908	7.34302	8.88167	10.3448	10.9743	10.3858	8.16247	9.90527	8.43059	13.3404	12.1217	11.3806	13.9072	12.7799	12.9801	13.4397	13.6095	12.4394	12.5734	12.5973	11.5207
FBgn0039821	CG15556	CG15556	uncharacterized protein	LOSS	6.71001	8.90442	7.35592	7.31374	6.17368	6.26269	7.00073	9.62206	8.42517	8.29884	6.72349	5.9853	5.63655	6.57339	5.93128	5.81994	6.36761	3.80711	5.29628	5.93382	5.37965	6.46787	5.18386	4.50795
FBgn0262531	CG43085	CG43085	uncharacterized protein	LOSS	1.14665	1.83896	0.760097	1.0532	1.09418	0.541647	1.03397	2.1465	1.4706	1.53887	0.678531	0.37062	2.85205	1.50537	0.597287	6.33996	2.42208	1.99144	6.5591	3.40385	1.15992	3.92578	3.22434	1.95824
FBgn0265048	CG31150	cv-d	crossveinless d	LOSS	32.7695	37.8119	37.3499	32.1899	30.8352	32.5964	33.5724	37.7668	35.8157	33.5356	32.3229	32.1132	31.7612	34.6304	32.2603	32.8991	29.9361	31.4522	31.3763	34.8888	33.5665	30.476	31.5773	30.3964
FBgn0034335	CG5164	GstE1	Glutathione S transferase E1	LOSS	36.2742	46.9449	50.3703	26.3435	26.9005	33.6162	37.4523	47.3391	45.7432	36.743	29.0842	33.8751	31.1511	32.9339	48.8762	27.5099	32.6103	36.6619	36.2007	44.9487	44.7108	33.9282	35.3151	36.4764
FBgn0266441	CG45071	CG45071	uncharacterized protein	LOSS	5.78312	8.31105	7.67401	7.35108	6.59848	5.61761	5.66678	7.52014	8.69829	7.14206	6.11136	5.71008	5.98449	7.38171	8.65101	5.37124	5.83521	5.78871	6.12384	6.46886	6.41123	5.49371	6.22729	4.78622
FBgn0267923	CR46204	lncRNA:CR46204	long non-coding RNA:CR46204	LOSS	0.568388	0.928137	0.690527	0.306667	0.323579	0.420574	0.652315	0.723791	0.761253	0.536521	0.264998	0.467636	0.63219	0.557441	0.251212	0.561766	0.330389	0.492694	0.666682	0.740494	0.365888	0.346739	0.479976	0.308855
FBgn0042119	CG18778	Cpr65Au	Cuticular protein 65Au	LOSS	368.832	418.377	390.37	384.583	324.402	253.258	364.033	361.688	451.735	391.184	347.143	266	31.3815	65.1682	32.6629	64.7074	71.5629	36.6651	59.919	59.1656	36.6993	46.6564	30.6489	44.414
FBgn0261999	CG42817	Ca-Ma2d	Ca[2+] channel Muscle-specific alpha2/delta subunit	LOSS	10.8633	14.2962	13.4648	12.0339	9.46784	8.75875	10.5574	13.8845	13.0397	13.4591	8.07043	9.00102	10.0588	10.5427	9.29624	9.31759	8.2954	6.2022	9.36909	8.71133	7.65092	8.46879	7.59372	7.57631
FBgn0034143	CG8303	CG8303	uncharacterized protein	LOSS	6.64658	8.4105	7.12426	7.33551	6.03145	4.82715	5.81109	6.81776	7.79273	7.37578	5.96922	5.02883	6.77827	7.19006	4.1561	5.81802	7.63533	5.8485	7.37849	7.79462	5.93225	7.04771	6.54171	5.74847
FBgn0038201	CG9918	PK1-R	Pyrokinin 1 receptor	LOSS	1.92544	2.96943	1.70385	1.92379	1.18545	1.24662	1.96422	2.16186	2.13107	2.03866	1.10485	1.32989	1.26298	1.58528	1.76502	1.28559	1.02594	0.649063	1.69597	1.22636	1.03288	1.54748	1.11837	1.20901
FBgn0035589	CG4618	CHMP2B	Charged multivesicular body protein 2b	LOSS	27.142	34.5703	28.5932	29.5605	26.1931	26.5102	25.4141	29.744	32.6209	32.6603	28.0424	26.6037	26.2971	28.1282	23.5206	23.0103	25.4838	21.14	26.846	29.5204	25.6122	24.3759	26.3368	27.2554
FBgn0052944	CG32944	CG32944	uncharacterized protein	LOSS	11.7715	12.7267	11.6984	11.6742	11.4348	11.1311	10.699	13.3914	11.4199	11.7167	10.4411	10.7075	12.3964	14.5837	10.1243	10.7334	11.4499	8.97938	12.6104	12.7679	11.0376	10.783	10.9447	10.7979
FBgn0029937	CG8300	CG8300	uncharacterized protein	LOSS	32.5857	42.6358	43.0129	39.6178	35.4818	29.0737	33.3894	47.0669	43.6697	39.4703	33.7105	26.8349	33.8774	38.6732	29.4287	32.35	33.117	26.4124	37.4026	42.2724	37.4993	34.7724	39.9995	32.1224
FBgn0037439	CG10286	CG10286	uncharacterized protein	LOSS	5.58739	6.9912	6.98119	6.49283	6.42895	5.56917	5.38177	6.46566	6.67146	6.94028	6.45138	6.05247	6.88305	8.14953	6.5518	5.78808	7.53363	7.32006	6.3056	8.1048	7.49471	7.09812	6.91209	6.67945
FBgn0030468	CG1622	CG1622	uncharacterized protein	LOSS	10.2944	11.1002	11.5641	10.7148	10.5759	9.72736	9.3557	11.756	13.1263	11.2922	10.7654	9.90915	9.75744	11.2748	13.5522	9.50647	9.59583	10.0256	10.7919	11.8967	11.6354	11.6031	10.0156	11.6633
FBgn0000529	CG10604	bsh	brain-specific homeobox	LOSS	2.71959	2.87469	3.01063	2.8342	2.73708	2.51992	2.73531	3.07215	3.71151	2.88146	2.58641	2.22198	2.10245	2.81363	3.10871	2.11193	1.92134	2.54685	2.35511	2.57506	2.78546	2.37431	2.6637	3.13503
FBgn0038088	CG10126	CG10126	uncharacterized protein	LOSS	56.3987	79.3697	78.589	101.988	72.6592	53.061	52.0519	75.7072	76.0335	94.8959	75.3598	53.5985	55.6645	56.2868	49.1395	61.8697	59.2904	46.9652	50.0509	58.2016	42.1645	59.0938	62.312	46.6399
FBgn0005677	CG4952	dac	dachshund	LOSS	8.01184	8.84727	9.04976	8.14803	8.10611	7.25345	8.18022	8.77353	9.15599	8.07793	7.72952	7.48454	10.9735	12.0212	11.1561	9.57819	9.80506	8.61181	10.2791	10.0833	9.87427	10.745	8.32835	10.3867
FBgn0038341	NA	NA	NA	LOSS	3.48202	4.05841	4.2805	3.75623	3.85014	3.37581	3.71216	4.52059	4.10647	3.95482	3.74272	3.65366	4.04882	4.62752	4.69215	3.80755	4.50726	3.86748	3.95151	4.24422	4.30144	3.74313	4.0849	3.80817
FBgn0265464	CG10961	Traf6	TNF-receptor-associated factor 6	LOSS	9.81317	11.3171	11.4488	10.2787	9.7592	9.89496	10.1932	11.2437	10.8107	10.2413	10.176	10.467	9.87869	9.57833	10.1097	9.05317	9.10368	9.1063	10.0572	9.29164	9.4304	9.47441	9.50296	9.36398
FBgn0030691	CG8959	Efhc1.1	EF-hand domain containing 1.1	LOSS	0.591842	1.15349	0.822105	0.944227	0.765159	0.330212	0.760133	1.24224	1.31844	1.17052	0.466963	0.556743	1.18588	1.96809	0.123757	0.514753	0.839245	0.618938	0.662532	0.615596	0.878724	0.603962	0.624918	0.707518
FBgn0267189	CR45629	asRNA:CR45629	antisense RNA:CR45629	LOSS	1.3801	1.99068	2.35664	2.22971	1.3828	0.936093	1.60825	2.57757	4.02411	1.50123	1.63335	0.878934	1.64522	1.13963	2.01289	1.88053	1.65457	1.88618	1.67831	1.8789	1.85678	1.80811	1.5465	1.70484
FBgn0033785	CG13320	Sans	Scaffold protein containing ankyrin repeats and SAM domain	LOSS	0.512919	1.15164	1.12338	0.862503	0.770883	0.469668	0.821854	1.06612	0.873731	1.09052	0.60704	0.438411	0.555135	0.696804	0.332488	0.914526	0.512438	0.464619	0.616142	0.49616	0.817197	0.491701	0.385696	0.766463
FBgn0265050	CR44165	asRNA:CR44165	antisense RNA:CR44165	LOSS	0.795046	1.42808	1.5642	1.17963	0.7966	1.01112	1.35111	1.54475	1.28111	1.02207	0.972301	1.55898	1.45908	1.55658	2.1259	1.00266	1.42974	1.21293	0.990418	1.70904	1.12595	1.02891	0.879184	1.37814
FBgn0016700	NA	NA	NA	LOSS	169.613	187.659	177.499	178.087	179.677	161.629	164.395	172.126	186.051	191.616	177.115	167.1	167.479	182.244	165.852	167.377	165.65	159.068	170.539	184.155	157.613	166.153	176.5	192.437
FBgn0067102	CG6437	GlcT	Glucosylceramide synthase	LOSS	11.8036	16.5596	16.597	15.6339	12.8964	11.4381	10.7495	16.8201	15.8655	16.8396	13.4585	11.4496	9.79472	10.2608	10.0308	10.0909	11.0217	8.86664	9.81136	11.1911	11.0389	10.2804	11.4355	10.2044
FBgn0036585	CG13071	CG13071	uncharacterized protein	LOSS	17.1107	18.5657	23.234	18.5953	15.7907	22.5627	20.0049	22.8895	15.9625	15.8073	18.9182	22.0735	0.317832	0	0.182428	0.293724	0.359888	0.32201	0.3005	0.322644	0.398556	0.215827	0.29876	0.672862
FBgn0039722	CG15520	Capa	Capability	LOSS	115.496	170.747	161.945	193.163	139.106	89.1857	127.995	174.763	224.862	212.922	121.52	86.38	174.458	216.835	139.551	223.343	169.9	126.146	202.912	221.324	171.082	250.278	190.42	153.028
FBgn0032879	CG9317	CarT	Carcinine transporter	LOSS	31.5247	44.0785	41.1742	54.8379	33.921	24.016	28.7519	44.5012	49.1219	49.3656	30.6329	22.7238	19.099	20.0237	15.9414	20.7492	16.5137	11.1706	18.919	21.4925	16.4541	20.4936	18.1414	15.9264
FBgn0035627	CG10583	Sse	Separase	LOSS	1.21185	1.86893	1.9827	2.06444	1.83632	1.14163	1.52551	1.74415	2.0044	2.66306	1.629	1.06064	0.253448	0.699412	0.363682	0.624595	0.520159	0.38517	0.658973	0.804016	0.381384	0.6454	0.575746	0.617043
FBgn0028343	CG8465	Ankle2	Ankyrin repeat and LEM domain containing 2	LOSS	14.2735	16.2293	15.8689	18.3708	16.0771	13.779	14.7795	16.5675	17.9169	19.7039	14.9559	11.8244	13.2304	15.7219	11.061	15.1951	13.9156	11.372	14.267	15.9848	13.8887	15.5541	15.2544	11.6379
FBgn0267330	CG5183	KdelR	KDEL receptor	LOSS	47.3166	53.1165	54.0338	56.4628	53.5957	49.2511	45.7859	51.6362	54.3637	62.535	53.1181	51.1255	50.6408	55.1187	53.3266	56.9724	53.0254	54.7751	54.6018	57.5628	57.2417	57.9396	52.7757	56.0295
FBgn0085237	CG34208	CG34208	uncharacterized protein	LOSS	8.09974	8.60758	10.0225	14.8792	9.55405	7.7176	7.11651	7.78456	9.70736	12.9681	10.4483	7.23988	9.31693	12.2262	7.29231	9.95207	9.65919	6.86504	8.69445	8.2911	11.5619	12.8179	7.62049	9.37545
FBgn0033033	CG11066	scaf	scarface	LOSS	34.546	44.0251	50.5626	50.7404	39.1076	40.2448	35.6579	47.212	53.5094	50.5731	38.5136	40.0316	24.3312	24.7421	32.0171	27.162	28.4907	27.746	24.7624	27.7365	32.1165	29.8972	26.4667	27.5827
FBgn0030086	CG7033	CCT2	Chaperonin containing TCP1 subunit 2	LOSS	36.348	45.023	49.3714	45.6142	40.9464	38.2935	34.8276	47.1904	50.9452	51.5925	42.1818	38.1256	34.9887	38.2868	40.576	34.799	40.0788	34.5044	34.372	46.3952	42.8804	38.5761	40.9995	40.0653
FBgn0000533	CG4920	ea	easter	LOSS	15.9013	18.9648	17.6727	18.9568	17.7649	15.5923	15.9698	20.3263	19.09	20.755	17.2666	13.8664	16.7719	17.0791	13.5326	17.3641	18.8718	13.8807	18.2771	20.9308	15.7908	19.568	18.8507	14.6872
FBgn0031979	CG7429	CCDC53	Coiled-coil domain containing 53	LOSS	6.86216	8.46495	8.63879	8.77976	8.59446	7.74056	6.51894	7.54953	7.82951	10.6214	8.82756	6.52537	7.08999	7.7487	5.19766	8.04429	7.51148	7.60993	7.30069	9.45987	9.45412	9.86742	8.24822	5.43919
FBgn0037719	CG9424	bocks	bocksbeutel	LOSS	21.07	28.4029	33.2945	33.6233	29.2059	27.2658	21.8518	30.5176	32.5887	39.3424	30.8376	26.0841	21.3873	25.0273	27.6979	24.6647	28.6181	26.1296	23.7611	28.8721	30.5831	25.4462	27.7344	26.1013
FBgn0036597	CG4962	CG4962	uncharacterized protein	LOSS	9.27877	16.6461	35.8969	37.5865	30.2519	21.0001	6.8039	20.8207	37.604	31.8962	27.1423	17.8358	2.85145	4.0353	14.1162	7.3565	14.3276	14.866	4.77409	10.493	14.3474	7.07963	13.681	10.3377
FBgn0037327	CG2087	PEK	pancreatic eIF-2alpha kinase	LOSS	12.9232	14.726	14.7529	16.8887	16.24	13.9542	13.4162	15.0221	17.0691	20.6218	15.2353	12.35	12.3606	12.6907	11.292	11.0132	12.9091	11.0988	11.0978	12.5286	11.3943	11.7351	12.7099	10.1396
FBgn0034451	CG11242	TBCB	tubulin-binding cofactor B	LOSS	18.5618	24.7338	26.1929	27.4784	23.7548	21.4855	19.5714	24.7641	27.5853	26.8909	27.0755	19.9292	19.9534	21.4628	27.8398	21.574	24.0784	21.1347	20.5431	25.0993	25.7532	23.0959	24.7611	24.2434
FBgn0085419	CG34390	Rgk2	Rad, Gem/Kir family member 2	LOSS	15.217	17.3726	20.1272	20.2891	20.3755	18.9045	16.1398	19.6518	21.8191	20.2245	19.5758	18.3141	18.5267	21.171	17.0637	15.9529	20.204	18.163	17.5873	18.8833	16.9062	17.879	19.1935	17.6558
FBgn0001961	CG8978	Arpc1	Actin-related protein 2/3 complex, subunit 1	LOSS	59.0103	66.5581	65.0464	69.2238	72.2584	63.769	52.9766	66.9406	66.9066	70.6834	68.4365	60.4169	53.519	63.1832	56.2261	55.2985	61.5025	57.2889	58.6323	69.5691	65.5142	64.3569	69.173	56.0777
FBgn0030396	CG2556	CG2556	uncharacterized protein	LOSS	1.59035	2.21604	3.77832	3.79641	3.71807	2.71833	2.05918	2.1654	3.59258	4.80189	3.37956	2.79329	2.57438	2.98234	2.85218	2.58198	2.89808	2.30495	2.00003	2.0208	3.57358	2.39864	2.47618	2.15468
FBgn0029158	CG5231	Las	Lipoic acid synthase	LOSS	22.8799	24.0262	24.5951	26.609	27.3931	24.799	22.495	25.5325	23.8196	27.9037	27.4012	25.9415	22.5042	27.838	22.3739	24.0468	24.2307	23.6483	24.2216	27.2559	23.7098	23.9119	26.3164	24.2891
FBgn0033996	CG11807	CG11807	uncharacterized protein	LOSS	16.5636	18.2019	17.7398	18.5638	19.1566	18.0086	16.4452	17.1909	18.8186	20.0728	18.3217	16.3293	17.1823	18.1304	16.6543	14.7289	17.4287	13.4488	16.1834	17.1544	16.7224	15.7005	18.2651	17.4159
FBgn0040074	CG13057	retinin	retinin	LOSS	104.017	136.712	140.133	204.869	142.007	112.618	71.938	122.329	114.042	206.811	129.456	89.5751	57.1576	63.6504	121.042	66.5069	106.085	118.795	62.8659	105.854	108.293	64.5001	83.0833	60.3073
FBgn0033226	CG1882	CG1882	uncharacterized protein	LOSS	34.8125	40.4531	38.5623	45.9743	41.1585	39.3124	32.382	42.384	41.8031	55.2809	42.0319	35.9558	30.2088	33.1408	25.5989	30.762	36.5147	27.7608	31.7117	35.1277	31.5864	33.8572	37.8218	29.0208
FBgn0027329	CG8231	CCT6	Chaperonin containing TCP1 subunit 6	LOSS	27.2972	37.0692	35.989	36.2693	35.5769	33.4563	29.122	36.372	37.9476	43.7674	34.1794	31.9433	28.5341	32.4467	28.2293	28.4458	32.7157	28.2072	28.379	35.0978	36.5186	34.6877	35.3807	29.6576
FBgn0032587	CG5953	CG5953	uncharacterized protein	LOSS	7.00011	7.94456	8.62588	9.9122	8.84405	7.45697	7.45593	7.62978	9.01311	11.135	7.46342	7.12674	7.86374	8.37156	8.99059	7.45252	7.87766	6.25923	8.29643	7.28443	6.90385	7.2767	8.30837	7.76643
FBgn0263864	CG6829	Dark	Death-associated APAF1-related killer	LOSS	10.0453	10.8973	11.3948	11.4406	11.1359	10.7496	9.94922	10.9225	11.5619	13.1392	10.7676	10.3527	9.63284	10.434	9.55013	9.24155	9.83592	7.72746	9.6061	9.55645	7.9278	9.43788	9.43543	8.12136
FBgn0037008	CG5047	mTerf3	mitochondrial transcription termination factor 3	LOSS	8.91049	10.5755	11.7787	12.0384	10.8151	10.3924	9.28607	10.9985	10.646	13.8404	11.6601	10.4025	10.2268	11.636	9.08666	10.5852	9.76195	10.6928	10.752	13.7349	10.9263	12.0003	9.99766	10.1844
FBgn0284244	CG31728	l(2)k05911	lethal (2) k05911	LOSS	2.01127	2.49305	2.80998	2.85757	2.519	2.28814	2.25498	2.36288	3.01361	3.09185	2.59673	1.91216	1.01527	1.09585	0.829664	1.30402	1.40291	1.4296	1.13887	1.23153	1.07461	1.63009	1.32638	1.48634
FBgn0053116	CG33116	CG33116	uncharacterized protein	LOSS	14.6644	15.6887	17.5728	23.0277	19.2271	16.8789	14.5994	16.2931	17.8007	22.2714	21.1456	17.2495	13.5267	13.9723	12.6073	12.7375	13.8502	11.5904	13.8793	12.2914	12.8215	14.1324	13.3344	14.2989
FBgn0032034	CG17295	Rcd4	Reduction in Cnn dots 4	LOSS	6.79845	9.35999	10.3422	11.2078	11.1303	10.5109	9.19094	7.64967	9.94219	11.0071	11.622	13.4716	6.90008	9.96011	13.7177	6.84046	9.96172	9.40581	7.47272	10.4591	10.4775	8.81741	9.49321	12.1908
FBgn0037010	CG4825	CG4825	uncharacterized protein	LOSS	35.1216	37.4943	54.5228	61.9812	61.6965	52.3508	35.7504	38.5057	50.1008	61.2335	60.3132	53.8272	45.2167	47.5396	59.9695	52.7573	68.7195	72.2976	48.0126	51.8696	69.0205	58.2631	72.161	59.4021
FBgn0039254	CG13645	Nmnat	Nicotinamide mononucleotide adenylyltransferase	LOSS	19.8689	23.3028	24.9383	24.2656	27.2033	24.113	20.5348	23.1895	23.108	25.8449	28.0725	25.2657	21.6342	23.5436	23.6799	18.6758	21.055	23.4478	22.965	23.5153	22.8598	21.0684	23.9881	24.4624
FBgn0031881	CG3476	MME1	Mitochondrial Magnesium Exporter 1	LOSS	11.7332	14.0011	14.0717	16.5355	15.9566	14.5327	10.3651	13.4404	17.2715	27.5129	16.6263	12.0748	10.8948	12.2612	9.22103	10.2049	14.3018	9.84067	10.7895	11.8095	11.6149	11.2478	13.5737	10.9772
FBgn0044011	CG1859	Spn43Ad	Serpin 43Ad	LOSS	4.19639	4.56827	5.31919	7.25558	6.58036	5.41496	5.00276	4.59395	4.80639	6.84876	5.84127	4.56284	6.96758	7.47023	5.86062	9.25803	9.18932	6.66882	7.77158	8.94729	7.00591	9.48464	8.26988	5.83229
FBgn0041337	CG18559	Cyp309a2	Cyp309a2	LOSS	0.158966	0.324475	0.295053	0.655173	0.575166	0.296514	0.283014	0.287318	0.341537	0.812194	0.41808	0.372987	0.398956	0.550477	0	0.714345	0.550565	0.555777	0.306475	0.398668	0.28141	0.634958	0.421894	0.3484
FBgn0031216	CG11376	Zir	Zizimin-related	LOSS	13.6322	13.0581	14.5233	15.417	15.4326	14.9135	13.6777	12.9877	14.8168	19.2325	15.2617	13.8523	12.8013	12.425	13.6439	12.9129	14.5676	10.6749	12.3315	12.1951	10.4008	12.345	13.6216	13.086
FBgn0265101	CG9617	Sgt1	suppressor-of-G2-allele-of-skp1	LOSS	26.8368	34.7418	33.2965	36.3444	37.2585	34.7259	26.7607	31.4959	45.1512	41.4997	36.0601	32.8726	28.1811	33.9319	34.0045	28.8241	28.3231	31.6858	28.7278	37.4267	36.4121	33.7122	36.5683	38.8645
FBgn0036945	CG6981	Ssk	Snakeskin	LOSS	6.80061	7.28481	8.03797	8.87942	9.31233	6.75301	4.80774	6.14577	7.51425	13.45	9.10019	6.56496	21.1977	23.6945	16.8398	18.4069	22.5242	17.897	21.9782	23.4679	19.0695	21.8005	26.7602	23.0886
FBgn0259936	CR32957	Uhg3	U snoRNA host gene 3	LOSS	10.6945	11.5468	12.6691	12.3704	14.0529	12.4861	9.93133	11.2491	14.6364	14.7942	14.1093	11.4592	12.3199	14.5238	16.1946	13.571	12.9381	12.7605	12.6361	15.7866	12.7868	12.8851	13.5452	21.238
FBgn0000489	CG6117	Pka-C3	Protein kinase, cAMP-dependent, catalytic subunit 3	LOSS	28.071	26.2742	33.0448	37.0532	42.0331	39.1735	28.0885	26.9678	35.4236	37.4808	38.7715	38.4471	26.9838	27.4213	35.2964	25.2533	26.4403	26.8262	25.8358	23.2511	26.7155	23.1066	27.8396	36.2028
FBgn0037468	CG1943	CG1943	uncharacterized protein	LOSS	90.3593	83.6511	119.356	125.74	164.138	148.825	89.8224	87.6152	109.079	158.797	172.133	153.356	76.3487	72.0343	98.1307	72.6679	114.249	112.886	72.9909	82.3661	89.0384	75.7545	117.679	100.53
FBgn0036505	CG7945	CG7945	uncharacterized protein	LOSS	43.3414	45.3814	44.7257	46.6074	51.1749	46.8454	40.3215	43.1795	45.4677	51.0934	50.3156	50.1813	46.2132	45.2767	45.9315	43.4752	46.0773	43.745	44.9442	48.1641	45.5666	45.7509	47.172	46.3412
FBgn0036489	CG7011	CG7011	uncharacterized protein	LOSS	11.2772	11.5538	12.6668	13.3498	15.2782	13.7683	11.0925	12.361	14.1019	14.3534	15.9871	12.3642	11.4692	13.634	8.90188	12.6558	15.0609	11.7935	13.1097	13.7108	12.4932	12.0661	14.6107	14.8729
FBgn0034380	CG15087	Vps51	Vacuolar protein sorting 51	LOSS	7.85972	8.46276	8.29542	8.9736	9.75108	9.18893	8.29965	8.38107	8.61382	9.89026	9.2143	8.53336	8.74716	8.4929	5.79559	8.29455	9.05948	8.03375	9.60057	9.32358	7.62571	8.52241	9.08027	7.56021
FBgn0030217	CG2124	CG2124	uncharacterized protein	LOSS	3.03811	2.69558	3.14217	4.03002	3.70975	3.46624	3.05261	2.71383	3.20169	3.69897	3.2977	3.16099	3.07412	3.15756	2.67517	2.68821	3.36861	2.17683	3.37527	2.7935	2.52434	3.56898	3.09163	2.87614
FBgn0036263	CG5632	thoc6	thoc6	LOSS	4.15146	3.94065	3.93415	4.29004	5.34037	5.04792	4.12979	3.64496	3.69828	4.55589	5.45916	4.36126	3.39884	3.5198	4.48514	3.7575	5.21986	4.50555	4.79021	4.36528	4.28998	3.89883	5.44924	4.25677
FBgn0036145	CG7607	CG7607	uncharacterized protein	LOSS	156.367	140.686	153.612	172.829	183.994	193.245	139.56	130.471	151.522	183.052	188.638	175.404	151.292	144.477	125.753	154.447	148.884	141.147	146.817	150.509	149.669	146.112	164.86	181.771
FBgn0029831	CG5966	CG5966	uncharacterized protein	LOSS	17.1144	16.3979	16.5065	32.9686	35.5943	25.2044	21.9446	14.8897	19.5844	23.8149	37.9715	25.0681	22.2605	16.2265	10.3637	16.4598	16.2604	15.9586	16.1906	18.1707	17.2189	15.6073	17.1223	17.4388
FBgn0003449	CG4528	snf	sans fille	LOSS	33.9941	32.9142	34.013	34.4934	38.3988	39.0509	33.1251	34.475	33.0252	37.4349	38.4085	35.8897	34.4159	32.8697	35.0829	33.4338	37.4578	34.4779	33.6324	39.8282	34.7604	34.1583	35.1977	34.7629
FBgn0031873	CG9207	Gas41	Gas41	LOSS	8.54972	8.40514	8.9816	11.3335	12.0921	11.8941	10.5053	8.67257	9.90748	11.1579	11.7018	11.4047	11.6044	10.9223	11.8761	11.3312	10.1803	12.6997	11.0233	10.5437	10.296	10.9838	11.7313	12.6543
FBgn0035046	CG3683	ND-19	NADH dehydrogenase (ubiquinone) 19 kDa subunit	LOSS	74.503	68.0556	67.1106	83.6218	83.5637	82.6079	77.2901	73.3125	65.3924	82.9788	87.5969	87.0423	76.9388	68.2809	53.3095	85.3477	86.3396	88.7159	90.7894	72.7604	72.9894	92.1992	83.1119	79.9833
FBgn0037150	CG7133	CG7133	uncharacterized protein	LOSS	11.0059	10.3283	13.2033	11.4508	12.6916	15.1919	10.9485	11.2804	10.9683	11.8127	14.0315	14.6776	11.9686	11.0206	14.41	10.3312	13.7311	15.0055	11.8235	11.9495	13.3532	11.4513	13.5658	14.561
FBgn0039977	CG17454	CG17454	uncharacterized protein	LOSS	46.7997	40.255	44.4032	43.334	51.4355	51.5321	44.6846	36.9222	46.2932	50.4933	52.3496	53.488	49.4976	47.9132	54.2161	47.0436	43.5292	49.792	47.1642	45.1313	43.9382	43.1436	48.7762	62.0687
FBgn0013746	CG9556	alien	alien	LOSS	19.7386	20.1355	19.4534	21.3768	22.3319	21.6189	19.96	17.5104	17.716	21.0723	20.9	22.4758	19.9695	20.1785	20.3135	19.4137	19.9645	21.2689	23.221	21.1232	20.8744	19.2695	21.2696	23.5062
FBgn0033100	CG3420	CG3420	uncharacterized protein	LOSS	23.1637	24.1006	26.9883	26.7649	29.2109	35.8722	23.3567	21.6742	21.3287	29.1902	31.808	37.3096	21.1571	23.0973	28.3475	27.0998	28.453	34.9218	26.6306	26.145	31.2562	27.1182	28.8339	30.0599
FBgn0032251	CG13142	Nse4	Non-SMC element 4	LOSS	5.01626	4.9897	4.98311	5.20644	6.93149	6.39752	4.73405	4.50132	4.35866	6.53248	5.76951	5.25735	5.15318	6.06936	4.52257	5.80693	5.16684	4.04201	4.77786	4.35371	4.62763	4.70716	5.15648	4.43418
FBgn0047205	CR32385	lncRNA:CR32385	long non-coding RNA:CR32385	LOSS	1.27268	0.930532	1.29744	1.39039	1.83979	2.58969	1.25434	0.789641	0.787068	1.18339	1.6336	2.0056	0.035754	0.0758972	0.0307829	0.082605	0.0303638	0.0543361	0.0676085	0.054443	0.147955	0	0.0504129	0.0908312
FBgn0035534	CG15016	mRpS6	mitochondrial ribosomal protein S6	LOSS	15.0145	13.5927	12.8222	14.4669	16.6938	19.471	13.2207	13.4282	11.6045	15.9246	17.4321	16.8192	12.3003	13.677	14.1201	12.9235	14.4875	14.3165	11.3526	13.3784	15.8651	13.7222	15.2098	16.8331
FBgn0052039	CG32039	CG32039	uncharacterized protein	LOSS	29.5573	27.2113	28.9434	33.241	34.6343	41.5256	35.973	29.217	25.5308	32.4642	35.0467	43.9975	32.7755	28.982	37.2053	31.8328	30.272	39.0228	36.1693	29.6426	33.9664	31.5242	30.8579	33.0141
FBgn0010213	CG8905	Sod2	Superoxide dismutase 2 (Mn)	LOSS	89.1434	89.9561	91.841	91.9376	98.3041	114.545	93.3443	91.1734	87.1341	93.9593	100.108	105.758	83.171	89.6224	83.1519	86.9516	102.486	97.8497	99.5365	92.5354	99.7963	91.2696	103.006	92.5264
FBgn0036193	CG14135	CG14135	uncharacterized protein	LOSS	11.1119	11.1344	10.602	11.4909	11.8851	16.2107	10.8353	11.2038	9.80883	12.7592	12.4988	14.1288	12.7049	11.9253	15.7752	10.4233	11.1198	14.1854	13.8098	12.2392	11.6725	10.8283	12.755	13.7777
FBgn0038425	CG14881	CG14881	uncharacterized protein	LOSS	6.25759	5.94169	5.74705	6.09801	7.46961	7.63991	6.70689	5.86449	3.88393	6.87558	7.16814	6.33907	5.14762	5.66732	4.35681	6.49071	7.4465	4.64074	7.25913	6.17768	5.48132	6.9763	7.25812	3.98968
FBgn0030573	CG5310	nmdyn-D6	nmdyn-D6	LOSS	2.54456	3.1394	1.63727	2.40509	2.73839	3.62444	2.47101	2.09514	1.66612	3.29911	3.30148	3.86654	2.71408	2.39491	3.39054	2.45903	2.93762	2.69584	2.26418	3.32241	2.80281	3.2524	2.25108	1.68994
FBgn0033268	CG2297	Obp44a	Odorant-binding protein 44a	LOSS	330.729	291.64	234.52	322.29	428.474	356.4	319.273	267.944	262.052	342.587	390.593	307.049	221.394	234.757	143.852	203.496	288.903	223.829	280.388	262.031	214.384	267.514	305.879	218.094
FBgn0028515	CG4930	EndoGI	Endonuclease G inhibitor	LOSS	29.4229	29.4693	29.3572	29.6456	31.886	33.0503	29.7304	27.4635	27.1514	32.3464	31.3004	30.4618	29.1164	30.4658	28.724	32.794	30.651	30.2982	32.6329	33.1134	31.6966	31.4187	32.7576	30.435
FBgn0053198	CG33198	pen-2	presenilin enhancer	LOSS	10.9211	10.5042	10.1659	10.7208	11.9165	12.4582	10.8465	10.0191	9.06563	11.6588	10.8362	14.5595	10.2783	10.9753	18.4359	11.5135	10.2496	14.5945	11.3742	9.54463	11.8343	11.0642	9.77131	11.1765
FBgn0039764	CG15535	CG15535	uncharacterized protein	LOSS	8.55562	8.38243	7.57853	7.70407	8.86795	9.90529	8.25103	6.87864	7.87786	8.05207	9.96263	9.25596	9.88451	8.11007	8.12773	7.80046	7.07388	8.32664	7.19287	8.32893	8.10552	7.97544	7.72543	9.52246
FBgn0051759	CG31759	CG31759	uncharacterized protein	LOSS	1.87124	1.82671	1.61577	1.73022	1.98698	2.0073	1.77765	1.37858	1.74173	2.05157	2.10227	2.80204	1.66537	2.29178	2.20842	1.32677	1.83697	1.88121	1.77364	1.76346	1.94433	1.75483	1.58344	2.13971
FBgn0040323	CG6895	GNBP1	Gram-negative bacteria binding protein 1	LOSS	16.8326	13.5421	12.4767	12.1017	14.1917	18.6295	16.5055	13.0846	12.3993	13.6682	15.6995	16.0732	16.6145	13.7356	12.5081	13.6165	15.466	13.5707	17.4133	15.7286	14.5743	15.7427	14.4069	14.7892
FBgn0034942	CG13566	CG13566	uncharacterized protein	LOSS	2.45077	0.956983	0.672433	0.632395	1.24557	1.24673	1.6556	0.914802	0.343399	0.737594	1.0509	1.60723	1.55438	0.851505	0.518039	0.417043	0.936806	0.965212	1.70665	1.14526	0.377259	0.868251	1.22545	0.700599
FBgn0028582	CG8532	lqf	liquid facets	LOSS	73.2047	67.9902	61.3857	50.1115	75.536	91.539	77.1855	71.0645	60.5208	52.1279	69.7287	82.977	54.7722	55.901	63.5842	44.1797	48.0657	55.5138	54.6053	56.958	58.4995	45.1754	49.8022	62.7931
FBgn0031627	CG15630	fipi	factor of interpulse interval	LOSS	61.874	41.3667	28.6971	38.2336	49.6014	48.5718	65.6253	46.0845	36.0287	39.8324	43.2211	47.8775	62.9295	46.2887	40.6832	43.796	43.2712	41.0227	61.141	43.0249	33.3388	44.0826	42.7839	60.2187
FBgn0036285	CG10704	toe	twin of eyg	LOSS	5.92374	5.55119	4.38285	4.9131	6.0169	6.39972	5.06063	4.80145	4.25486	4.71046	5.95873	6.10003	4.96197	7.20641	3.23292	3.36395	4.39288	4.4255	3.56835	3.92369	7.23605	4.11753	4.89834	3.65028
FBgn0264005	CG43748	Hmx	H6-like-homeobox	LOSS	2.5987	2.09817	2.02582	1.8422	2.59173	2.65865	2.32731	2.12667	1.95415	2.09868	2.43767	2.64221	1.86147	1.70749	1.87172	1.20545	1.54622	1.43167	1.6058	1.74827	1.7788	1.49472	1.71146	1.0528
FBgn0035914	CG6282	CG6282	uncharacterized protein	LOSS	27.912	24.5239	24.5912	22.7679	31.1303	29.7236	27.5474	25.2358	22.6149	24.1375	27.2114	29.7208	25.2215	23.336	25.0659	21.2405	23.1881	22.454	24.0037	20.7522	21.4482	22.1503	23.4956	22.3307
FBgn0037481	CG10059	MAGE	MAGE	LOSS	9.27375	8.33308	7.76979	6.66206	8.91121	9.43529	8.6032	7.67848	7.06026	7.01888	9.19733	9.53381	9.89805	8.8599	8.47989	8.56149	7.86753	9.0896	9.77319	8.61251	9.06139	7.84714	10.1291	11.3341
FBgn0033054	CG14591	CG14591	uncharacterized protein	LOSS	93.7624	87.0262	74.1915	75.0539	95.7429	90.6954	96.8667	85.9002	73.5497	69.8016	91.2666	95.5046	97.7887	90.6225	91.1355	89.653	94.6594	78.8707	95.12	92.0387	83.6815	90.4527	101.67	88.8254
FBgn0030467	CG1764	CG1764	uncharacterized protein	LOSS	14.5469	14.9695	13.551	13.8461	18.6317	18.9611	16.3387	17.3132	13.5967	15.2808	16.6315	16.2839	14.9046	16.3404	14.1445	12.9624	15.0926	14.4202	17.5354	16.7364	15.1595	16.3395	17.8953	14.3714
FBgn0052195	CG32195	CG32195	uncharacterized protein	LOSS	4.00811	3.18403	2.52243	3.29249	4.12777	4.0679	4.01657	2.94579	2.6478	3.79799	3.97047	4.10966	4.21704	3.84041	3.06417	4.51387	4.79341	3.46494	4.47779	3.8528	3.16589	4.25768	4.15567	4.52072
FBgn0037956	CG6959	CG6959	uncharacterized protein	LOSS	19.334	17.2764	16.5185	17.112	18.8448	18.367	18.8218	17.5592	15.8407	18.232	18.7427	18.1853	17.427	16.0134	17.3663	14.7956	16.6689	15.304	16.4339	16.3098	14.9494	15.1099	17.4583	18.0767
FBgn0035911	CG6638	CG6638	uncharacterized protein	LOSS	16.6832	14.9649	14.0631	13.7571	14.6034	17.0394	15.3235	14.756	11.3503	14.2321	15.4799	15.8027	14.3041	14.0023	15.27	15.9415	15.7068	16.5229	16.1657	15.9774	15.0124	15.7765	15.1872	15.2762
FBgn0266450	CG45074	Kr-h1	Kruppel homolog 1	LOSS	4.57618	4.47302	3.96488	4.11669	4.50517	4.82452	3.90742	4.25203	3.39976	3.90615	4.69306	4.64797	5.09537	4.7827	5.19269	3.78792	4.01075	4.78484	4.17026	3.69466	3.59899	3.107	4.0891	3.6434
FBgn0086856	CG11555	CG11555	uncharacterized protein	LOSS	14.2736	14.096	13.5971	11.4715	14.1963	18.046	13.3514	13.5157	12.1282	13.1808	14.657	16.4111	16.1497	14.2998	18.6241	13.6924	14.3441	18.7638	15.5492	15.4542	18.9509	12.5261	16.1555	16.8124
FBgn0039158	CG6182	TBC1d7	TBC1 domain family member 7	LOSS	7.93503	8.04748	7.76687	6.96902	8.31895	9.81098	7.602	7.62115	6.45456	7.95237	8.89978	9.05268	7.50141	7.76281	7.15043	7.45854	7.56498	6.78575	8.89709	8.13342	7.33216	7.87966	6.98834	5.99783
FBgn0266428	CR43463	asRNA:CR43463	antisense RNA:CR43463	LOSS	1.71805	1.38297	1.05995	1.29251	1.75778	2.14189	1.31591	1.44328	0.868959	1.74681	1.66102	2.36027	1.29809	0.870167	0.117643	0.883935	1.25711	0.899843	1.33496	1.05766	0.531171	0.881481	0.813465	0.520693
FBgn0000206	CG8285	boss	bride of sevenless	LOSS	79.0315	73.873	62.949	43.4337	68.8045	86.8916	82.8882	77.7666	56.6908	39.4453	60.859	78.4772	42.546	42.1254	40.362	31.7033	40.8362	46.5533	44.6842	46.0097	46.2946	34.8811	47.2228	48.4991
FBgn0036579	CG5027	CG5027	uncharacterized protein	LOSS	55.6513	51.9283	46.8495	39.2418	56.9387	71.6501	60.0559	54.537	40.999	36.1176	51.1959	68.8633	43.8313	43.5915	55.5746	35.8968	46.136	49.4863	43.7524	48.2802	44.9805	36.4212	45.2865	42.7212
FBgn0036382	CG13737	CG13737	uncharacterized protein	LOSS	1.82297	1.82859	1.16008	1.18495	1.87002	2.6496	2.12433	2.21227	1.6306	0.875598	1.89037	2.19975	1.02939	0.915686	1.35051	0.996614	0.915833	1.68855	1.52941	1.0823	0.84827	0.449372	0.967627	1.68115
FBgn0033891	CG8067	CG8067	uncharacterized protein	LOSS	13.0915	10.629	9.90959	11.4665	12.4881	12.5755	12.3225	12.4258	10.6739	10.487	11.7718	11.7671	12.1832	10.9877	8.53369	11.4499	10.6972	10.9835	12.2672	10.9265	10.9792	10.5518	11.3551	10.8853
FBgn0035577	CG13708	CG13708	uncharacterized protein	LOSS	0.852197	0.540151	0.416248	0.366019	0.646015	0.650281	0.838453	0.547204	0.474943	0.310477	0.513134	0.428473	0.664842	0.645166	0.672349	0.458371	0.546687	0.449056	0.558744	0.715082	0.404941	0.623457	0.505911	0.884713
FBgn0267693	CR46029	asRNA:CR46029	antisense RNA:CR46029	LOSS	0.878144	0.769306	0.666237	0.634027	0.808144	0.808661	0.939905	0.834135	0.714146	0.608501	0.561364	0.67678	0.711834	0.691499	0.571314	0.579791	0.732594	0.452274	0.712941	0.597073	0.444802	0.52844	0.680462	0.727948
FBgn0002938	CG5125	ninaC	neither inactivation nor afterpotential C	LOSS	786.147	711.344	613.96	501.392	716.37	721.281	775.912	716.39	662.814	451.741	619.552	670.664	422.691	401.239	422.503	367.468	392.357	370.097	407.846	419.018	423.279	372.457	453.932	429.232
FBgn0051357	CG31357	CG31357	uncharacterized protein	LOSS	18.7459	18.6986	17.823	16.6164	19.0009	18.9246	17.8371	19.1208	17.3412	13.2493	17.8403	17.7982	16.8218	16.397	13.8001	15.47	19.3032	16.1839	17.1458	18.0761	16.6079	16.2987	19.0263	14.7661
FBgn0035227	CG12090	Iml1	Increased minichromosome loss 1	GAIN	26.5465	27.4352	26.4358	27.6721	31.0481	28.9172	26.184	28.618	31.6533	29.0679	27.6242	27.7024	24.3954	24.6398	21.7756	21.0518	24.0886	21.5936	24.5398	23.5441	22.255	22.3565	23.1774	23.4187
FBgn0031893	CG4495	MICU1	Mitochondrial calcium uptake 1	GAIN	41.7659	42.0475	41.5007	39.1372	40.6363	42.8029	41.9674	41.0852	45.0715	42.2271	40.1162	43.2221	44.262	45.0249	43.0753	37.0177	39.4218	37.9054	45.7208	41.6461	40.1782	36.8979	40.4055	42.3208
FBgn0038893	CG6353	Archease	archease	GAIN	6.71664	7.57299	7.15345	8.10699	7.37738	7.28108	7.06604	6.25054	7.91477	10.2792	6.93972	6.31183	7.71344	8.75399	7.3213	6.85018	7.63701	8.6154	8.60907	7.6488	7.19071	8.20179	9.19589	7.59927
FBgn0030914	CG6106	CG6106	uncharacterized protein	GAIN	0.958736	0.864311	0.474529	0.612466	0.767154	0.833184	0.698267	1.06497	0.606916	0.829567	0.693405	0.441869	0.939894	0.989605	0.679741	0.538533	0.542774	0.647532	0.782003	1.03046	0.806172	0.631864	0.759807	0.405918
FBgn0037375	CG1193	kat-60L1	katanin p60-like 1	GAIN	13.9129	17.5487	17.0301	14.2383	16.9187	16.5689	15.6066	18.5858	15.9477	14.8518	16.2829	15.8916	17.5089	20.939	15.6093	12.7833	15.3112	14.8818	16.2208	17.8677	18.2509	16.2442	16.3005	13.7962
FBgn0038818	CG4058	Nep4	Neprilysin 4	GAIN	36.8696	43.8985	37.8422	35.3273	39.94	41.853	35.8865	41.4927	42.3997	34.4883	36.2259	37.1973	46.2885	54.6814	45.0535	34.8902	39.2518	39.8846	45.8736	53.1679	42.6085	38.281	43.3282	42.4192
FBgn0030806	CG13001	CG13001	uncharacterized protein	GAIN	6.9481	7.50427	6.90505	6.9539	8.56507	6.45684	6.98635	7.34206	7.88377	7.30367	7.92092	6.68424	7.31143	7.78207	7.44747	6.11447	6.82134	5.68609	7.13179	8.2519	8.01915	7.05402	6.96951	5.82082
FBgn0263511	CG4136	Vsx1	Visual system homeobox 1	GAIN	2.13819	2.00926	2.41613	2.10169	2.49269	1.60079	2.24615	2.30904	2.20407	2.12771	2.20693	1.94726	2.15154	2.2245	1.93957	1.87138	1.70895	1.62846	1.97438	2.08133	2.13301	1.88215	1.92726	1.59153
FBgn0035033	CG3548	CG3548	uncharacterized protein	GAIN	11.7623	11.7436	11.8072	11.4822	13.1316	10.7122	10.4812	12.3416	12.4734	10.9563	11.7309	10.1667	10.7797	13.0432	11.0301	10.2303	10.07	9.15721	10.8583	11.7742	11.3236	10.7901	11.1851	9.34787
FBgn0051475	CG31475	CG31475	uncharacterized protein	GAIN	5.45263	6.57393	6.34217	6.22048	5.87304	6.39824	5.40092	7.07931	6.1085	6.14689	5.56408	6.9817	6.46589	6.87003	6.24435	5.83317	5.56373	5.25112	7.08365	6.74612	5.99744	5.68008	5.93319	7.34401
FBgn0263745	CR43670	CR43670	pseudo	GAIN	5.11013	5.53803	5.95457	4.78269	5.79744	6.66795	5.63001	5.6121	5.61262	4.78139	6.68968	6.77465	5.9092	6.46419	7.39004	5.32147	5.20149	5.681	6.48414	6.37086	6.26339	5.25021	6.24389	7.88953
FBgn0035157	CG13894	CG13894	uncharacterized protein	GAIN	2.65108	3.32861	3.72146	2.7325	2.77159	3.4679	2.14177	3.9259	3.97955	2.51145	2.97056	2.86747	2.55792	3.43594	3.03264	2.49953	2.5106	2.03925	2.31931	3.11279	3.51784	2.47734	2.91685	1.83762
FBgn0052100	CG32100	CG32100	uncharacterized protein	GAIN	5.45092	4.96541	5.88644	5.25811	5.24718	5.24795	5.24961	5.19067	5.35095	4.8112	5.11828	5.86634	5.7872	6.56992	6.0594	4.89765	5.04075	4.68204	5.47161	5.69729	5.56641	5.22543	5.10119	5.03533
FBgn0002939	CG31783	ninaD	neither inactivation nor afterpotential D	GAIN	0.382538	0.892367	0.750592	0.297305	0.410663	0.278001	0.371481	0.839565	0.654149	0.243183	0.431175	0.412146	0.642892	0.786071	0.79705	0.522832	0.349421	0.364753	0.607834	0.763573	0.638492	0.340519	0.55597	0.685958
FBgn0003598	CG8599	Su(var)3-7	Suppressor of variegation 3-7	GAIN	7.08024	8.62375	8.94049	8.05585	8.77876	8.42384	7.22312	8.59249	7.97107	8.10149	7.91393	7.83943	7.45542	7.99226	8.87197	7.0834	7.59928	6.32682	7.04025	8.00494	8.07506	7.15823	7.29044	6.2093
FBgn0050122	CG30122	CG30122	uncharacterized protein	GAIN	41.8913	44.3928	40.3203	42.7749	48.3193	39.2986	40.0442	42.3653	44.9659	43.3798	45.1425	38.3947	36.4913	40.4012	37.8828	35.5341	36.2267	31.3685	35.7426	38.7325	35.9042	37.3217	37.7328	35.0957
FBgn0032741	CG10446	Sidpn	similar to Deadpan	GAIN	17.1262	16.5717	33.5365	16.5429	20.4149	15.1301	17.5636	15.4166	34.5203	15.5227	17.177	14.3476	16.1811	18.3788	28.2608	19.906	14.9374	9.75117	16.7094	17.2154	33.5511	24.9156	17.3238	10.6238
FBgn0036028	CG16717	CG16717	uncharacterized protein	GAIN	12.4963	12.9701	12.4804	14.4265	14.2074	12.4005	10.5393	13.4898	11.4434	15.2352	12.777	13.1168	12.824	14.2541	13.4823	12.6255	12.2041	9.33642	12.1856	14.0077	13.9397	14.9332	12.842	10.4776
FBgn0038540	CG14321	CG14321	uncharacterized protein	GAIN	8.90814	9.26193	10.9022	11.1521	9.52989	10.9751	9.39406	8.11326	12.8163	9.56614	10.4879	10.9873	9.03873	10.8449	13.534	9.32161	9.95663	8.16219	10.2178	10.9209	11.1866	10.1408	9.54302	9.40129
FBgn0038371	CG9597	Pbp45	PSEA-binding protein 45kD	GAIN	1.56908	2.009	1.50912	1.69316	1.57811	1.37872	1.07354	1.74027	1.70747	1.93955	1.68819	1.82884	1.54384	1.76684	1.67594	1.42674	1.3396	1.0881	1.58658	1.66091	1.96962	1.4358	1.35656	1.27893
FBgn0025808	CG7825	Rad17	Rad17	GAIN	3.40354	3.56658	3.56152	3.47265	3.8264	3.19016	3.66951	3.41488	3.65213	3.39221	3.76378	4.82385	3.45541	3.83348	4.08246	3.63618	3.64132	2.63202	3.50544	3.84058	4.02308	3.3912	3.36661	3.26783
FBgn0031037	CG14207	CG14207	uncharacterized protein	GAIN	115.279	145.578	137.352	143.042	125.402	129.811	114.811	142.68	137.583	142.052	126.542	118.468	114.285	128.678	136.06	121.955	118.604	107.382	123.514	131.322	126.938	124.523	120.927	126.313
FBgn0259210	CG42310	prom	prominin	GAIN	31.9865	30.142	30.4571	30.8008	39.6933	33.0431	34.0847	31.5582	32.0414	26.6882	33.4503	29.1805	21.4831	23.0915	23.3959	24.0067	21.4188	19.4464	21.0561	23.8229	27.7769	25.9467	25.504	19.3526
FBgn0040609	CG3348	CG3348	uncharacterized protein	GAIN	16.1981	15.216	18.1036	37.644	16.3607	10.721	14.9688	20.541	12.3489	46.4178	19.514	15.2375	12.376	15.4496	18.6291	30.5246	19.2107	10.7949	15.3432	14.9762	24.9131	22.2067	12.6349	6.6629
FBgn0032130	CG3838	brwl	brickwall	GAIN	6.71046	8.55262	8.50254	7.46203	8.02654	8.07001	7.77234	8.11604	7.63427	7.77262	8.20825	6.76229	8.23576	10.1049	9.52413	8.37342	8.26894	7.11094	8.0168	10.2447	10.2563	8.32001	8.606	7.55822
FBgn0028506	CG4455	CG4455	uncharacterized protein	GAIN	5.9151	6.05641	6.36181	5.6928	5.20586	5.49765	5.34049	5.66338	5.15211	6.03905	5.9536	5.30503	3.97206	5.46786	6.68416	4.97779	4.90653	3.71942	5.20643	5.40682	4.7545	4.78153	4.69544	5.04541
FBgn0013531	CG18780	MED20	Mediator complex subunit 20	GAIN	3.8161	4.61587	4.86189	5.12614	5.58587	5.0809	4.75806	5.27942	4.98873	5.17134	5.98464	4.21637	4.47825	5.72257	5.42076	5.40882	5.45991	3.99806	5.36591	5.67132	5.4711	4.697	5.16814	3.8298
FBgn0267435	CG1744	chp	chaoptin	GAIN	351.566	382.374	465.831	372.589	446.089	450.797	362.739	415.232	434.156	330.373	410.844	424.453	144.677	183.484	292.79	241.957	240.138	193.852	150.19	217.959	331.248	244.228	258.526	181.051
FBgn0002733	CG14548	E(spl)mbeta-HLH	Enhancer of split mbeta, helix-loop-helix	GAIN	8.69209	8.11643	9.12359	8.94369	7.79981	8.48773	9.12	8.17114	6.16363	9.97864	9.53822	7.0326	10.4841	11.2574	10.9289	13.5992	11.7383	9.66931	10.4013	11.0247	11.7792	12.5946	11.3134	7.04675
FBgn0032287	CG6415	CG6415	uncharacterized protein	GAIN	34.0508	35.6582	33.2058	45.7821	28.724	29.3721	29.8129	26.3358	33.7569	34.674	36.3645	28.5599	32.1931	30.3552	35.4829	55.4361	39.2969	35.8854	35.0829	42.0417	46.2366	49.6356	35.707	29.3419
FBgn0032514	CG9302	CG9302	uncharacterized protein	GAIN	9.56301	10.4577	9.65655	13.0616	11.7703	10.3345	10.1046	10.3214	9.33012	13.891	13.253	8.54504	10.1426	9.87917	9.91678	10.4722	11.4846	8.48059	9.03835	11.0772	10.5433	11.4949	11.2654	9.21084
FBgn0030456	CG4332	CG4332	uncharacterized protein	GAIN	8.05597	8.13335	8.44092	9.44662	7.52203	5.99299	7.40252	8.08265	6.42078	8.97292	7.8085	7.92664	6.70536	6.33386	6.77328	7.79773	7.94456	7.47494	6.2819	7.61896	8.54133	7.80575	7.95061	6.21324
FBgn0039690	CG1969	Gnpnat	Glucosamine-phosphate N-acetyltransferase	GAIN	24.3653	23.4895	24.3513	26.2948	25.6649	24.7579	23.6914	23.0354	19.0986	22.9824	28.861	23.8728	19.8442	22.3915	23.7926	29.9944	32.0821	23.9176	24.9604	23.9273	26.3442	32.3709	31.1719	21.995
FBgn0034501	CG13868	CG13868	uncharacterized protein	GAIN	126.43	96.0948	106.043	134.936	117.696	119.115	113.704	92.546	111.601	134.161	124.259	124.372	127.433	120.29	123.683	162.769	158.862	150.192	136.284	117.899	126.333	155.415	156.367	182.688
FBgn0038651	CG14299	Epg5	ectopic P-granules autophagy protein 5	GAIN	10.4044	10.4454	9.79869	10.1136	10.9824	10.3634	9.56726	10.099	10.615	11.8129	11.2748	11.4504	8.52258	8.45292	8.46171	9.16648	10.4459	8.69588	8.56644	8.27427	7.96765	8.37936	9.29525	9.21327
FBgn0031745	CG8965	rau	rau	GAIN	3.59739	3.28889	4.478	5.02858	3.59723	4.60246	3.57708	4.65262	3.57026	5.30414	4.31699	4.05066	4.15601	3.92481	3.80508	4.14053	4.82072	3.75878	3.89104	4.33727	4.66754	4.43978	4.45927	2.70391
FBgn0035398	CG1869	Cht7	Chitinase 7	GAIN	0.667392	0.696263	0.770765	0.647927	0.918426	0.653868	0.600094	0.681312	0.910404	1.00218	0.692345	1.05638	0.442	0.474068	0.64092	0.827696	1.04707	1.17845	0.637842	0.495923	0.673866	0.853044	0.951226	1.25585
FBgn0010401	CG3250	Os-C	Os-C	GAIN	5.01498	0.066041	2.04179	0.880101	1.68843	0.822956	0.864035	3.36251	1.56406	0.399937	2.23368	3.17216	7.61252	12.2166	15.7299	28.2108	50.8139	25.9144	30.1571	26.8347	26.1178	30.551	42.2904	37.228
FBgn0051126	CG31126	CG31126	uncharacterized protein	GAIN	22.8103	20.5878	25.2486	21.9885	27.0796	26.3301	23.1981	23.3874	25.3568	24.5253	29.8429	26.524	22.5605	20.747	19.2221	22.0756	25.2584	29.2634	20.7397	21.2775	23.905	23.6956	30.0857	28.0619
FBgn0039613	CG14527	Nepl20	Neprilysin-like 20	GAIN	1.83719	1.87037	1.27979	2.3557	2.34832	2.30764	2.24662	1.47581	2.04669	2.22049	2.4159	1.84742	1.98519	1.88501	1.6908	2.58424	3.17241	2.89799	2.32094	2.08026	2.10395	2.78311	3.35091	4.06716
FBgn0031220	CG4822	CG4822	uncharacterized protein	GAIN	34.9993	26.4981	23.6316	32.034	30.7103	29.0779	34.9873	24.2079	23.8772	28.96	31.7849	30.9724	36.4332	29.0131	26.26	37.6231	40.3975	35.3131	38.0382	29.8934	23.3662	34.8154	39.5473	40.2775
FBgn0036691	CG7842	beg	bad egg	GAIN	9.58352	8.32404	8.32617	9.23752	9.73846	9.95791	8.55407	9.17668	7.32232	10.4045	8.94497	7.66852	8.17501	8.08205	5.15488	7.41305	9.41971	7.93253	7.65663	8.21113	8.1722	9.18707	8.1174	6.77648
FBgn0034440	CG10073	CG10073	uncharacterized protein	GAIN	0.726605	0.677996	0.513765	1.00963	0.650023	0.932878	0.739203	0.672275	0.573467	0.513234	1.05103	0.956808	1.62817	1.31337	1.23358	2.55795	3.01431	2.93625	1.43163	1.47515	1.38428	2.18915	2.5712	3.01949
FBgn0029898	CG14439	CG14439	uncharacterized protein	GAIN	26.6009	25.9409	24.1414	28.4818	27.0158	26.3478	28.4504	24.3305	22.8447	28.7925	28.7197	27.9834	23.4822	18.3469	15.8804	21.8585	25.3939	25.8055	20.6261	18.8011	18.1095	24.7482	25.847	23.8621
FBgn0058006	CG40006	CG40006	uncharacterized protein	GAIN	25.3709	23.425	22.5053	22.0917	24.7275	21.4372	20.2413	17.3537	22.3363	24.9397	23.9468	23.7482	16.9184	15.4659	20.3284	17.7351	22.1472	20.774	17.1539	17.1115	16.8833	19.6018	22.111	23.0686
FBgn0038961	CG13850	CG13850	uncharacterized protein	GAIN	13.9876	12.9664	12.353	15.609	16.1062	12.8441	14.0982	11.8649	12.1356	15.7296	15.8571	12.1613	13.9246	12.7314	10.4747	13.2417	14.3882	12.7354	13.2102	12.3926	12.2646	13.9414	14.5409	13.7032
FBgn0034919	CG5569	CG5569	uncharacterized protein	GAIN	19.82	19.7898	20.151	19.1679	24.0855	22.4129	17.7147	22.7031	19.4123	20.9104	23.7557	24.6908	20.8512	19.8234	17.185	20.7519	25.1742	20.8846	20.9498	21.0765	19.5321	21.9045	26.6918	21.7319
FBgn0035763	CG8602	CG8602	uncharacterized protein	GAIN	61.0029	63.5272	57.6821	56.0727	64.1412	63.6708	62.341	61.2964	66.4978	62.637	64.3	60.2341	56.3742	59.7776	50.6157	56.7442	63.3121	58.5656	57.4443	62.4675	51.717	56.4383	64.3097	61.0406
FBgn0030262	CG2081	Vago	vago	GAIN	68.987	47.5559	42.5602	60.8926	58.6265	55.514	75.0392	49.3096	62.3917	78.9629	62.9537	62.7675	59.9584	41.592	35.0115	60.802	54.6963	64.0825	67.666	55.0611	46.6767	53.1301	68.3603	69.9239
FBgn0035995	CG3529	CG3529	uncharacterized protein	GAIN	37.4943	41.0365	36.0494	36.928	41.0427	37.6785	35.6944	42.1519	36.7946	39.1057	39.0743	36.0348	36.6753	34.7322	30.6238	31.428	38.7899	35.1139	38.1408	37.3186	31.7553	33.8225	39.0413	38.872
FBgn0037338	CG10018	Snm1	Snm1	GAIN	3.71748	3.05059	3.60056	3.28517	3.32454	4.30061	4.21475	3.29131	3.1971	3.4149	3.60308	3.32073	3.23225	3.07627	2.96634	3.03632	3.303	3.29274	3.34144	3.25865	2.60562	2.82201	2.93814	3.67707
FBgn0030048	CG12112	CG12112	uncharacterized protein	GAIN	9.05381	8.57055	7.37127	6.83566	7.88827	7.87651	7.90015	6.83811	9.02123	12.3268	7.28149	8.04869	7.73874	8.38851	7.22982	7.26587	8.31994	8.59117	8.17294	8.0544	7.58791	7.96648	8.70604	8.41819
FBgn0032810	CG13077	CG13077	uncharacterized protein	GAIN	68.3807	77.4455	63.1117	74.8076	67.0265	65.3212	63.5063	77.3225	57.1541	66.0185	65.2541	62.8029	33.3814	31.4785	24.9404	28.4022	36.7308	35.6495	38.5029	33.6017	30.1873	30.9778	34.9612	33.1264
