# Supplementary material for: Chronic sleep loss disrupts rhythmic gene expression in Drosophila
Source: Front Physiol. 2022 Nov 18;13:1048751. doi: 10.3389/fphys.2022.1048751 (PMC9716074; doi:10.3389/fphys.2022.1048751)
Supplement: Supplementary file 10 [file Table1.xlsx]

## Sheet: circadian_union_JTK_WT2U_result
FLYBASE	FLYBASECG	SYMBOL	GENENAME	BH.Q	ADJ.P	PER	LAG	AMP
FBgn0024989	CG3777	CG3777	uncharacterized protein	0.154416	0.0089799	24	0	56.7405
FBgn0029525	CG18273	CG18273	uncharacterized protein	0.580104	0.0968455	28	8	20.1994
FBgn0025620	CG13360	CG13360	uncharacterized protein	0.154416	0.0089799	28	4	209.744
FBgn0025633	CG13366	CG13366	uncharacterized protein	0.763717	0.157639	24	22	261.773
FBgn0040397	CG3655	CG3655	uncharacterized protein	0.318211	0.032459	28	22	198.014
FBgn0040360	CG14626	CG14626	uncharacterized protein	0.43534	0.0572696	24	8	8.3919
FBgn0025641	CG14622	DAAM	Dishevelled Associated Activator of Morphogenesis	0.0450181	0.000794327	24	10	547.248
FBgn0025381	CG14782	rush	rush hour	0.580104	0.0968455	28	8	127.556
FBgn0024897	CG3100	b6	b6	0.0450181	0.000794327	24	0	114.511
FBgn0023508	CG3573	Ocrl	Oculocerebrorenal syndrome of Lowe	0.102176	0.00432044	24	10	273.668
FBgn0025625	CG4290	Sik2	Salt-inducible kinase 2	0.0316571	0.000294162	24	10	354.114
FBgn0026878	CG4325	CG4325	uncharacterized protein	0.224605	0.0175407	28	14	23.2087
FBgn0052801	CG32801	CG32801	uncharacterized protein	0.43534	0.0572696	24	8	25.0275
FBgn0040395	CG3981	Unc-76	Unc-76	0.992532	0.247874	28	22	653.679
FBgn0040900	CG17777	CG17777	uncharacterized protein	0.580104	0.0968455	24	2	16.659
FBgn0040389	CG14048	mRpL14	mitochondrial ribosomal protein L14	0.580104	0.0968455	24	20	33.3824
FBgn0004397	CG3299	Vinc	Vinculin	0.0450181	0.000794327	24	10	1882.49
FBgn0003714	CG7925	tko	technical knockout	0.43534	0.0572696	24	20	65.59
FBgn0003068	CG2647	per	period	0.00426371	9.01876e-07	24	12	3438.97
FBgn0024997	CG2681	CG2681	uncharacterized protein	0.763717	0.157639	24	16	118.612
FBgn0024980	CG2715	Syx4	Syntaxin 4	0.0114848	2.63799e-05	24	2	169.316
FBgn0003285	CG4125	rst	roughest	0.318211	0.032459	24	8	67.0561
FBgn0004368	CG6899	Ptp4E	Protein tyrosine phosphatase 4E	0.0693642	0.00193362	24	0	265.63
FBgn0003449	CG4528	snf	sans fille	0.0693642	0.00193362	24	18	38.0277
FBgn0029766	CG15784	CG15784	uncharacterized protein	0.0450181	0.000794327	24	12	2248.67
FBgn0029768	CG16752	SPR	Sex peptide receptor	0.0693642	0.00193362	28	0	180.062
FBgn0004687	CG3201	Mlc-c	Myosin light chain cytoplasmic	0.43534	0.0572696	28	8	430.457
FBgn0029762	CG3252	NAAT1	Nutrient Amino Acid Transporter 1	0.580104	0.0968455	28	0	406.126
FBgn0000394	CG12410	cv	crossveinless	0.154416	0.0089799	24	10	107.782
FBgn0029791	CG4096	CG4096	uncharacterized protein	0.0316571	0.000294162	24	10	352.292
FBgn0029831	CG5966	CG5966	uncharacterized protein	0.0693642	0.00193362	24	18	715.973
FBgn0029834	CG5937	CG5937	uncharacterized protein	0.224605	0.0175407	24	10	308.552
FBgn0029835	CG5921	CG5921	uncharacterized protein	0.0693642	0.00193362	28	0	41.3394
FBgn0029843	CG5905	Nep1	Neprilysin 1	0.102176	0.00432044	24	10	181.027
FBgn0029839	CG4660	CG4660	uncharacterized protein	0.102176	0.00432044	24	18	107.431
FBgn0029851	CG14445	CG14445	uncharacterized protein	0.318211	0.032459	24	2	25.0109
FBgn0002936	CG3966	ninaA	neither inactivation nor afterpotential A	0.102176	0.00432044	28	22	985.31
FBgn0002563	CG4178	Lsp1beta	Larval serum protein 1 beta	0.224605	0.0175407	28	14	408.344
FBgn0031228	CG11455	ND-15	NADH dehydrogenase (ubiquinone) 15 kDa subunit	0.318211	0.032459	24	22	194.951
FBgn0025686	CG11592	Amnionless	amnionless	0.102176	0.00432044	24	10	24.2551
FBgn0036975	CG5618	CG5618	uncharacterized protein	0.43534	0.0572696	24	22	958.692
FBgn0037010	CG4825	CG4825	uncharacterized protein	0.0693642	0.00193362	28	14	755.377
FBgn0037008	CG5047	mTerf3	mitochondrial transcription termination factor 3	0.154416	0.0089799	24	12	24.3988
FBgn0036992	CG11796	Hpd	4-hydroxyphenylpyruvate dioxygenase	0.0693642	0.00193362	28	0	2133.64
FBgn0029158	CG5231	Las	Lipoic acid synthase	0.102176	0.00432044	28	12	51.782
FBgn0000045	CG7478	Act79B	Actin 79B	0.224605	0.0175407	24	6	168.399
FBgn0027086	CG11471	IleRS	Isoleucyl-tRNA synthetase	0.102176	0.00432044	24	18	200.865
FBgn0037164	CG11438	CG11438	uncharacterized protein	0.318211	0.032459	28	0	53.688
FBgn0037163	CG11440	laza	lazaro	0.43534	0.0572696	24	0	431.529
FBgn0260481	CG32454	CG32454	uncharacterized protein	0.318211	0.032459	28	26	6.4135
FBgn0037186	CG11241	CG11241	uncharacterized protein	0.0316571	0.000294162	24	14	104.186
FBgn0046878	CG15582	Obp83cd	Odorant-binding protein 83cd	0.318211	0.032459	28	20	22.2375
FBgn0037409	CG15589	Osi24	Osiris 24	0.154416	0.0089799	24	6	27.4014
FBgn0037410	CG1148	Osi2	Osiris 2	0.0693642	0.00193362	24	2	155.805
FBgn0046876	CG31557	Obp83ef	Odorant-binding protein 83ef	0.43534	0.0572696	28	16	36.5702
FBgn0037386	CG1208	CG1208	uncharacterized protein	0.43534	0.0572696	24	6	105.607
FBgn0037372	CG2091	CG2091	uncharacterized protein	0.224605	0.0175407	28	18	25.7276
FBgn0041191	CG1081	Rheb	Ras homolog enriched in brain	0.224605	0.0175407	24	22	215.083
FBgn0037327	CG2087	PEK	pancreatic eIF-2alpha kinase	0.0693642	0.00193362	24	12	183.865
FBgn0037288	CG14661	CG14661	uncharacterized protein	0.318211	0.032459	24	22	1661.71
FBgn0037239	CG11739	Sfxn1-3	Sideroflexin 1/3	0.102176	0.00432044	24	22	407.676
FBgn0052944	CG32944	CG32944	uncharacterized protein	0.154416	0.0089799	24	6	47.5948
FBgn0037213	CG12581	CG12581	uncharacterized protein	0.0316571	0.000294162	28	4	286.383
FBgn0037217	CG14636	CG14636	uncharacterized protein	0.0693642	0.00193362	24	0	127.2
FBgn0053113	CG33113	Rtnl1	Reticulon-like1	0.0450181	0.000794327	24	4	1571
FBgn0031695	CG14031	Cyp4ac3	Cyp4ac3	0.0195125	9.57492e-05	24	2	37.6419
FBgn0016076	CG14029	vri	vrille	0.0195125	9.57492e-05	24	14	3818.47
FBgn0003716	CG14026	tkv	thickveins	1	0.377646	24	22	194.948
FBgn0031769	CG9135	CG9135	uncharacterized protein	0.0114848	2.63799e-05	24	12	43.097
FBgn0031801	CG9498	CG9498	uncharacterized protein	0.580104	0.0968455	24	6	376.97
FBgn0031800	CG9497	CG9497	uncharacterized protein	0.0450181	0.000794327	24	0	94.0117
FBgn0025777	CG11324	homer	homer	0.318211	0.032459	24	0	334.034
FBgn0031850	CG11326	Tsp	Thrombospondin	0.0450181	0.000794327	24	12	707.152
FBgn0051636	CG31636	CG31636	uncharacterized protein	0.318211	0.032459	28	22	78.5036
FBgn0031858	CG17378	CG17378	uncharacterized protein	0.43534	0.0572696	24	4	419.113
FBgn0031873	CG9207	Gas41	Gas41	0.0693642	0.00193362	28	18	36.3869
FBgn0031894	CG4496	CG4496	uncharacterized protein	0.43534	0.0572696	24	10	16.983
FBgn0002938	CG5125	ninaC	neither inactivation nor afterpotential C	0.0693642	0.00193362	28	26	10261.3
FBgn0025697	CG12789	santa-maria	scavenger receptor acting in neural tissue and majority of rhodopsin is absent	0.154416	0.0089799	28	8	473.535
FBgn0031904	CG5149	CG5149	uncharacterized protein	0.0450181	0.000794327	28	20	54.5028
FBgn0031925	CG6730	Cyp4d21	Cyp4d21	0.102176	0.00432044	24	18	1971.89
FBgn0040299	CG6976	Myo28B1	Myosin 28B1	0.763717	0.157639	24	18	96.4484
FBgn0031948	CG7149	CG7149	uncharacterized protein	0.0450181	0.000794327	28	22	913.973
FBgn0031942	CG7203	CG7203	uncharacterized protein	0.0693642	0.00193362	24	0	105.593
FBgn0053296	CG33296	CG33296	uncharacterized protein	0.43534	0.0572696	28	12	55.0119
FBgn0031975	CG7356	Tg	Transglutaminase	0.43534	0.0572696	28	0	192.387
FBgn0031979	CG7429	CCDC53	Coiled-coil domain containing 53	0.154416	0.0089799	28	10	13.6063
FBgn0031999	CG8419	CG8419	uncharacterized protein	0.318211	0.032459	24	20	454.206
FBgn0032022	CG14275	CG14275	uncharacterized protein	0.154416	0.0089799	24	14	965.609
FBgn0031998	CG8451	SLC5A11	Sodium/solute co-transporter-like 5A11	0.224605	0.0175407	24	22	397.761
FBgn0031987	CG12375	CG12375	uncharacterized protein	0.763717	0.157639	24	20	88.0422
FBgn0032053	CG13098	mRpL51	mitochondrial ribosomal protein L51	0.0316571	0.000294162	28	20	40.8891
FBgn0003209	CG12437	raw	raw	0.318211	0.032459	24	6	273.22
FBgn0032084	CG13101	CG13101	uncharacterized protein	0.318211	0.032459	24	2	75.4316
FBgn0032109	CG17005	CG17005	uncharacterized protein	0.102176	0.00432044	24	10	1397.55
FBgn0010314	CG3738	Cks30A	Cyclin-dependent kinase subunit 30A	0.224605	0.0175407	24	10	78.3266
FBgn0032116	CG3759	Mco1	Multicopper oxidase 1	0.0195125	9.57492e-05	28	12	181.557
FBgn0032140	CG13117	CG13117	uncharacterized protein	0.0195125	9.57492e-05	24	14	318.025
FBgn0032169	CG4709	CG4709	uncharacterized protein	0.580104	0.0968455	24	16	23.895
FBgn0032195	CG4908	CG4908	uncharacterized protein	0.0693642	0.00193362	24	16	45.5072
FBgn0028675	CG5772	Sur	Sulfonylurea receptor	0.43534	0.0572696	24	22	46.084
FBgn0032205	CG4957	CG4957	uncharacterized protein	0.224605	0.0175407	24	20	41.3729
FBgn0032217	CG4972	CG4972	uncharacterized protein	0.224605	0.0175407	24	18	218.39
FBgn0032258	CG7456	CG7456	uncharacterized protein	0.763717	0.157639	24	18	61.1169
FBgn0051719	CG31719	RluA-1	RluA pseudouridine synthase 1	0.224605	0.0175407	24	14	121.216
FBgn0032213	CG5390	CG5390	uncharacterized protein	0.154416	0.0089799	24	18	561.294
FBgn0032290	CG6443	CG6443	uncharacterized protein	0.224605	0.0175407	24	22	17.2314
FBgn0032297	CG17124	CG17124	uncharacterized protein	0.224605	0.0175407	24	22	1258.25
FBgn0032286	CG7300	CG7300	uncharacterized protein	0.224605	0.0175407	28	22	780.562
FBgn0032285	CG17108	CG17108	uncharacterized protein	0.580104	0.0968455	24	22	16875.3
FBgn0032282	CG7299	CG7299	uncharacterized protein	0.318211	0.032459	24	12	305.369
FBgn0032262	CG7384	CG7384	uncharacterized protein	0.154416	0.0089799	24	4	81.822
FBgn0051869	CG31869	CG31869	uncharacterized protein	0.318211	0.032459	24	0	152.806
FBgn0000287	CG4881	salr	spalt-related	0.154416	0.0089799	24	0	76.9046
FBgn0051706	CG31706	CG31706	uncharacterized protein	0.318211	0.032459	24	20	404.631
FBgn0032414	CG17211	CG17211	uncharacterized protein	0.43534	0.0572696	28	8	413.89
FBgn0032444	CG5525	CCT4	Chaperonin containing TCP1 subunit 4	0.763717	0.157639	24	12	90.3113
FBgn0032494	CG5945	CG5945	uncharacterized protein	0.224605	0.0175407	24	0	1224.7
FBgn0032495	CG16820	CG16820	uncharacterized protein	0.154416	0.0089799	24	6	152.123
FBgn0032513	CG6565	CG6565	uncharacterized protein	0.0693642	0.00193362	24	20	173.363
FBgn0032507	CG9377	CG9377	uncharacterized protein	0.580104	0.0968455	24	8	852.554
FBgn0032484	CG9431	kek4	kekkon 4	0.0693642	0.00193362	24	22	555.099
FBgn0051849	CG31849	CG31849	uncharacterized protein	0.992532	0.247874	24	6	40.1389
FBgn0028527	CG18507	CG18507	uncharacterized protein	0.154416	0.0089799	24	22	296.057
FBgn0027844	CG7820	CAH1	Carbonic anhydrase 1	0.0316571	0.000294162	24	22	1074.84
FBgn0012037	CG8827	Ance	Angiotensin converting enzyme	0.102176	0.00432044	24	4	149.746
FBgn0001961	CG8978	Arpc1	Actin-related protein 2/3 complex, subunit 1	0.102176	0.00432044	24	12	141.889
FBgn0027348	CG4501	bgm	bubblegum	0.224605	0.0175407	28	2	1550.71
FBgn0015791	CG4212	Rab14	Rab14	0.43534	0.0572696	24	8	354.505
FBgn0028886	CG15279	CG15279	uncharacterized protein	0.224605	0.0175407	24	4	50.3604
FBgn0004837	CG3497	Su(H)	Suppressor of Hairless	0.224605	0.0175407	28	8	37.9083
FBgn0028888	CG4168	CG4168	uncharacterized protein	0.224605	0.0175407	24	20	614.186
FBgn0001987	CG3903	Gli	Gliotactin	0.318211	0.032459	28	8	245.14
FBgn0025678	CG5809	CaBP1	calcium-binding protein 1	0.0450181	0.000794327	24	12	170.023
FBgn0001995	CG5818	mRpL4	mitochondrial ribosomal protein L4	0.763717	0.157639	24	18	67.908
FBgn0032587	CG5953	CG5953	uncharacterized protein	0.154416	0.0089799	24	12	112.328
FBgn0004797	CG31991	mdy	midway	0.000719847	7.51563e-08	24	0	488.237
FBgn0032615	CG6012	CG6012	uncharacterized protein	0.224605	0.0175407	28	16	23.9727
FBgn0032613	CG13283	Nepl9	Neprilysin-like 9	0.102176	0.00432044	24	4	127.105
FBgn0022213	CG13281	Cse1	Chromosome segregation 1	0.154416	0.0089799	28	10	58.6428
FBgn0032644	CG5131	CG5131	uncharacterized protein	0.154416	0.0089799	24	20	32.5785
FBgn0032652	CG6870	CG6870	uncharacterized protein	0.763717	0.157639	24	20	1145.72
FBgn0032647	CG15143	CG15143	uncharacterized protein	0.0316571	0.000294162	24	22	47.001
FBgn0032684	CG10178	Ugt301D1	UDP-glycosyltransferase family 301 member D1	0.0693642	0.00193362	28	14	96.2548
FBgn0032694	CG15162	MESR3	Misexpression suppressor of ras 3	0.318211	0.032459	24	20	202.534
FBgn0032683	CG10275	kon	kon-tiki	0.102176	0.00432044	28	16	39.7466
FBgn0032681	CG10283	CG10283	uncharacterized protein	1	0.558904	24	20	136.839
FBgn0027074	CG17324	Ugt36F1	UDP-glycosyltransferase family 36 member F1	0.154416	0.0089799	28	24	125.463
FBgn0032713	CG17323	Ugt36D1	UDP-glycosyltransferase family 36 member D1	0.224605	0.0175407	28	22	178.403
FBgn0027070	CG17322	Ugt36E1	UDP-glycosyltransferase family 36 member E1	0.154416	0.0089799	24	0	146.361
FBgn0002031	CG10691	l(2)37Cc	lethal (2) 37Cc	0.318211	0.032459	24	16	254.364
FBgn0032753	CG17572	CG17572	uncharacterized protein	0.992532	0.247874	24	12	127.619
FBgn0032731	CG10641	Swip-1	Swiprosin-1	0.580104	0.0968455	24	4	318.762
FBgn0032725	CG10679	Nedd8	Nedd8	0.224605	0.0175407	24	18	44.2367
FBgn0032780	CG13085	CG13085	uncharacterized protein	0.318211	0.032459	24	4	10.4765
FBgn0032783	CG10237	CG10237	uncharacterized protein	0.154416	0.0089799	24	18	898.527
FBgn0053116	CG33116	CG33116	uncharacterized protein	0.0195125	9.57492e-05	24	14	147.157
FBgn0032803	CG13082	CG13082	uncharacterized protein	0.318211	0.032459	24	8	74.8339
FBgn0032821	CG10538	CdGAPr	Cd GTPase activating protein-related	0.318211	0.032459	24	6	236.738
FBgn0003475	CG10076	spir	spire	1	0.377646	24	2	545.101
FBgn0032856	CG16798	CG16798	uncharacterized protein	0.102176	0.00432044	28	2	29.5291
FBgn0032879	CG9317	CarT	Carcinine transporter	0.0693642	0.00193362	24	10	733.32
FBgn0014859	CG1864	Hr38	Hormone receptor-like in 38	0.102176	0.00432044	24	12	188.986
FBgn0032886	CG9328	CG9328	uncharacterized protein	0.154416	0.0089799	28	22	269.176
FBgn0051674	CG31674	CG31674	uncharacterized protein	0.763717	0.157639	24	18	13.2348
FBgn0032945	CG8665	CG8665	uncharacterized protein	0.102176	0.00432044	28	14	950.433
FBgn0015577	CG1128	alpha-Est9	alpha-Esterase-9	0.224605	0.0175407	24	2	196.071
FBgn0015569	CG1131	alpha-Est10	alpha-Esterase-10	0.102176	0.00432044	24	16	156.213
FBgn0051248	CG31248	CG31248	uncharacterized protein	0.318211	0.032459	24	20	152.199
FBgn0037481	CG10059	MAGE	MAGE	0.102176	0.00432044	24	22	28.2748
FBgn0037468	CG1943	CG1943	uncharacterized protein	0.0693642	0.00193362	24	16	1270.8
FBgn0003884	CG1913	alphaTub84B	alpha-Tubulin at 84B	0.154416	0.0089799	24	12	2129.38
FBgn0037439	CG10286	CG10286	uncharacterized protein	0.0450181	0.000794327	28	8	39.7492
FBgn0037515	CG3066	Sp7	Serine protease 7	0.102176	0.00432044	24	0	1472.16
FBgn0037539	CG10435	CG10435	uncharacterized protein	0.224605	0.0175407	24	10	138.132
FBgn0037537	CG2767	CG2767	uncharacterized protein	0.318211	0.032459	28	26	418.067
FBgn0037533	CG2791	CD98hc	CD98 heavy chain	0.224605	0.0175407	24	4	308.773
FBgn0037602	CG8021	SLIRP2	SRA stem-loop interacting RNA binding protein 2	0.102176	0.00432044	20	0	13.7542
FBgn0037607	CG8036	CG8036	uncharacterized protein	0.154416	0.0089799	28	6	1082.71
FBgn0037632	CG8351	CCT7	Chaperonin containing TCP1 subunit 7	1	0.377646	28	8	183.199
FBgn0037643	CG11963	ScsbetaA	Succinyl-coenzyme A synthetase beta subunit, ADP-forming	0.0450181	0.000794327	24	18	1239.26
FBgn0037659	CG11033	Kdm2	Lysine (K)-specific demethylase 2	0.43534	0.0572696	24	10	171.082
FBgn0051100	CG31100	CG31100	uncharacterized protein	0.102176	0.00432044	24	16	315.597
FBgn0037697	CG9363	GstZ2	Glutathione S transferase Z2	0.0450181	0.000794327	28	0	468.125
FBgn0037696	CG9362	GstZ1	Glutathione S transferase Z1	0.0693642	0.00193362	24	22	76.7225
FBgn0051352	CG31352	Unc-115a	Uncoordinated 115a	0.224605	0.0175407	24	8	164.728
FBgn0037730	CG9444	CG9444	uncharacterized protein	0.224605	0.0175407	24	8	93.5479
FBgn0037721	CG9427	CG9427	uncharacterized protein	0.318211	0.032459	28	0	134.426
FBgn0037715	CG9399	CG9399	uncharacterized protein	0.154416	0.0089799	24	2	144.579
FBgn0040238	CG6264	Best1	Bestrophin 1	0.580104	0.0968455	24	4	69.0311
FBgn0040259	CG18578	Ugt302C1	UDP-glycosyltransferase family 302 member C1	0.154416	0.0089799	28	0	522.111
FBgn0026315	CG6644	Ugt35A1	UDP-glycosyltransferase family 35 member A1	0.0316571	0.000294162	24	4	71.1183
FBgn0026314	CG6649	Ugt35B1	UDP-glycosyltransferase family 35 member B1	0.0450181	0.000794327	24	0	1086.35
FBgn0040255	CG6653	Ugt35E2	UDP-glycosyltransferase family 35 member E2	0.00426371	5.78704e-06	24	0	48.3198
FBgn0040251	CG6658	Ugt302K1	UDP-glycosyltransferase family 302 member K1	0.43534	0.0572696	24	2	25.1405
FBgn0037906	CG14704	PGRP-LB	Peptidoglycan recognition protein LB	0.318211	0.032459	24	10	91.0413
FBgn0037936	CG6908	CG6908	uncharacterized protein	0.580104	0.0968455	28	4	294.56
FBgn0037935	CG6834	CG6834	uncharacterized protein	0.0450181	0.000794327	24	6	292.38
FBgn0037974	CG12224	CG12224	uncharacterized protein	0.43534	0.0572696	24	10	25.5346
FBgn0037956	CG6959	CG6959	uncharacterized protein	0.154416	0.0089799	24	22	77.378
FBgn0051116	CG31116	ClC-a	Chloride channel-a	0.102176	0.00432044	24	22	1003.78
FBgn0038017	CG4115	CG4115	uncharacterized protein	0.154416	0.0089799	24	0	45.0389
FBgn0042206	CG18548	GstD10	Glutathione S transferase D10	0.43534	0.0572696	24	4	42.9785
FBgn0038072	CG6225	CG6225	uncharacterized protein	0.43534	0.0572696	24	2	59.6082
FBgn0038070	CG6753	CG6753	uncharacterized protein	0.318211	0.032459	28	6	8.92395
FBgn0038088	CG10126	CG10126	uncharacterized protein	0.102176	0.00432044	28	8	400.742
FBgn0027610	CG8790	Dic1	Dicarboxylate carrier 1	0.0450181	0.000794327	24	0	331.632
FBgn0023495	CG8823	Lip3	Lip3	0.0316571	0.000294162	28	0	28.7645
FBgn0038129	CG8449	TBC1D5	TBC1 domain family member 5	0.102176	0.00432044	24	12	100.426
FBgn0040554	CR17025	asRNA:CR17025	antisense RNA:CR17025	0.43534	0.0572696	24	18	27.1238
FBgn0038180	CG9307	Cht5	Chitinase 5	0.224605	0.0175407	24	0	63.1039
FBgn0000454	CG9285	Dip-B	Dipeptidase B	0.0450181	0.000794327	24	0	568.107
FBgn0003060	CG9757	CG9757	uncharacterized protein	0.102176	0.00432044	24	22	23.1855
FBgn0027563	CG9631	CG9631	uncharacterized protein	0.0316571	0.000294162	28	4	116.754
FBgn0053329	CG33329	Sp212	Serine-peptidase 212	0.0195125	9.57492e-05	24	6	111.498
FBgn0051326	CG31326	CG31326	uncharacterized protein	0.0450181	0.000794327	24	4	546.115
FBgn0038211	CG9649	CG9649	uncharacterized protein	0.0693642	0.00193362	28	0	685.584
FBgn0051321	CG31321	CG31321	uncharacterized protein	0.0316571	0.000294162	24	4	246.132
FBgn0038247	CG3389	Cad88C	Cadherin 88C	1	0.377646	24	8	18.6376
FBgn0038233	CG8464	HtrA2	HTRA2-related serine protease	0.763717	0.157639	28	20	38.679
FBgn0038279	CG3837	Sdr	Secreted decoy of InR	0.0450181	0.000794327	24	6	114.602
FBgn0000533	CG4920	ea	easter	0.154416	0.0089799	24	10	72.0844
FBgn0038330	CG14868	CG14868	uncharacterized protein	0.318211	0.032459	24	10	88.8354
FBgn0038321	CG6218	CG6218	uncharacterized protein	0.102176	0.00432044	24	0	293.795
FBgn0051155	CG31155	Rpb7	Rpb7	0.224605	0.0175407	24	18	17.8805
FBgn0000047	CG5178	Act88F	Actin 88F	0.224605	0.0175407	24	6	31.4654
FBgn0038341	NA	NA	NA	0.102176	0.00432044	24	8	53.4694
FBgn0038354	CG5404	CG5404	uncharacterized protein	0.318211	0.032459	24	0	30.1616
FBgn0026616	CG4606	alpha-Man-IIb	alpha-Mannosidase class II b	0.224605	0.0175407	24	0	482.052
FBgn0051183	CG31183	CG31183	uncharacterized protein	0.0316571	0.000294162	24	2	249.284
FBgn0038396	CG5013	CG5013	uncharacterized protein	0.318211	0.032459	28	16	11.6741
FBgn0052855	CG32855	CG32855	uncharacterized protein	0.224605	0.0175407	28	24	82.0774
FBgn0038404	CG8925	CG8925	uncharacterized protein	0.43534	0.0572696	24	16	31.2566
FBgn0038407	CG6126	CG6126	uncharacterized protein	0.102176	0.00432044	24	0	389.368
FBgn0038432	CG14883	CG14883	uncharacterized protein	0.154416	0.0089799	24	12	73.8464
FBgn0015019	CG8977	CCT3	Chaperonin containing TCP1 subunit 3	0.763717	0.157639	28	8	181.1
FBgn0051217	CG31217	modSP	modular serine protease	0.224605	0.0175407	24	0	237.772
FBgn0027562	CG10345	CG10345	uncharacterized protein	0.102176	0.00432044	24	14	480.722
FBgn0016650	CG7665	Lgr1	Leucine-rich repeat-containing G protein-coupled receptor 1	0.0316571	0.000294162	24	8	128.62
FBgn0003499	CG7847	sr	stripe	0.224605	0.0175407	24	10	54.9132
FBgn0038589	CG18598	CG18598	uncharacterized protein	0.318211	0.032459	24	6	88.0499
FBgn0038629	CG14304	CG14304	uncharacterized protein	0.154416	0.0089799	24	22	16.3674
FBgn0038617	CG12333	CG12333	uncharacterized protein	1	0.377646	24	20	140.462
FBgn0038638	CG7702	CG7702	uncharacterized protein	0.763717	0.157639	24	10	66.232
FBgn0038631	CG7695	CG7695	uncharacterized protein	0.0195125	9.57492e-05	24	4	112.14
FBgn0004876	CG6027	cdi	center divider	0.992532	0.247874	24	0	212.964
FBgn0025680	CG3772	cry	cryptochrome	0.0693642	0.00193362	24	6	2701.71
FBgn0038678	CG14283	mRpL55	mitochondrial ribosomal protein L55	0.318211	0.032459	24	20	36.9557
FBgn0038716	CG7342	CG7342	uncharacterized protein	0.224605	0.0175407	24	0	42.8895
FBgn0038751	CG4770	CG4770	uncharacterized protein	0.0693642	0.00193362	28	24	14.352
FBgn0038772	CG4973	mdlc	midlife crisis	0.224605	0.0175407	24	16	17.1892
FBgn0051199	CG31199	CG31199	uncharacterized protein	0.763717	0.157639	24	2	237.522
FBgn0053094	CG33094	Synd	Syndapin	0.318211	0.032459	24	20	948.44
FBgn0044812	CG31508	TotC	Turandot C	1	1	24	18	612.882
FBgn0038858	CG5793	CG5793	uncharacterized protein	0.763717	0.157639	28	0	426.636
FBgn0038862	CG5798	Usp8	Ubiquitin specific protease 8	0.0195125	9.57492e-05	24	12	2370.71
FBgn0038857	CG17282	Bdbt	Bride of doubletime	0.580104	0.0968455	28	16	34.6083
FBgn0003257	CG3593	r-l	rudimentary-like	0.102176	0.00432044	24	18	31.3148
FBgn0038849	CG7079	CG7079	uncharacterized protein	0.43534	0.0572696	28	0	163.484
FBgn0051207	CG31207	CG31207	uncharacterized protein	0.318211	0.032459	24	2	146.669
FBgn0051189	CG31189	CG31189	uncharacterized protein	0.0450181	0.000794327	24	2	92.7996
FBgn0013812	CG3723	Dhc93AB	Dynein heavy chain at 93AB	0.224605	0.0175407	24	2	32.4476
FBgn0038874	CG5911	ETHR	ETHR	0.43534	0.0572696	28	2	34.3702
FBgn0000527	CG3331	e	ebony	0.43534	0.0572696	24	0	191.907
FBgn0038897	CG5849	CG5849	uncharacterized protein	0.43534	0.0572696	24	0	74.2439
FBgn0038917	CG6678	CG6678	uncharacterized protein	0.43534	0.0572696	24	18	18.0559
FBgn0038922	CG6439	Idh3b	Isocitrate dehydrogenase 3b	0.102176	0.00432044	28	20	308.929
FBgn0038938	CG7084	CG7084	uncharacterized protein	0.43534	0.0572696	28	6	165.593
FBgn0038957	CG7059	CG7059	uncharacterized protein	0.992532	0.247874	24	6	86.8513
FBgn0003676	CG5374	CCT1	Chaperonin containing TCP1 subunit 1	0.0316571	0.000294162	24	10	395.852
FBgn0038966	CG13848	pinta	prolonged depolarization afterpotential (PDA) is not apparent	0.102176	0.00432044	24	22	543.651
FBgn0039019	CG6990	HP1c	Heterochromatin Protein 1c	0.0693642	0.00193362	28	20	19.9602
FBgn0039028	CG13840	CG13840	uncharacterized protein	0.43534	0.0572696	24	4	14.8446
FBgn0039048	CG17111	CG17111	uncharacterized protein	0.763717	0.157639	24	10	400.674
FBgn0039040	CG13833	CG13833	uncharacterized protein	0.43534	0.0572696	24	22	167.798
FBgn0039084	CG10175	CG10175	uncharacterized protein	0.0316571	0.000294162	24	18	548.315
FBgn0039081	CG4370	Irk2	Inwardly rectifying potassium channel 2	0.0693642	0.00193362	28	12	277.746
FBgn0028475	CG10221	Hrd3	HMG-coA reductase degradation 3	0.224605	0.0175407	24	18	60.0671
FBgn0051145	CG31145	CG31145	uncharacterized protein	0.580104	0.0968455	28	22	912.514
FBgn0025574	CG5212	Pli	Pellino	0.0450181	0.000794327	24	18	428.575
FBgn0039155	CG6173	Kal1	Kallmann syndrome 1	0.580104	0.0968455	24	12	55.5258
FBgn0039158	CG6182	TBC1d7	TBC1 domain family member 7	0.154416	0.0089799	24	22	25.1934
FBgn0039178	CG6356	CG6356	uncharacterized protein	0.318211	0.032459	28	6	336.47
FBgn0004885	CG6863	tok	tolkin	0.154416	0.0089799	28	20	408.435
FBgn0040600	CG13631	CG13631	uncharacterized protein	0.102176	0.00432044	24	18	496.633
FBgn0051121	CG31121	CG31121	uncharacterized protein	0.224605	0.0175407	24	10	95.1517
FBgn0039273	CG9996	shams	shams	0.154416	0.0089799	24	18	49.0162
FBgn0039297	CG11852	CG11852	uncharacterized protein	0.102176	0.00432044	24	8	36.3285
FBgn0039298	CG11853	to	takeout	0.0450181	0.000794327	24	0	804.655
FBgn0039299	CG11854	CG11854	uncharacterized protein	0.0693642	0.00193362	24	22	17.6876
FBgn0039303	CG11857	CG11857	uncharacterized protein	0.0693642	0.00193362	28	24	95.5686
FBgn0051300	CG31300	CG31300	uncharacterized protein	0.0450181	0.000794327	24	0	337.702
FBgn0039338	CG4548	XNP	XNP	0.0450181	0.000794327	24	12	138.024
FBgn0039325	CG10560	CG10560	uncharacterized protein	0.102176	0.00432044	24	2	171.72
FBgn0039312	CG10514	CG10514	uncharacterized protein	0.102176	0.00432044	24	22	107.689
FBgn0039311	CG10513	CG10513	uncharacterized protein	0.224605	0.0175407	24	0	285.825
FBgn0039381	CG17370	SppL	Signal peptide peptidase-like	0.318211	0.032459	28	2	44.3878
FBgn0000206	CG8285	boss	bride of sevenless	0.0693642	0.00193362	28	24	979.485
FBgn0000064	CG6058	Ald1	Aldolase 1	0.0316571	0.000294162	24	6	3021.83
FBgn0039430	CG5455	CG5455	uncharacterized protein	0.224605	0.0175407	24	12	569.676
FBgn0001197	CG5499	His2Av	Histone H2A variant	0.580104	0.0968455	24	14	62.0858
FBgn0004359	CG5507	T48	Transcript 48	0.0693642	0.00193362	28	24	64.3295
FBgn0039465	CG6323	Tsp97E	Tetraspanin 97E	0.580104	0.0968455	24	12	729.66
FBgn0039479	CG14257	CG14257	uncharacterized protein	0.224605	0.0175407	24	2	17.279
FBgn0039492	CG6051	CG6051	uncharacterized protein	0.763717	0.157639	24	10	144.26
FBgn0039487	CG6070	gb	genderblind	0.224605	0.0175407	24	0	144.885
FBgn0039486	CG6074	CAH9	Carbonic anhydrase 9	0.0316571	0.000294162	24	8	296.337
FBgn0039527	CG5639	CG5639	uncharacterized protein	0.154416	0.0089799	24	4	39.7947
FBgn0004387	CG5658	Klp98A	Kinesin-like protein at 98A	0.580104	0.0968455	24	2	326.469
FBgn0039562	CG5520	Gp93	Glycoprotein 93	0.224605	0.0175407	28	10	413.917
FBgn0039593	CG9989	Sid	Stress induced DNase	0.43534	0.0572696	24	14	40.7671
FBgn0039594	CG9990	snu	snustorr	0.318211	0.032459	24	22	1125.1
FBgn0027655	CG9995	htt	huntingtin	0.763717	0.157639	24	0	127.793
FBgn0039609	CG14529	Nepl17	Neprilysin-like 17	0.154416	0.0089799	28	18	21.9276
FBgn0039611	CG14528	Nepl18	Neprilysin-like 18	0.0316571	0.000294162	24	22	822.771
FBgn0027578	CG14526	Nepl21	Neprilysin-like 21	0.0693642	0.00193362	24	18	578.078
FBgn0039620	CG1443	wat	waterproof	0.318211	0.032459	28	2	626.721
FBgn0024273	CG1520	WASp	WASp	0.154416	0.0089799	24	8	126.536
FBgn0039629	CG11842	CG11842	uncharacterized protein	0.102176	0.00432044	24	2	114.778
FBgn0039630	CG11843	CG11843	uncharacterized protein	0.154416	0.0089799	28	8	14.9498
FBgn0039640	CG14516	CG14516	uncharacterized protein	0.154416	0.0089799	24	2	108.361
FBgn0039656	CG11951	CG11951	uncharacterized protein	0.224605	0.0175407	28	0	363.885
FBgn0039650	CG11900	Mesh1	Metazoan SpoT homolog-1	0.224605	0.0175407	24	0	14.555
FBgn0039639	CG14512	CG14512	uncharacterized protein	0.318211	0.032459	28	20	12.1409
FBgn0015622	CG11958	Cnx99A	Calnexin 99A	0.154416	0.0089799	24	16	2136.14
FBgn0039709	CG31009	Cad99C	Cadherin 99C	0.0316571	0.000294162	24	8	233.859
FBgn0051038	CG31038	CG31038	uncharacterized protein	1	0.805264	28	22	1236.41
FBgn0051036	CG31036	CG31036	uncharacterized protein	0.224605	0.0175407	24	22	592.439
FBgn0039722	CG15520	Capa	Capability	0.0693642	0.00193362	24	10	856.421
FBgn0039696	CG7837	Rnb	R and B	0.43534	0.0572696	24	20	40.834
FBgn0039754	CG9747	CG9747	uncharacterized protein	0.0450181	0.000794327	24	8	683.93
FBgn0039749	CG11498	CG11498	uncharacterized protein	0.318211	0.032459	24	8	28.3146
FBgn0039737	CG7920	CG7920	uncharacterized protein	0.102176	0.00432044	24	0	1315.58
FBgn0039764	CG15535	CG15535	uncharacterized protein	0.154416	0.0089799	24	20	19.6165
FBgn0039789	CG9717	CG9717	uncharacterized protein	0.0195125	9.57492e-05	24	22	601.301
FBgn0028646	CG2139	aralar1	aralar1	0.0450181	0.000794327	24	2	613.342
FBgn0039809	CG15547	CG15547	uncharacterized protein	0.224605	0.0175407	24	8	60.2834
FBgn0039807	CG15546	CG15546	uncharacterized protein	0.992532	0.247874	24	12	27.7064
FBgn0016123	CG1462	Alp4	Alkaline phosphatase 4	0.0450181	0.000794327	24	0	215.422
FBgn0039821	CG15556	CG15556	uncharacterized protein	0.154416	0.0089799	28	4	40.4092
FBgn0039844	CG1607	CG1607	uncharacterized protein	0.43534	0.0572696	24	6	306.562
FBgn0019990	CG1609	Gcn2	Gcn2	0.224605	0.0175407	24	12	52.0571
FBgn0039849	CG11334	CG11334	uncharacterized protein	0.102176	0.00432044	28	14	434.229
FBgn0039877	CG2118	Mccc1	Methylcrotonoyl-CoA carboxylase 1	0.154416	0.0089799	24	18	127.372
FBgn0050431	CG30431	CG30431	uncharacterized protein	0.318211	0.032459	24	12	117.709
FBgn0033054	CG14591	CG14591	uncharacterized protein	0.154416	0.0089799	24	22	538.023
FBgn0033051	CG7863	Strica	Ser/Thr-rich caspase	0.43534	0.0572696	24	12	107.517
FBgn0033033	CG11066	scaf	scarface	0.154416	0.0089799	24	10	634.63
FBgn0029131	CG33134	Debcl	Death executioner Bcl-2	0.318211	0.032459	24	22	92.7548
FBgn0014009	CG3269	Rab2	Rab2	0.154416	0.0089799	24	8	229.85
FBgn0027066	CG3265	Eb1	Eb1	0.154416	0.0089799	24	10	395.888
FBgn0033100	CG3420	CG3420	uncharacterized protein	0.154416	0.0089799	28	18	36.8821
FBgn0033079	CG3174	Fmo-2	Flavin-containing monooxygenase 2	0.102176	0.00432044	24	0	323.641
FBgn0066292	CG33350	CheB42c	Chemosensory protein B 42c	0.43534	0.0572696	24	0	10.5516
FBgn0034532	CG13436	CG13436	uncharacterized protein	0.154416	0.0089799	28	4	5.78104
FBgn0050147	CG30147	Hil	Hillarin	0.154416	0.0089799	24	20	126.335
FBgn0028622	CG13432	qsm	quasimodo	0.0693642	0.00193362	24	2	262.216
FBgn0034485	CG11099	CG11099	uncharacterized protein	0.154416	0.0089799	28	24	268.254
FBgn0034480	CG16898	CG16898	uncharacterized protein	0.224605	0.0175407	24	18	89.4323
FBgn0034468	CG11797	Obp56a	Odorant-binding protein 56a	0.318211	0.032459	24	14	83.9022
FBgn0034451	CG11242	TBCB	tubulin-binding cofactor B	0.0693642	0.00193362	24	12	96.1317
FBgn0034439	CG10062	CG10062	uncharacterized protein	0.318211	0.032459	28	6	36.7954
FBgn0010053	CG15101	Jheh1	Juvenile hormone epoxide hydrolase 1	0.0693642	0.00193362	24	2	324.058
FBgn0034390	CG15093	CG15093	uncharacterized protein	0.102176	0.00432044	24	2	321.994
FBgn0034380	CG15087	Vps51	Vacuolar protein sorting 51	0.154416	0.0089799	24	16	27.7326
FBgn0034335	CG5164	GstE1	Glutathione S transferase E1	0.0693642	0.00193362	24	6	176.332
FBgn0034346	CG12263	PIG-O	Phosphatidylinositol glycan anchor biosynthesis class O	0.763717	0.157639	24	22	90.2807
FBgn0034321	CG14502	CG14502	uncharacterized protein	0.154416	0.0089799	24	14	29.938
FBgn0041585	CG11430	olf186-F	olf186-F	0.102176	0.00432044	28	16	98.3994
FBgn0034293	CG14495	CG14495	uncharacterized protein	0.580104	0.0968455	24	18	82.319
FBgn0029932	CG4607	CG4607	uncharacterized protein	0.763717	0.157639	24	22	304.092
FBgn0029937	CG8300	CG8300	uncharacterized protein	0.0316571	0.000294162	24	8	175.049
FBgn0029930	CG12541	CG12541	uncharacterized protein	0.0693642	0.00193362	24	2	51.1447
FBgn0003447	CG32858	sn	singed	0.0693642	0.00193362	24	20	1098.04
FBgn0027280	CG2206	l(1)G0193	lethal (1) G0193	0.0450181	0.000794327	24	2	303.067
FBgn0030027	CG1632	CG1632	uncharacterized protein	0.43534	0.0572696	28	20	202.343
FBgn0030041	CG12116	CG12116	uncharacterized protein	0.0316571	0.000294162	24	2	2198.94
FBgn0030065	CG12075	CG12075	uncharacterized protein	0.00426371	5.78704e-06	24	0	269.797
FBgn0030086	CG7033	CCT2	Chaperonin containing TCP1 subunit 2	0.154416	0.0089799	24	10	327.935
FBgn0030087	CG7766	CG7766	uncharacterized protein	0.102176	0.00432044	28	0	531.745
FBgn0052699	CG32699	LPCAT	Lysophosphatidylcholine acyltransferase	0.224605	0.0175407	24	12	546.119
FBgn0052702	CG32702	Cubn	Cubilin	0.224605	0.0175407	24	10	154.79
FBgn0000711	CG2096	flw	flapwing	0.0450181	0.000794327	24	0	1231.94
FBgn0030183	CG15309	CG15309	uncharacterized protein	0.992532	0.247874	24	22	257.424
FBgn0034558	CG9236	Cib2	Calcium and integrin binding family member 2	0.0450181	0.000794327	24	6	11.1061
FBgn0000395	CG15671	cv-2	crossveinless 2	0.318211	0.032459	24	10	302.281
FBgn0034605	CG15661	Ugt49C1	UDP-glycosyltransferase family 49 member C1	0.102176	0.00432044	28	0	885.799
FBgn0034590	CG30388	Magi	magi	0.154416	0.0089799	24	2	134.427
FBgn0050263	CG30263	stum	stumble	0.0693642	0.00193362	28	26	31.4352
FBgn0034660	CG4402	Loxl2	Lysyl oxidase-like 2	0.318211	0.032459	24	12	72.3474
FBgn0067102	CG6437	GlcT	Glucosylceramide synthase	0.154416	0.0089799	28	8	245.606
FBgn0034709	CG3074	Swim	Secreted Wg-interacting molecule	0.318211	0.032459	24	6	147.344
FBgn0034259	CG6459	P32	P32	0.154416	0.0089799	24	16	177.049
FBgn0022029	CG4798	l(2)k01209	lethal (2) k01209	0.318211	0.032459	28	10	136.791
FBgn0034179	CG6805	CG6805	uncharacterized protein	0.0693642	0.00193362	24	0	209.614
FBgn0034194	CG15611	CG15611	uncharacterized protein	0.224605	0.0175407	24	0	90.6001
FBgn0034198	CG11400	CG11400	uncharacterized protein	0.154416	0.0089799	24	0	410.576
FBgn0004784	CG6518	inaC	inactivation no afterpotential C	0.0316571	0.000294162	24	2	5027.74
FBgn0003091	CG6622	Pkc53E	Protein C kinase 53E	0.580104	0.0968455	28	20	1662.72
FBgn0034143	CG8303	CG8303	uncharacterized protein	0.102176	0.00432044	28	6	57.5223
FBgn0034142	CG8306	CG8306	uncharacterized protein	0.763717	0.157639	28	14	226.905
FBgn0010052	CG8425	Jhe	Juvenile hormone esterase	0.154416	0.0089799	28	0	57.6312
FBgn0034083	CG8434	lbk	lambik	0.318211	0.032459	28	26	136.073
FBgn0020236	CG8322	ATPCL	ATP citrate lyase	0.224605	0.0175407	24	6	808.14
FBgn0022160	CG8256	Gpo1	Glycerophosphate oxidase 1	0.224605	0.0175407	28	2	269.461
FBgn0050466	CG30466	CG30466	uncharacterized protein	0.0693642	0.00193362	28	6	68.1514
FBgn0033996	CG11807	CG11807	uncharacterized protein	0.102176	0.00432044	24	12	43.6986
FBgn0001187	CG8094	Hex-C	Hexokinase C	0.318211	0.032459	24	0	190.124
FBgn0033982	CG17453	Cyp317a1	Cyp317a1	0.102176	0.00432044	28	0	59.1912
FBgn0027596	CG10249	Kank	kank	0.43534	0.0572696	28	0	163.752
FBgn0033970	CG10205	CG10205	uncharacterized protein	0.224605	0.0175407	24	6	374.785
FBgn0013773	CG10240	Cyp6a22	Cyp6a22	0.102176	0.00432044	24	2	48.8318
FBgn0015714	CG10241	Cyp6a17	Cytochrome P450-6a17	0.102176	0.00432044	24	2	257.069
FBgn0033980	CG10245	Cyp6a20	Cyp6a20	0.102176	0.00432044	24	22	534.573
FBgn0013772	CG10248	Cyp6a8	Cytochrome P450-6a8	0.224605	0.0175407	24	2	86.9348
FBgn0033981	CG10247	Cyp6a21	Cyp6a21	0.00426371	5.78704e-06	24	0	177.166
FBgn0033958	CG12858	jef	jet fuel	0.580104	0.0968455	28	24	376.648
FBgn0033936	CG17386	Achl	Achilles	0.0316571	0.000294162	28	22	3944.96
FBgn0033924	CG8613	CG8613	uncharacterized protein	0.0693642	0.00193362	24	0	171.169
FBgn0001220	CG8542	Hsc70-5	Heat shock protein cognate 5	0.154416	0.0089799	24	14	839.216
FBgn0033871	CG13339	CG13339	uncharacterized protein	0.318211	0.032459	24	18	10.9977
FBgn0033879	CG6543	Echs1	Enoyl-CoA hydratase, short chain 1	0.43534	0.0572696	24	22	308.051
FBgn0033845	CG17064	mars	mars	0.992532	0.247874	24	16	16.7731
FBgn0033853	CG6145	CG6145	uncharacterized protein	0.0693642	0.00193362	24	0	314.414
FBgn0033792	CG13325	CG13325	uncharacterized protein	0.154416	0.0089799	24	2	25.2913
FBgn0053138	CG33138	AGBE	1,4-Alpha-Glucan Branching Enzyme	0.102176	0.00432044	28	2	804.307
FBgn0033820	CG4716	CG4716	uncharacterized protein	0.154416	0.0089799	24	22	6621.73
FBgn0033785	CG13320	Sans	Scaffold protein containing ankyrin repeats and SAM domain	0.102176	0.00432044	24	8	12.9965
FBgn0027356	CG8604	Amph	Amphiphysin	0.102176	0.00432044	24	22	1497.52
FBgn0033763	CG8646	CG8646	uncharacterized protein	0.224605	0.0175407	24	20	11.1468
FBgn0050203	CG30203	CG30203	uncharacterized protein	0.224605	0.0175407	24	10	224.334
FBgn0050046	CG30046	CG30046	uncharacterized protein	0.763717	0.157639	28	20	42.3894
FBgn0050050	CG30050	CG30050	uncharacterized protein	0.580104	0.0968455	28	4	19.8561
FBgn0010621	CG8439	CCT5	Chaperonin containing TCP1 subunit 5	0.43534	0.0572696	24	12	295.357
FBgn0025454	CG8453	Cyp6g1	Cyp6g1	0.224605	0.0175407	24	0	821.808
FBgn0033668	CG13188	exp	expansion	0.224605	0.0175407	24	18	41.1321
FBgn0033663	CG8983	ERp60	Endoplasmic reticulum p60	0.102176	0.00432044	24	12	467.521
FBgn0033654	CG8991	Sobp	Sine oculis-binding protein	0.43534	0.0572696	24	12	45.8453
FBgn0050035	CG30035	Tret1-1	Trehalose transporter 1-1	0.224605	0.0175407	24	0	919.04
FBgn0033638	CG9005	CG9005	uncharacterized protein	0.580104	0.0968455	24	20	362.576
FBgn0033593	CG9080	Listericin	listericin	0.318211	0.032459	24	22	555.307
FBgn0005619	CG3454	Hdc	Histidine decarboxylase	0.43534	0.0572696	28	22	547.436
FBgn0033483	CG12919	egr	eiger	0.318211	0.032459	24	10	35.8348
FBgn0001291	CG2275	Jra	Jun-related antigen	0.580104	0.0968455	24	10	183.327
FBgn0033482	CG1371	CG1371	uncharacterized protein	0.763717	0.157639	24	0	28.3767
FBgn0033476	CG18445	oys	oysgedart	0.102176	0.00432044	24	16	1170.66
FBgn0033464	CG1441	CG1441	uncharacterized protein	0.154416	0.0089799	24	22	330.924
FBgn0005614	CG18345	trpl	transient receptor potential-like	0.0693642	0.00193362	24	10	24955.2
FBgn0029092	CG11804	ced-6	ced-6	0.0195125	9.57492e-05	24	16	712.777
FBgn0033365	CG8170	CG8170	uncharacterized protein	0.0195125	9.57492e-05	24	22	45.207
FBgn0033359	NA	NA	NA	0.102176	0.00432044	28	12	26.2214
FBgn0003074	CG8251	Pgi	Phosphoglucose isomerase	0.224605	0.0175407	28	4	705.566
FBgn0033342	NA	NA	NA	0.154416	0.0089799	24	12	264.919
FBgn0033289	CG2121	CG2121	uncharacterized protein	0.102176	0.00432044	24	10	161.713
FBgn0033257	CG8713	sand	sandman	0.763717	0.157639	28	0	26.8187
FBgn0033259	CG11210	CG11210	uncharacterized protein	0.318211	0.032459	24	10	429.113
FBgn0033268	CG2297	Obp44a	Odorant-binding protein 44a	0.154416	0.0089799	24	20	1202.75
FBgn0033226	CG1882	CG1882	uncharacterized protein	0.154416	0.0089799	24	12	206.992
FBgn0027548	CG2910	nito	spenito	0.0195125	9.57492e-05	24	12	146.098
FBgn0033188	CG1600	Drat	Death resistor Adh domain containing target	1	0.377646	24	22	1662.66
FBgn0003174	CG11101	pwn	pawn	1	0.377646	20	10	65.099
FBgn0010548	CG11140	Aldh-III	Aldehyde dehydrogenase type III	0.318211	0.032459	28	8	304.994
FBgn0033132	CG12143	Tsp42Ej	Tetraspanin 42Ej	0.318211	0.032459	28	26	969.589
FBgn0044011	CG1859	Spn43Ad	Serpin 43Ad	0.102176	0.00432044	24	14	27.9393
FBgn0039916	CG9935	Ekar	Eye-enriched kainate receptor	0.580104	0.0968455	24	2	395.223
FBgn0039930	CG11077	CG11077	uncharacterized protein	0.580104	0.0968455	24	2	115.719
FBgn0051481	CG31481	pb	proboscipedia	0.43534	0.0572696	24	6	42.6236
FBgn0039817	CG15553	CG15553	uncharacterized protein	0.0316571	0.000294162	24	22	81.3741
FBgn0001098	CG5320	Gdh	Glutamate dehydrogenase	0.224605	0.0175407	28	22	2077.96
FBgn0034276	CG6385	Sardh	Sarcosine dehydrogenase	0.0195125	9.57492e-05	28	14	156.274
FBgn0036101	CG6449	NijA	Ninjurin A	0.43534	0.0572696	24	8	62.9282
FBgn0035802	CG33275	Pura	Puratrophin-1-like	0.318211	0.032459	20	2	226.71
FBgn0013305	CG3798	Nmda1	N-methyl-D-aspartate receptor-associated protein	0.318211	0.032459	24	12	622.514
FBgn0002567	CG8024	Rab32	Rab32	0.0450181	0.000794327	24	18	1673.58
FBgn0034053	CG8302	Cyp4aa1	Cyp4aa1	0.154416	0.0089799	28	0	79.7397
FBgn0039120	CG10198	Nup98-96	Nucleoporin 98-96kD	0.43534	0.0572696	24	10	160.803
FBgn0039118	CG10208	CG10208	uncharacterized protein	0.102176	0.00432044	24	20	62.6174
FBgn0035480	CG14984	CG14984	uncharacterized protein	0.154416	0.0089799	28	2	105.938
FBgn0027552	CG10863	CG10863	uncharacterized protein	0.224605	0.0175407	28	10	743.06
FBgn0030558	CG1461	CG1461	uncharacterized protein	0.318211	0.032459	28	0	151.414
FBgn0003053	CG12212	peb	pebbled	0.992532	0.247874	28	24	56.998
FBgn0036876	CG9451	CG9451	uncharacterized protein	0.0693642	0.00193362	24	4	400.184
FBgn0036875	CG9449	CG9449	uncharacterized protein	0.0450181	0.000794327	28	4	78.4343
FBgn0039530	CG5586	Tusp	tusp	0.580104	0.0968455	28	20	169.796
FBgn0046258	CG12880	CG12880	uncharacterized protein	0.154416	0.0089799	24	8	7.14485
FBgn0032859	CG10954	Arpc2	Actin-related protein 2/3 complex, subunit 2	0.43534	0.0572696	24	10	116.142
FBgn0015872	CG9023	Drip	drip	0.154416	0.0089799	24	10	384.585
FBgn0032167	CG5853	CG5853	uncharacterized protein	0.102176	0.00432044	24	18	1233.67
FBgn0011742	CG9901	Arp2	Actin-related protein 2	0.102176	0.00432044	24	10	145.338
FBgn0052580	CG32580	Muc14A	Mucin 14A	0.43534	0.0572696	28	18	18.2985
FBgn0053526	CG33526	PNUTS	PNUTS	0.763717	0.157639	28	26	351.581
FBgn0029723	CG6986	Proc-R	Proctolin receptor	0.224605	0.0175407	24	10	50.6257
FBgn0053548	CG33548	SmydA-8	SET and MYND domain containing, arthropod-specific, member 8	0.43534	0.0572696	28	22	1298.82
FBgn0005561	CG11049	sv	shaven	0.318211	0.032459	24	10	175.04
FBgn0026059	CG31045	Mhcl	Myosin heavy chain-like	0.992532	0.247874	28	24	633.073
FBgn0037719	CG9424	bocks	bocksbeutel	0.0316571	0.000294162	24	12	169.006
FBgn0005677	CG4952	dac	dachshund	0.102176	0.00432044	24	8	72.1303
FBgn0011225	CG5695	jar	jaguar	0.0316571	0.000294162	24	6	910.788
FBgn0000008	CG6741	a	arc	0.224605	0.0175407	24	12	161.35
FBgn0023076	CG7391	Clk	Clock	0.43534	0.0572696	24	0	768.896
FBgn0038201	CG9918	PK1-R	Pyrokinin 1 receptor	0.102176	0.00432044	24	6	28.3888
FBgn0034420	CG10737	CG10737	uncharacterized protein	0.102176	0.00432044	28	26	621.936
FBgn0029870	CG3869	Marf	Mitochondrial assembly regulatory factor	0.0450181	0.000794327	24	0	438.668
FBgn0032666	CG5758	CG5758	uncharacterized protein	0.43534	0.0572696	24	0	1474.58
FBgn0027529	CG8920	tapas	tapas	0.580104	0.0968455	24	10	171.591
FBgn0015777	CG9261	nrv2	nervana 2	0.154416	0.0089799	24	0	843.932
FBgn0037550	CG9667	CG9667	uncharacterized protein	0.224605	0.0175407	24	16	13.5958
FBgn0051324	CG31324	CG31324	uncharacterized protein	0.0693642	0.00193362	24	12	496.23
FBgn0032077	CG9515	CG9515	uncharacterized protein	0.318211	0.032459	24	18	21.8803
FBgn0033739	CG8529	Dyb	Dystrobrevin	0.0693642	0.00193362	28	26	783.215
FBgn0032536	CG17988	Ance-3	Ance-3	0.0693642	0.00193362	28	4	191.154
FBgn0031191	CG14617	Cp110	Centriolar coiled coil protein 110kDa	0.43534	0.0572696	24	22	55.3088
FBgn0031995	CG8475	CG8475	uncharacterized protein	0.0450181	0.000794327	24	4	497.757
FBgn0014464	CG33962	Cp7Fa	Chorion protein a at 7F	0.102176	0.00432044	24	2	8.42876
FBgn0053965	CG33965	CG33965	uncharacterized protein	0.0693642	0.00193362	24	20	36.1931
FBgn0000529	CG10604	bsh	brain-specific homeobox	0.0693642	0.00193362	24	8	10.9599
FBgn0004087	CG14887	Dhfr	Dihydrofolate reductase	0.154416	0.0089799	24	20	26.8659
FBgn0004363	CG6647	porin	porin	0.224605	0.0175407	24	2	820.207
FBgn0036680	CG9665	Cpr73D	Cuticular protein 73D	0.00426371	5.78704e-06	24	2	184.347
FBgn0014396	CG3234	tim	timeless	0.0316571	0.000294162	24	14	11822.2
FBgn0013765	CG4832	cnn	centrosomin	0.43534	0.0572696	24	10	107.391
FBgn0031971	CG7224	Sirup	Starvation-upregulated protein	0.224605	0.0175407	24	22	805.155
FBgn0000406	CG13279	Cyt-b5-r	Cytochrome b5-related	0.154416	0.0089799	24	4	3282.77
FBgn0035976	CG4432	PGRP-LC	Peptidoglycan recognition protein LC	0.224605	0.0175407	28	6	80.5464
FBgn0035880	CG17352	Culd	CUB and LDLa domain	0.224605	0.0175407	28	22	8285.68
FBgn0043791	CG8147	phu	phurba tashi	0.0693642	0.00193362	28	0	1893.62
FBgn0030336	CG1578	CG1578	uncharacterized protein	0.0693642	0.00193362	28	0	180.716
FBgn0034997	CG3376	CG3376	uncharacterized protein	0.102176	0.00432044	24	22	1016.43
FBgn0037046	CG10581	CG10581	uncharacterized protein	0.154416	0.0089799	24	0	24.2528
FBgn0032955	CG2201	CG2201	uncharacterized protein	0.154416	0.0089799	24	18	257.936
FBgn0032405	CG14946	firl	firelighter	0.0450181	0.000794327	24	4	376.707
FBgn0054056	CG34056	CG34056	uncharacterized protein	0.224605	0.0175407	24	8	47.5903
FBgn0034389	CG15078	Mctp	Multiple C2 domain and transmembrane region protein	0.580104	0.0968455	28	8	153.015
FBgn0083970	CG34134	CG34134	uncharacterized protein	0.0693642	0.00193362	24	22	2452.61
FBgn0032997	CG17486	CG17486	uncharacterized protein	0.318211	0.032459	28	18	135.906
FBgn0037997	CG14742	CG14742	uncharacterized protein	0.154416	0.0089799	24	2	24.193
FBgn0039977	CG17454	CG17454	uncharacterized protein	0.154416	0.0089799	24	18	106.922
FBgn0027341	CG12449	Gfat1	Glutamine:fructose-6-phosphate aminotransferase 1	0.0450181	0.000794327	24	18	619.618
FBgn0085209	CG34180	CG34180	uncharacterized protein	0.0450181	0.000794327	24	22	84.6484
FBgn0085237	CG34208	CG34208	uncharacterized protein	0.102176	0.00432044	28	10	11.8188
FBgn0085242	CG34213	CG34213	uncharacterized protein	0.224605	0.0175407	24	20	15.801
FBgn0085320	CG34291	CG34291	uncharacterized protein	0.154416	0.0089799	24	18	79.2599
FBgn0085354	CG34325	CG34325	uncharacterized protein	0.580104	0.0968455	28	0	184.987
FBgn0085370	CG34341	Pde11	Phosphodiesterase 11	0.43534	0.0572696	28	6	240.681
FBgn0085400	CG34371	side-V	sidestep V	0.0693642	0.00193362	24	8	292.993
FBgn0085408	CG34379	Shrm	Shroom	0.318211	0.032459	28	20	329.302
FBgn0085427	CG34398	CG34398	uncharacterized protein	0.992532	0.247874	24	10	995.566
FBgn0085428	CG34399	Nox	NADPH oxidase	0.318211	0.032459	24	14	14.385
FBgn0086253	CG31152	rumi	rumi	0.992532	0.247874	24	18	23.2711
FBgn0086348	CG6781	se	sepia	0.102176	0.00432044	24	22	513.792
FBgn0086358	CG7417	Tab2	TAK1-associated binding protein 2	0.224605	0.0175407	24	8	305.022
FBgn0086359	CG3953	Invadolysin	invadolysin	0.318211	0.032459	24	2	789.61
FBgn0086365	CG13610	Orct2	Organic cation transporter 2	0.0316571	0.000294162	24	10	103.084
FBgn0086367	CG12120	t	tan	0.0195125	9.57492e-05	28	24	5340.7
FBgn0086656	CG8055	shrb	shrub	0.318211	0.032459	24	8	268.402
FBgn0086673	CG13272	CG13272	uncharacterized protein	0.0693642	0.00193362	24	0	23.0753
FBgn0086909	CG31751	CG31751	uncharacterized protein	0.992532	0.247874	24	16	93.7898
FBgn0087005	CG10233	rtp	retinophilin	0.0316571	0.000294162	28	26	2025.54
FBgn0087012	CG1056	5-HT2A	5-hydroxytryptamine (serotonin) receptor 2A	0.00426371	5.78704e-06	24	14	478.39
FBgn0243512	CG7850	puc	puckered	0.224605	0.0175407	28	8	432.492
FBgn0259111	CG42253	Ndae1	Na[+]-driven anion exchanger 1	0.102176	0.00432044	24	22	1081.18
FBgn0259164	CG42269	CG42269	uncharacterized protein	0.0450181	0.000794327	24	22	18.2401
FBgn0259167	CG42272	CG42272	uncharacterized protein	0.0450181	0.000794327	24	0	44.6934
FBgn0259226	CG42326	CG42326	uncharacterized protein	0.580104	0.0968455	28	6	88.2152
FBgn0259239	CG42337	CG42337	uncharacterized protein	0.154416	0.0089799	24	8	63.3808
FBgn0259243	CG42341	Pka-R1	Protein kinase, cAMP-dependent, regulatory subunit type 1	0.102176	0.00432044	24	22	538.081
FBgn0259685	CG6383	crb	crumbs	0.0450181	0.000794327	24	8	602.509
FBgn0259707	CG42361	CG42361	uncharacterized protein	0.224605	0.0175407	24	10	134.863
FBgn0259713	CG42367	CG42367	uncharacterized protein	0.0316571	0.000294162	24	20	104.692
FBgn0259714	CG42368	DIP-epsilon	Dpr-interacting protein epsilon	0.0693642	0.00193362	24	4	80.6478
FBgn0259715	CG42369	CG42369	uncharacterized protein	0.154416	0.0089799	28	14	491.286
FBgn0259878	CG33466	Fs	Follistatin	0.154416	0.0089799	24	8	287.412
FBgn0259918	CG42447	inaF-B	inaF-B	0.102176	0.00432044	24	22	162.845
FBgn0259936	CR32957	Uhg3	U snoRNA host gene 3	0.154416	0.0089799	24	14	31.906
FBgn0259938	CG17100	cwo	clockwork orange	1	0.805264	24	10	207.063
FBgn0259977	CG30445	Tdc1	Tyrosine decarboxylase 1	0.318211	0.032459	24	16	78.812
FBgn0259985	CG8889	Mppe	Metallophosphoesterase	0.102176	0.00432044	28	24	1092.22
FBgn0260005	CG31284	wtrw	water witch	0.102176	0.00432044	24	18	635.762
FBgn0260006	CG33968	drd	drop dead	0.318211	0.032459	28	6	113.078
FBgn0260747	CG5010	Chchd2	Coiled-coil-helix-coiled-coil-helix domain containing 2	0.580104	0.0968455	28	14	1615.83
FBgn0260795	CG42575	NaPi-III	Na[+]-dependent inorganic phosphate cotransporter type III	0.224605	0.0175407	28	18	557.955
FBgn0260866	CG12489	dnr1	defense repressor 1	0.763717	0.157639	24	18	115.017
FBgn0260941	CG42318	app	approximated	0.224605	0.0175407	24	0	697.244
FBgn0261270	CG8553	SelD	Selenide,water dikinase	0.0693642	0.00193362	24	14	83.1481
FBgn0261283	CG8522	SREBP	Sterol regulatory element binding protein	0.43534	0.0572696	24	10	1465.47
FBgn0261341	CG8756	verm	vermiform	0.43534	0.0572696	24	0	88.6564
FBgn0261402	CG42643	Ir75b	Ionotropic receptor 75b	0.00426371	5.78704e-06	24	6	195.222
FBgn0261458	CG33979	capt	capulet	0.224605	0.0175407	24	10	322.397
FBgn0261530	CG6754	nbs	nbs	0.0195125	9.57492e-05	24	18	65.3688
FBgn0261535	CG7516	l(2)34Fd	lethal (2) 34Fd	0.154416	0.0089799	24	12	44.3273
FBgn0261547	CG42665	Exn	Ephexin	0.43534	0.0572696	24	18	401.837
FBgn0261549	CG42667	rdgA	retinal degeneration A	0.224605	0.0175407	28	18	1911.81
FBgn0261555	CG42673	CG42673	uncharacterized protein	0.102176	0.00432044	24	8	88.9411
FBgn0261556	CG42674	CG42674	uncharacterized protein	0.224605	0.0175407	24	8	196.424
FBgn0261560	CG8846	Thor	thor	0.102176	0.00432044	24	4	1590.99
FBgn0261565	CG42679	Lmpt	Limpet	0.43534	0.0572696	28	26	409.084
FBgn0261705	CG42741	CG42741	uncharacterized protein	0.318211	0.032459	24	2	10.185
FBgn0261714	CG4795	Cpn	Calphotin	0.318211	0.032459	24	0	1842.22
FBgn0261788	CG42734	Ank2	Ankyrin 2	0.102176	0.00432044	28	22	9194.81
FBgn0261789	CG1249	SmD2	Small ribonucleoprotein particle protein SmD2	0.224605	0.0175407	28	20	36.6384
FBgn0261873	CG32717	sdt	stardust	0.763717	0.157639	28	22	1421.25
FBgn0261931	CG42797	CG42797	uncharacterized protein	0.318211	0.032459	24	12	81.0242
FBgn0261955	CG3861	kdn	knockdown	0.580104	0.0968455	24	2	2562.92
FBgn0261999	CG42817	Ca-Ma2d	Ca[2+] channel Muscle-specific alpha2/delta subunit	0.102176	0.00432044	24	6	251.748
FBgn0262035	CG42846	CG42846	uncharacterized protein	0.102176	0.00432044	28	8	91.518
FBgn0262057	CG6680	Spn77Ba	Serpin 77Ba	0.0114848	2.63799e-05	24	0	118.603
FBgn0262081	CG42317	Csk	C-terminal Src kinase	0.318211	0.032459	28	24	409.663
FBgn0262109	CR42862	lncRNA:CR42862	long non-coding RNA:CR42862	0.224605	0.0175407	24	6	13947.5
FBgn0262111	CG42864	f	forked	0.318211	0.032459	20	10	16.7168
FBgn0262148	CR42874	lncRNA:CR42874	long non-coding RNA:CR42874	0.0450181	0.000794327	24	4	13.5009
FBgn0262169	CG2264	magu	magu	0.154416	0.0089799	24	18	218.758
FBgn0262537	CG43091	CG43091	uncharacterized protein	0.43534	0.0572696	24	22	71.1739
FBgn0262538	CG43092	CG43092	uncharacterized protein	0.0316571	0.000294162	24	22	349.202
FBgn0262539	CG43093	CG43093	uncharacterized protein	0.0450181	0.000794327	24	0	234.167
FBgn0262540	CG43094	CG43094	uncharacterized protein	0.0195125	9.57492e-05	24	22	21.7222
FBgn0262614	CG43140	pyd	polychaetoid	0.318211	0.032459	28	22	2910.19
FBgn0262983	CG43291	CG43291	uncharacterized protein	0.154416	0.0089799	24	0	32.7801
FBgn0263046	CG43341	CG43341	uncharacterized protein	0.154416	0.0089799	28	24	41.5253
FBgn0263077	CG43340	CG43340	uncharacterized protein	0.0693642	0.00193362	24	0	2845
FBgn0053200	CG33200	VepD	Ventrally-expressed protein D	0.224605	0.0175407	24	10	48.1074
FBgn0017482	CG3425	T3dh	Type III alcohol dehydrogenase	0.0693642	0.00193362	28	20	36.1055
FBgn0053143	CG33143	CG33143	uncharacterized protein	0.0693642	0.00193362	24	6	204.871
FBgn0001263	CG3504	inaD	inactivation no afterpotential D	0.0195125	9.57492e-05	24	0	6514.79
FBgn0028371	CG30092	jbug	jitterbug	0.0450181	0.000794327	24	0	1105.76
FBgn0020257	CG9952	Ppa	Partner of paired	0.0450181	0.000794327	24	6	106.477
FBgn0028497	CG3530	CG3530	uncharacterized protein	1	0.377646	24	8	955.358
FBgn0034897	CG11299	Sesn	Sestrin	0.318211	0.032459	24	12	547.549
FBgn0000562	CG4051	egl	egalitarian	0.318211	0.032459	24	22	215.227
FBgn0034885	CG4019	Eglp4	Entomoglyceroporin 4	0.580104	0.0968455	24	4	1001.05
FBgn0034943	CG3006	Fmo-1	Flavin-containing monooxygenase 1	0.43534	0.0572696	28	22	260.28
FBgn0034950	CG3105	Pask	PAS kinase	0.580104	0.0968455	24	18	82.8336
FBgn0034942	CG13566	CG13566	uncharacterized protein	0.0450181	0.000794327	24	22	11.309
FBgn0019643	CG3318	AANAT1	Arylalkylamine N-acetyltransferase 1	0.0450181	0.000794327	24	8	511.394
FBgn0035046	CG3683	ND-19	NADH dehydrogenase (ubiquinone) 19 kDa subunit	0.102176	0.00432044	28	18	122.861
FBgn0035049	CG4859	Mmp1	Matrix metalloproteinase 1	0.154416	0.0089799	24	14	280.314
FBgn0035087	CG2765	CG2765	uncharacterized protein	0.43534	0.0572696	28	8	474.604
FBgn0060296	CG15860	pain	painless	0.580104	0.0968455	24	8	144.874
FBgn0035076	CG10142	Ance-5	Ance-5	0.154416	0.0089799	24	18	297.037
FBgn0004919	CG2679	gol	goliath	0.00426371	5.78704e-06	24	12	4305.39
FBgn0024945	CG7067	NitFhit	Nitrilase and fragile histidine triad fusion protein	1	0.377646	24	22	30.2591
FBgn0035109	CG13876	CG13876	uncharacterized protein	0.580104	0.0968455	28	18	9.06516
FBgn0035120	CG13879	wac	wee Augmin	0.154416	0.0089799	28	2	44.182
FBgn0035103	CG7047	Vdup1	Vitamin D[[3]] up-regulated protein 1	0.154416	0.0089799	24	0	241.979
FBgn0035132	CG17061	mthl10	methuselah-like 10	1	0.377646	28	16	92.7327
FBgn0263133	CG4567	mEFG1	mitochondrial translation elongation factor G 1	0.0316571	0.000294162	24	18	79.2283
FBgn0263200	CG9232	Galt	Galactose-1-phosphate uridylyltransferase	0.0450181	0.000794327	24	6	405.659
FBgn0263240	CG1621	Coop	Corepressor of Pangolin	0.102176	0.00432044	24	10	43.868
FBgn0263241	CG33048	Mocs1	Molybdenum cofactor synthesis 1	0.102176	0.00432044	24	22	173.653
FBgn0263260	CG12918	sel	seele	0.154416	0.0089799	28	14	83.8959
FBgn0263445	CR43468	asRNA:CR43468	antisense RNA:CR43468	0.0693642	0.00193362	24	14	9.64541
FBgn0263457	CR43480	asRNA:CR43480	antisense RNA:CR43480	0.0316571	0.000294162	24	2	264.451
FBgn0263593	CG8709	Lpin	Lipin	0.43534	0.0572696	24	8	1492.23
FBgn0263607	CG32155	l(3)72Dp	lethal (3) 72Dp	0.763717	0.157639	24	22	151.859
FBgn0263608	CG32154	l(3)72Dr	lethal (3) 72Dr	0.318211	0.032459	24	8	16.6942
FBgn0263747	CG43672	CG43672	uncharacterized protein	0.318211	0.032459	28	4	12.627
FBgn0263838	CR43700	lncRNA:CR43700	long non-coding RNA:CR43700	0.0693642	0.00193362	24	10	46.7306
FBgn0263864	CG6829	Dark	Death-associated APAF1-related killer	0.154416	0.0089799	24	12	64.5387
FBgn0263916	CG31911	Ent2	Equilibrative nucleoside transporter 2	0.318211	0.032459	24	20	213.472
FBgn0263973	CG32397	jv	javelin	0.318211	0.032459	24	10	127.934
FBgn0264005	CG43748	Hmx	H6-like-homeobox	0.0693642	0.00193362	24	22	29.5219
FBgn0264087	CG43756	Slob	Slowpoke binding protein	0.43534	0.0572696	24	12	4451.03
FBgn0264272	CG43772	mwh	multiple wing hairs	0.0450181	0.000794327	24	10	353.289
FBgn0264305	CG43783	CG43783	uncharacterized protein	0.318211	0.032459	24	12	131.368
FBgn0264462	CR43870	lncRNA:CR43870	long non-coding RNA:CR43870	0.224605	0.0175407	28	14	13.6539
FBgn0264572	CR43944	asRNA:CR43944	antisense RNA:CR43944	0.43534	0.0572696	24	14	24.9537
FBgn0264598	CG43947	PsGEF	Protostome-specific GEF	0.0693642	0.00193362	24	8	1671.88
FBgn0264711	CG43980	CG43980	uncharacterized protein	0.224605	0.0175407	24	0	14.2773
FBgn0264785	CG44015	Hph	HIF prolyl hydroxylase	0.0195125	9.57492e-05	24	10	177.169
FBgn0264855	CG4260	AP-2alpha	Adaptor Protein complex 2, alpha subunit	0.318211	0.032459	24	16	144.479
FBgn0264951	CR44120	lncRNA:CR44120	long non-coding RNA:CR44120	0.154416	0.0089799	24	0	37.3341
FBgn0265045	CG44162	Strn-Mlck	Stretchin-Mlck	0.992532	0.247874	28	22	487.469
FBgn0265048	CG31150	cv-d	crossveinless d	0.0450181	0.000794327	24	6	339.732
FBgn0265070	CR44181	asRNA:CR44181	antisense RNA:CR44181	0.0450181	0.000794327	24	20	154.863
FBgn0265266	CG13639	CG13639	uncharacterized protein	0.43534	0.0572696	24	14	10.8157
FBgn0265344	CR44298	lncRNA:CR44298	long non-coding RNA:CR44298	0.0693642	0.00193362	24	20	33.9962
FBgn0265487	CG33197	mbl	muscleblind	0.0450181	0.000794327	24	0	1949.02
FBgn0265512	CG12214	mlt	mulet	0.318211	0.032459	24	22	356.683
FBgn0265590	CR44417	lncRNA:CR44417	long non-coding RNA:CR44417	0.0693642	0.00193362	24	18	121.906
FBgn0265726	CG44533	Nna1	Nna1 carboxypeptidase	0.992532	0.247874	24	22	744.244
FBgn0265988	CG42863	mv	mauve	0.43534	0.0572696	24	22	949.475
FBgn0266064	CG6904	GlyS	Glycogen synthase	0.0316571	0.000294162	28	0	668.953
FBgn0266428	CR43463	asRNA:CR43463	antisense RNA:CR43463	0.154416	0.0089799	24	22	15.326
FBgn0266441	CG45071	CG45071	uncharacterized protein	0.0693642	0.00193362	28	6	48.7659
FBgn0266696	CG45186	Svil	Supervillin	0.224605	0.0175407	24	22	2659.71
FBgn0266736	CR45209	asRNA:CR45209	antisense RNA:CR45209	0.102176	0.00432044	28	0	28.9962
FBgn0266756	CG44012	btsz	bitesize	0.43534	0.0572696	28	8	351.788
FBgn0266758	CG6643	Esyt2	Extended synaptotagmin-like protein 2	0.0450181	0.000794327	24	6	558.912
FBgn0266805	CR45267	lncRNA:CR45267	long non-coding RNA:CR45267	0.43534	0.0572696	24	2	22.6894
FBgn0266869	CR45330	asRNA:CR45330	antisense RNA:CR45330	0.0450181	0.000794327	24	0	14.6798
FBgn0267012	CR45456	lncRNA:CR45456	long non-coding RNA:CR45456	0.0114848	2.63799e-05	24	8	284.496
FBgn0267013	CR45457	lncRNA:CR45457	long non-coding RNA:CR45457	0.0114848	2.63799e-05	24	8	234.538
FBgn0267076	CR45520	asRNA:CR45520	antisense RNA:CR45520	0.0195125	9.57492e-05	28	26	64.7956
FBgn0267189	CR45629	asRNA:CR45629	antisense RNA:CR45629	0.102176	0.00432044	24	8	16.7471
FBgn0267330	CG5183	KdelR	KDEL receptor	0.102176	0.00432044	28	10	166.295
FBgn0267385	CG7070	PyK	Pyruvate kinase	0.318211	0.032459	28	0	2388.03
FBgn0267495	CR45185	asRNA:CR45185	antisense RNA:CR45185	0.0316571	0.000294162	24	6	25.9068
FBgn0267540	CR45880	lncRNA:CR45880	long non-coding RNA:CR45880	0.580104	0.0968455	24	14	28.886
FBgn0267693	CR46029	asRNA:CR46029	antisense RNA:CR46029	0.0316571	0.000294162	28	26	19.343
FBgn0267698	CG10295	Pak	p21-activated kinase	0.318211	0.032459	24	12	342.201
FBgn0267792	CG8643	rgr	regular	1	0.377646	20	0	220.526
FBgn0267923	CR46204	lncRNA:CR46204	long non-coding RNA:CR46204	0.0693642	0.00193362	24	6	10.6603
FBgn0267976	CG40042	Tim23	Translocase of inner mitochondrial membrane 23	0.318211	0.032459	28	20	165.161
FBgn0283427	CG3523	FASN1	Fatty acid synthase 1	0.43534	0.0572696	28	4	8849.19
FBgn0284220	CG10223	Top2	Topoisomerase 2	1	0.805264	28	12	73.3252
FBgn0284221	CG5661	Sema5c	Semaphorin 5c	0.0450181	0.000794327	28	6	104.446
FBgn0284244	CG31728	l(2)k05911	lethal (2) k05911	0.154416	0.0089799	24	12	24.0217
FBgn0284246	CG7845	l(2)k09848	lethal (2) k09848	0.763717	0.157639	28	10	28.8038
FBgn0284256	CG10302	bsf	bicoid stability factor	0.224605	0.0175407	24	16	421.62
FBgn0284257	CG30118	Ttd14	TRPL translocation defect 14	0.224605	0.0175407	28	22	2208.19
FBgn0011361	CG9160	ND-ACP	NADH dehydrogenase (ubiquinone) acyl carrier protein	0.318211	0.032459	28	20	110.74
FBgn0011204	CG12086	cue	cueball	0.580104	0.0968455	24	22	210.03
FBgn0035204	CG2277	CG2277	uncharacterized protein	0.0114848	2.63799e-05	24	4	247.53
FBgn0035231	CG18330	Pcyt2	Phosphocholine cytidylyltransferase 2	0.154416	0.0089799	28	2	627.78
FBgn0035255	CG7980	RabX5	RabX5	0.763717	0.157639	24	10	60.8992
FBgn0035293	CG5687	CG5687	uncharacterized protein	0.580104	0.0968455	28	22	657.157
FBgn0035290	CG1887	dsb	debris buster	0.0693642	0.00193362	20	2	571.197
FBgn0035335	CG1320	mRpL23	mitochondrial ribosomal protein L23	0.0316571	0.000294162	24	20	62.0733
FBgn0035308	CG15822	CG15822	uncharacterized protein	0.0450181	0.000794327	24	10	54.6603
FBgn0035383	CG2107	CPT2	Carnitine palmitoyltransferase 2	0.318211	0.032459	24	22	119.973
FBgn0035379	CG9972	spz5	spatzle 5	0.318211	0.032459	24	4	64.2923
FBgn0035432	CG17723	ZnT63C	Zinc transporter 63C	0.102176	0.00432044	28	4	62.5548
FBgn0004167	CG12008	kst	karst	0.224605	0.0175407	24	22	1245.64
FBgn0005640	CG10579	Eip63E	Ecdysone-induced protein 63E	0.43534	0.0572696	24	8	187.291
FBgn0004910	CG15855	Eip63F-1	Ecdysone-induced protein 63F 1	0.154416	0.0089799	28	24	769.038
FBgn0035490	CG1136	CG1136	uncharacterized protein	0.0693642	0.00193362	24	4	127.203
FBgn0041630	CG1318	Hexo1	Hexosaminidase 1	0.0450181	0.000794327	28	26	499.913
FBgn0035520	CG11586	CG11586	uncharacterized protein	0.43534	0.0572696	28	20	67.5139
FBgn0035504	CG15003	Teh4	tipE homolog 4	0.992532	0.247874	24	6	86.1234
FBgn0035499	CG14996	Chd64	Chd64	0.0693642	0.00193362	28	26	2355.09
FBgn0035534	CG15016	mRpS6	mitochondrial ribosomal protein S6	0.0114848	2.63799e-05	24	20	31.1035
FBgn0035557	CG11353	CG11353	uncharacterized protein	0.318211	0.032459	24	12	55.782
FBgn0027085	CG7479	LeuRS-m	Leucyl-tRNA synthetase, mitochondrial	0.224605	0.0175407	24	18	37.5283
FBgn0028699	CG7499	Rh50	Rh50	0.0693642	0.00193362	28	22	211.325
FBgn0035578	CG13707	CG13707	uncharacterized protein	0.580104	0.0968455	20	2	49.8892
FBgn0035577	CG13708	CG13708	uncharacterized protein	0.154416	0.0089799	28	24	20.2358
FBgn0035575	CG7509	CG7509	uncharacterized protein	0.992532	0.247874	24	20	71.8468
FBgn0030240	CG2202	CG2202	uncharacterized protein	0.318211	0.032459	28	22	91.3588
FBgn0030258	CG1552	CG1552	uncharacterized protein	0.0450181	0.000794327	24	0	448.533
FBgn0017561	CG1615	Ork1	Open rectifier K[+] channel 1	0.102176	0.00432044	28	24	183.682
FBgn0025111	CG1683	Ant2	Adenine nucleotide translocase 2	1	0.377646	24	4	3.42722
FBgn0027498	CG2061	CG2061	uncharacterized protein	0.102176	0.00432044	24	18	76.2157
FBgn0030269	CG18292	CDK2AP1	CDK2-associated protein 1	0.763717	0.157639	24	10	32.5639
FBgn0027359	CG1728	Tim8	Tim8	0.102176	0.00432044	24	18	90.2006
FBgn0030321	CG1703	CG1703	uncharacterized protein	0.318211	0.032459	28	10	66.5092
FBgn0030317	CG1561	CG1561	uncharacterized protein	0.0114848	2.63799e-05	24	16	5171.58
FBgn0001083	CG1500	fw	furrowed	0.763717	0.157639	24	22	105.442
FBgn0030332	CG9360	CG9360	uncharacterized protein	0.224605	0.0175407	28	4	42.5717
FBgn0030396	CG2556	CG2556	uncharacterized protein	0.102176	0.00432044	24	12	55.667
FBgn0030398	CG2555	Cpr11B	Cuticular protein 11B	0.224605	0.0175407	24	10	45.2816
FBgn0030432	CG4404	CG4404	uncharacterized protein	0.0450181	0.000794327	24	2	339.312
FBgn0052647	CG32647	CG32647	uncharacterized protein	0.0693642	0.00193362	24	20	1879.18
FBgn0052645	CG32645	CG32645	uncharacterized protein	0.0316571	0.000294162	24	4	71.5814
FBgn0052638	CG32638	CG32638	uncharacterized protein	0.0693642	0.00193362	28	18	114.957
FBgn0030468	CG1622	CG1622	uncharacterized protein	0.0450181	0.000794327	24	8	37.6044
FBgn0052626	CG32626	AMPdeam	AMP deaminase	0.580104	0.0968455	28	24	1285.02
FBgn0030573	CG5310	nmdyn-D6	nmdyn-D6	0.102176	0.00432044	24	20	11.2064
FBgn0027601	CG9009	pdgy	pudgy	0.0450181	0.000794327	24	22	1161.5
FBgn0030589	CG9519	CG9519	uncharacterized protein	0.0693642	0.00193362	28	4	183.119
FBgn0030588	CG9521	CG9521	uncharacterized protein	0.0316571	0.000294162	28	4	132.52
FBgn0030625	CG5877	CG5877	uncharacterized protein	0.318211	0.032459	24	18	38.7581
FBgn0030634	CG9164	CG9164	uncharacterized protein	0.102176	0.00432044	24	0	48.4339
FBgn0027329	CG8231	CCT6	Chaperonin containing TCP1 subunit 6	0.154416	0.0089799	24	12	112.573
FBgn0001092	CG8893	Gapdh2	Glyceraldehyde 3 phosphate dehydrogenase 2	0.0693642	0.00193362	28	4	1359.95
FBgn0014391	CG9032	sun	stunted	0.102176	0.00432044	24	22	223.409
FBgn0030691	CG8959	Efhc1.1	EF-hand domain containing 1.1	0.102176	0.00432044	24	8	21.6247
FBgn0004598	CG18734	Fur2	Furin 2	0.0450181	0.000794327	24	0	249.735
FBgn0030747	CG4301	CG4301	uncharacterized protein	0.00426371	5.78704e-06	28	6	25.1835
FBgn0030801	CG4875	Rcp	Receptor component protein	0.102176	0.00432044	28	16	33.4862
FBgn0027556	CG4928	CG4928	uncharacterized protein	0.318211	0.032459	24	0	642.89
FBgn0001250	CG9623	if	inflated	0.318211	0.032459	24	2	176.341
FBgn0030808	CG4937	RhoGAP15B	Rho GTPase activating protein at 15B	0.154416	0.0089799	24	12	119.729
FBgn0030816	CG16700	CG16700	uncharacterized protein	0.0450181	0.000794327	24	14	136.233
FBgn0000163	CG5055	baz	bazooka	0.318211	0.032459	28	6	172.706
FBgn0028343	CG8465	Ankle2	Ankyrin repeat and LEM domain containing 2	0.102176	0.00432044	24	10	194.919
FBgn0052553	CR32553	lncRNA:CR32553	long non-coding RNA:CR32553	0.0693642	0.00193362	28	22	102.714
FBgn0030886	CG12672	CG12672	uncharacterized protein	0.43534	0.0572696	24	6	18.7283
FBgn0010383	CG6816	Cyp18a1	Cytochrome P450-18a1	0.224605	0.0175407	24	16	198.91
FBgn0027335	CG6606	Rip11	Rab11 interacting protein	0.763717	0.157639	24	20	422.087
FBgn0030960	CG7053	Atg101	Autophagy-related 101	0.154416	0.0089799	24	6	97.0841
FBgn0031011	CG8034	CG8034	uncharacterized protein	0.102176	0.00432044	24	22	586.481
FBgn0027621	CG3400	Pfrx	6-phosphofructo-2-kinase	0.154416	0.0089799	24	12	806.5
FBgn0031037	CG14207	CG14207	uncharacterized protein	1	0.558904	24	10	487.188
FBgn0031042	CG14221	CG14221	uncharacterized protein	0.102176	0.00432044	24	18	98.5877
FBgn0036945	CG6981	Ssk	Snakeskin	0.154416	0.0089799	24	14	32.359
FBgn0036939	CG7365	CG7365	uncharacterized protein	0.763717	0.157639	28	12	158.521
FBgn0036935	CG14186	CG14186	uncharacterized protein	0.154416	0.0089799	24	10	1173.88
FBgn0036934	CG7395	sNPF-R	short neuropeptide F receptor	1	0.377646	24	16	13.9743
FBgn0036910	CG8733	Cyp305a1	Cyp305a1	0.0195125	9.57492e-05	24	4	469.283
FBgn0004623	CG8770	Gbeta76C	G protein beta-subunit 76C	0.224605	0.0175407	24	2	5508.82
FBgn0036892	CG8798	Lon	Lon protease	0.102176	0.00432044	24	14	224.54
FBgn0036844	CG14080	Mkp3	Mitogen-activated protein kinase phosphatase 3	0.154416	0.0089799	24	8	133.251
FBgn0040323	CG6895	GNBP1	Gram-negative bacteria binding protein 1	0.0450181	0.000794327	24	22	110.574
FBgn0036816	CG3979	Indy	I'm not dead yet	0.0450181	0.000794327	24	0	495.967
FBgn0036777	CG7341	CG7341	uncharacterized protein	0.102176	0.00432044	24	20	17.4702
FBgn0052195	CG32195	CG32195	uncharacterized protein	0.154416	0.0089799	24	22	83.4821
FBgn0036778	CG5137	Cyp312a1	Cyp312a1	0.992532	0.247874	24	2	43.331
FBgn0036765	CG7408	CG7408	uncharacterized protein	0.0195125	9.57492e-05	28	4	66.5231
FBgn0036768	CG7402	CG7402	uncharacterized protein	0.318211	0.032459	28	6	31.1551
FBgn0036770	CG5485	Prestin	prestin	0.0693642	0.00193362	24	0	144.009
FBgn0036757	CG14585	Ir75a	Ionotropic receptor 75a	0.00426371	5.78704e-06	24	6	325.903
FBgn0036741	CG7510	anchor	anchor	0.763717	0.157639	28	26	639.982
FBgn0036752	CG5992	Adgf-A	Adenosine deaminase-related growth factor A	0.0195125	9.57492e-05	28	26	378.863
FBgn0036727	CG7589	CG7589	uncharacterized protein	0.102176	0.00432044	24	0	39.2253
FBgn0026197	CR32172	lncRNA:noe	long non-coding RNA:noe	0.763717	0.157639	24	22	1051.91
FBgn0036715	CG6445	Cad74A	Cadherin 74A	0.763717	0.157639	20	10	52.7531
FBgn0010352	CG11661	Nc73EF	Neural conserved at 73EF	0.763717	0.157639	24	2	2368.85
FBgn0036698	CG7724	CG7724	uncharacterized protein	0.224605	0.0175407	28	0	168.972
FBgn0036679	CG13022	CG13022	uncharacterized protein	0.0693642	0.00193362	28	26	8.927
FBgn0042201	CG13061	Nplp3	Neuropeptide-like precursor 3	0.0450181	0.000794327	24	20	279.641
FBgn0040074	CG13057	retinin	retinin	0.154416	0.0089799	24	12	490.295
FBgn0036620	CG4842	CG4842	uncharacterized protein	0.0316571	0.000294162	24	22	1184.1
FBgn0026061	CG4123	Mipp1	Multiple inositol polyphosphate phosphatase 1	0.154416	0.0089799	24	0	166.972
FBgn0004569	CG4531	aos	argos	0.0693642	0.00193362	24	12	63.6778
FBgn0036622	CG4753	Agpat4	1-Acylglycerol-3-phosphate O-acyltransferase 4	0.154416	0.0089799	28	14	130.791
FBgn0011693	CG4899	Pdh	Photoreceptor dehydrogenase	0.0450181	0.000794327	24	2	5664.13
FBgn0036571	CG12272	Strumpellin	strumpellin	0.318211	0.032459	24	22	61.534
FBgn0036579	CG5027	CG5027	uncharacterized protein	0.102176	0.00432044	28	24	457.004
FBgn0036597	CG4962	CG4962	uncharacterized protein	0.0693642	0.00193362	24	12	217.928
FBgn0036584	CG13054	CG13054	uncharacterized protein	0.318211	0.032459	24	16	6.66208
FBgn0000489	CG6117	Pka-C3	Protein kinase, cAMP-dependent, catalytic subunit 3	0.0450181	0.000794327	28	16	479.276
FBgn0036501	CG7272	CG7272	uncharacterized protein	0.154416	0.0089799	24	2	175.208
FBgn0000565	CG7266	Eip71CD	Ecdysone-induced protein 28/29kD	0.992532	0.247874	24	20	1988.32
FBgn0036505	CG7945	CG7945	uncharacterized protein	0.102176	0.00432044	28	16	71.7724
FBgn0027088	CG6778	GlyRS	Glycyl-tRNA synthetase	0.224605	0.0175407	24	14	77.7942
FBgn0036489	CG7011	CG7011	uncharacterized protein	0.154416	0.0089799	24	16	41.3573
FBgn0036481	CG16959	CG16959	uncharacterized protein	0.0316571	0.000294162	24	2	110.097
FBgn0041604	CG32146	dlp	dally-like	0.154416	0.0089799	24	10	302.006
FBgn0036436	CG4914	CG4914	uncharacterized protein	0.154416	0.0089799	24	6	22.7468
FBgn0026409	CG4994	Mpcp2	Mitochondrial phosphate carrier protein 2	0.102176	0.00432044	24	0	1918.42
FBgn0036382	CG13737	CG13737	uncharacterized protein	0.102176	0.00432044	28	24	10.5608
FBgn0001216	CG8937	Hsc70-1	Heat shock protein cognate 1	0.0450181	0.000794327	24	6	62.1397
FBgn0036381	CG8745	CG8745	uncharacterized protein	0.0693642	0.00193362	24	2	956.897
FBgn0036380	CG8757	CG8757	uncharacterized protein	0.224605	0.0175407	28	20	87.8406
FBgn0023095	CG11282	caps	capricious	0.154416	0.0089799	24	4	346.844
FBgn0036364	CG14109	CG14109	uncharacterized protein	0.580104	0.0968455	28	2	58.6483
FBgn0052112	CG32112	CG32112	uncharacterized protein	0.318211	0.032459	28	18	91.8709
FBgn0036318	CG11009	Wbp2	WW domain binding protein 2	0.318211	0.032459	24	10	491.054
FBgn0036316	CG10960	CG10960	uncharacterized protein	0.224605	0.0175407	24	10	1057.62
FBgn0011279	CG10436	Obp69a	Odorant-binding protein 69a	0.00426371	5.78704e-06	24	2	75.407
FBgn0036285	CG10704	toe	twin of eyg	0.0693642	0.00193362	24	22	50.6419
FBgn0027843	CG6906	CAH2	Carbonic anhydrase 2	0.102176	0.00432044	24	22	1153.64
FBgn0036264	CG11529	CG11529	uncharacterized protein	0.580104	0.0968455	28	10	33.7608
FBgn0036263	CG5632	thoc6	thoc6	0.0114848	2.63799e-05	24	18	36.7432
FBgn0011455	CG9762	ND-SGDH	NADH dehydrogenase (ubiquinone) SGDH subunit	0.992532	0.247874	24	18	255.058
FBgn0036240	CG6928	CG6928	uncharacterized protein	0.224605	0.0175407	24	10	46.0084
FBgn0041096	CG32096	rols	rolling pebbles	0.102176	0.00432044	24	16	97.8626
FBgn0036225	CG5883	CG5883	uncharacterized protein	0.0450181	0.000794327	24	18	46.841
FBgn0042138	CG18815	CG18815	uncharacterized protein	0.154416	0.0089799	24	2	348.885
FBgn0036193	CG14135	CG14135	uncharacterized protein	0.102176	0.00432044	24	20	19.3618
FBgn0040817	CG14132	CG14132	uncharacterized protein	0.318211	0.032459	24	8	151.104
FBgn0036145	CG7607	CG7607	uncharacterized protein	0.0450181	0.000794327	24	18	338.599
FBgn0052082	CG32082	IRSp53	Insulin receptor substrate 53 kDa	0.224605	0.0175407	24	6	485.582
FBgn0036094	CG14153	CG14153	uncharacterized protein	0.318211	0.032459	24	20	64.2619
FBgn0036106	CG6409	CG6409	uncharacterized protein	0.318211	0.032459	24	20	4431.08
FBgn0044328	CG32052	CG32052	uncharacterized protein	0.102176	0.00432044	24	6	84.2537
FBgn0025866	CG8107	CalpB	Calpain-B	0.580104	0.0968455	24	6	163.742
FBgn0016081	CG32045	fry	furry	0.154416	0.0089799	24	0	1087.21
FBgn0035969	CG4476	CG4476	uncharacterized protein	0.318211	0.032459	24	6	19.4928
FBgn0052039	CG32039	CG32039	uncharacterized protein	0.0450181	0.000794327	28	20	105.798
FBgn0035985	CG3672	Cpr67B	Cuticular protein 67B	0.0450181	0.000794327	24	2	816.636
FBgn0000116	CG32031	Argk	Arginine kinase	0.102176	0.00432044	28	0	3594.32
FBgn0035922	CG6486	Pex7	Peroxin 7	0.0450181	0.000794327	28	26	23.4193
FBgn0035921	CG13305	CG13305	uncharacterized protein	0.224605	0.0175407	24	2	153.883
FBgn0035914	CG6282	CG6282	uncharacterized protein	0.102176	0.00432044	24	22	332.199
FBgn0035911	CG6638	CG6638	uncharacterized protein	0.154416	0.0089799	24	22	50.6189
FBgn0035896	CG6983	CG6983	uncharacterized protein	0.0195125	9.57492e-05	24	0	1135.21
FBgn0001248	CG7176	Idh	Isocitrate dehydrogenase	0.0450181	0.000794327	24	0	1618.64
FBgn0026252	CG7935	msk	moleskin	0.224605	0.0175407	28	8	300.165
FBgn0010350	CG7962	Cds	CDP-diacylglycerol synthase	0.0195125	9.57492e-05	28	24	3256.59
FBgn0035873	CG13670	CG13670	uncharacterized protein	0.154416	0.0089799	24	20	91.4202
FBgn0016694	CG17888	Pdp1	PAR-domain protein 1	0.0450181	0.000794327	24	14	9401.08
FBgn0052369	CG32369	CG32369	uncharacterized protein	0.580104	0.0968455	24	0	645.057
FBgn0028582	CG8532	lqf	liquid facets	0.0693642	0.00193362	28	22	1912.9
FBgn0035805	CG7506	CG7506	uncharacterized protein	0.580104	0.0968455	28	16	59.8691
FBgn0047205	CR32385	lncRNA:CR32385	long non-coding RNA:CR32385	0.154416	0.0089799	28	18	19.7855
FBgn0035734	CG14823	CG14823	uncharacterized protein	0.0450181	0.000794327	24	4	343.216
FBgn0023001	CG8624	melt	melted	0.102176	0.00432044	24	6	50.2516
FBgn0035715	CG10103	CG10103	uncharacterized protein	0.580104	0.0968455	20	10	418.197
FBgn0005626	CG10118	ple	pale	0.0693642	0.00193362	24	0	656.822
FBgn0052407	CG32407	CG32407	uncharacterized protein	0.0693642	0.00193362	24	0	251.499
FBgn0042119	CG18778	Cpr65Au	Cuticular protein 65Au	0.102176	0.00432044	28	6	493.203
FBgn0035656	CG10479	CG10479	uncharacterized protein	0.224605	0.0175407	28	18	124.132
FBgn0035627	CG10583	Sse	Separase	0.0693642	0.00193362	24	10	21.4931
FBgn0015766	CG10596	Msr-110	Msr-110	0.43534	0.0572696	28	6	2007.98
FBgn0035589	CG4618	CHMP2B	Charged multivesicular body protein 2b	0.154416	0.0089799	28	6	48.2132
FBgn0031170	CG1718	ABCA	ATP binding cassette subfamily A	0.224605	0.0175407	28	0	292.86
FBgn0031110	CG1670	Obp19b	Odorant-binding protein 19b	0.0693642	0.00193362	24	14	66.8065
FBgn0026323	CG18492	Tak1	TGF-beta activated kinase 1	0.0693642	0.00193362	24	8	80.059
FBgn0031627	CG15630	fipi	factor of interpulse interval	0.0693642	0.00193362	28	22	850.956
FBgn0053002	CG33002	mRpL27	mitochondrial ribosomal protein L27	0.224605	0.0175407	28	20	43.6743
FBgn0031589	CG3714	Naprt	Nicotinate phosphoribosyltransferase	0.580104	0.0968455	28	0	357.658
FBgn0021967	CG8844	ND-PDSW	NADH dehydrogenase (ubiquinone) PDSW subunit	0.43534	0.0572696	24	20	188.355
FBgn0015663	CG2788	Ugt36A1	UDP-glycosyltransferase family 36 member A1	0.0450181	0.000794327	24	20	114.594
FBgn0051777	CG31777	CG31777	uncharacterized protein	0.102176	0.00432044	24	22	207.265
FBgn0051778	CG31778	CG31778	uncharacterized protein	0.763717	0.157639	24	22	399.319
FBgn0031542	CG15414	CG15414	uncharacterized protein	0.102176	0.00432044	24	12	27.6092
FBgn0014906	CG3488	Hydr2	alpha/beta hydrolase2	0.154416	0.0089799	24	12	350.939
FBgn0051694	CG31694	CG31694	uncharacterized protein	0.224605	0.0175407	24	10	368.399
FBgn0031449	CG31689	CG31689	uncharacterized protein	0.224605	0.0175407	24	2	674.554
FBgn0019830	CG3057	colt	congested-like trachea	0.0693642	0.00193362	24	0	370.787
FBgn0041337	CG18559	Cyp309a2	Cyp309a2	0.102176	0.00432044	24	14	5.18911
FBgn0011570	CG17158	cpb	capping protein beta	0.318211	0.032459	28	10	39.6915
FBgn0000579	CG17654	Eno	Enolase	0.224605	0.0175407	28	4	1624.28
FBgn0031299	CG4629	CG4629	uncharacterized protein	0.0693642	0.00193362	28	22	561.866
FBgn0024366	CG11409	CG11409	uncharacterized protein	0.318211	0.032459	24	0	7.37531
FBgn0023516	CG14815	Pex5	Peroxin 5	0.154416	0.0089799	24	22	107.401
FBgn0004654	CG3724	Pgd	Phosphogluconate dehydrogenase	0.224605	0.0175407	28	6	501.673
FBgn0011576	CG3466	Cyp4d2	Cytochrome P450-4d2	0.318211	0.032459	24	12	59.5797
FBgn0029821	CG4020	CG4020	uncharacterized protein	0.224605	0.0175407	28	8	10.0304
FBgn0052756	CG32756	CG32756	uncharacterized protein	0.318211	0.032459	24	14	23.9169
FBgn0000442	CG3324	Pkg21D	Protein kinase, cGMP-dependent at 21D	0.318211	0.032459	24	10	23.7274
FBgn0013323	CG13687	Ptth	Prothoracicotropic hormone	0.224605	0.0175407	24	20	8.8761
FBgn0031267	CG13688	Ipk2	Ipk2	0.318211	0.032459	28	2	51.4976
FBgn0031216	CG11376	Zir	Zizimin-related	0.154416	0.0089799	24	14	139.768
FBgn0036974	CG5605	eRF1	eukaryotic translation release factor 1	0.318211	0.032459	24	14	184.78
FBgn0037000	CG5130	ZnT77C	Zinc transporter 77C	0.318211	0.032459	20	2	24.3404
FBgn0028978	CG5408	trbl	tribbles	0.318211	0.032459	28	8	54.7265
FBgn0037022	CG11396	CG11396	uncharacterized protein	0.318211	0.032459	28	18	30.3708
FBgn0037017	CG4074	CG4074	uncharacterized protein	0.0450181	0.000794327	28	20	33.1067
FBgn0037061	CG12975	CG12975	uncharacterized protein	0.318211	0.032459	28	20	12.554
FBgn0037138	CG7145	P5CDh1	delta-1-Pyrroline-5-carboxylate dehydrogenase 1	0.318211	0.032459	24	2	610.933
FBgn0037167	CG11425	CG11425	uncharacterized protein	0.102176	0.00432044	28	0	186.321
FBgn0037324	CG10609	Orco	Odorant receptor co-receptor	0.318211	0.032459	24	2	6.58072
FBgn0037230	CG9780	Nepl11	Neprilysin-like 11	0.154416	0.0089799	24	18	246.419
FBgn0000500	CG18090	Dsk	Drosulfakinin	0.102176	0.00432044	24	12	216.782
FBgn0031702	CG14021	fusl	fuseless	0.0693642	0.00193362	20	2	134.124
FBgn0001128	CG9042	Gpdh1	Glycerol-3-phosphate dehydrogenase 1	0.318211	0.032459	24	4	1279.86
FBgn0015623	CG11567	Cpr	Cytochrome P450 reductase	0.224605	0.0175407	20	2	636.739
FBgn0031881	CG3476	MME1	Mitochondrial Magnesium Exporter 1	0.102176	0.00432044	24	14	74.4369
FBgn0031926	CG6739	CG6739	uncharacterized protein	0.224605	0.0175407	28	10	13.2815
FBgn0031970	CG7227	CG7227	uncharacterized protein	0.318211	0.032459	24	18	103.054
FBgn0032031	CG13390	CG13390	uncharacterized protein	0.318211	0.032459	20	18	29.5504
FBgn0013746	CG9556	alien	alien	0.154416	0.0089799	28	18	78.5346
FBgn0032229	CG5045	CG5045	uncharacterized protein	0.154416	0.0089799	24	22	55.1564
FBgn0032251	CG13142	Nse4	Non-SMC element 4	0.154416	0.0089799	24	18	24.691
FBgn0004106	CG5363	Cdk1	Cyclin-dependent kinase 1	0.224605	0.0175407	24	20	12.9691
FBgn0053303	CG33303	CG33303	uncharacterized protein	0.224605	0.0175407	28	12	89.1979
FBgn0032266	CG18302	CG18302	uncharacterized protein	0.224605	0.0175407	24	14	100.485
FBgn0051871	CG31871	CG31871	uncharacterized protein	0.318211	0.032459	28	0	13.9422
FBgn0041781	CG4636	SCAR	SCAR	0.154416	0.0089799	20	12	116.56
FBgn0040211	CG4779	hgo	homogentisate 1,2-dioxygenase	0.154416	0.0089799	28	2	276.733
FBgn0032446	CG5780	IFT43	Intraflagellar transport 43	0.318211	0.032459	20	16	2.90619
FBgn0028515	CG4930	EndoGI	Endonuclease G inhibitor	0.154416	0.0089799	28	20	30.2457
FBgn0051809	CG31809	CG31809	uncharacterized protein	0.102176	0.00432044	28	4	16.1486
FBgn0026150	CG6291	ApepP	Aminopeptidase P	0.224605	0.0175407	24	0	31.525
FBgn0032773	CG15825	fon	fondue	0.224605	0.0175407	24	0	1765.54
FBgn0004374	CG10718	neb	nebbish	0.318211	0.032459	28	20	6.52328
FBgn0051676	CG31676	CG31676	uncharacterized protein	0.224605	0.0175407	24	22	85.8146
FBgn0037513	CG3027	pyd3	pyd3	0.224605	0.0175407	24	16	149.298
FBgn0001138	CG9656	grn	grain	0.318211	0.032459	24	6	22.6829
FBgn0051454	CG31454	CG31454	uncharacterized protein	0.224605	0.0175407	24	22	6.57148
FBgn0037672	CG12952	sage	salivary gland-expressed bHLH	0.318211	0.032459	24	12	63.689
FBgn0037726	CG9492	CG9492	uncharacterized protein	0.0693642	0.00193362	24	0	25.7876
FBgn0004889	CG6235	tws	twins	0.318211	0.032459	24	8	529.784
FBgn0037777	CG11722	CG11722	uncharacterized protein	0.318211	0.032459	28	18	34.345
FBgn0051368	CG31368	CG31368	uncharacterized protein	0.318211	0.032459	24	16	48.0254
FBgn0037963	CG6977	Cad87A	Cadherin 87A	0.318211	0.032459	28	0	122.482
FBgn0013279	CG6489	Hsp70Bc	Heat-shock-protein-70Bc	0.318211	0.032459	24	10	12.4966
FBgn0038224	CG3321	ATPsynE	ATP synthase, subunit E	0.224605	0.0175407	28	22	138.161
FBgn0038223	CG8538	Afti	Aftiphilin	0.318211	0.032459	20	12	97.0546
FBgn0038274	CG7262	Nup93-2	Nucleoporin 93kD-2	0.224605	0.0175407	28	14	11.4702
FBgn0038300	CG4203	Mau2	Mau2 sister chromatid cohesion factor	0.318211	0.032459	28	8	16.4393
FBgn0019940	CG5192	Rh6	Rhodopsin 6	0.154416	0.0089799	24	12	3907.91
FBgn0038425	CG14881	CG14881	uncharacterized protein	0.102176	0.00432044	24	20	19.3335
FBgn0015011	CG8956	AhcyL2	Adenosylhomocysteinase like 2	0.318211	0.032459	24	10	75.3026
FBgn0051235	CG31235	CG31235	uncharacterized protein	0.102176	0.00432044	20	0	15.9835
FBgn0000463	CG3619	Dl	Delta	0.318211	0.032459	20	8	20.9616
FBgn0038788	CG5085	Sirt2	Sirtuin 2	0.154416	0.0089799	28	20	65.6822
FBgn0038854	CG7044	CG7044	uncharacterized protein	0.318211	0.032459	20	18	52.8305
FBgn0016700	NA	NA	NA	0.154416	0.0089799	28	8	265.084
FBgn0038912	CG6656	CG6656	uncharacterized protein	0.224605	0.0175407	28	24	254.859
FBgn0038916	CG6560	dnd	dead end	0.224605	0.0175407	28	18	20.3657
FBgn0038959	CG13856	CG13856	uncharacterized protein	0.318211	0.032459	24	8	57.6597
FBgn0039003	CG4917	wfs1	wolfram syndrome 1	0.318211	0.032459	20	0	15.7704
FBgn0039073	CG4408	CG4408	uncharacterized protein	0.00426371	5.78704e-06	28	14	67.0243
FBgn0016119	CG4412	ATPsynCF6	ATP synthase, coupling factor 6	0.318211	0.032459	28	20	280.129
FBgn0003719	CG6868	tld	tolloid	0.224605	0.0175407	20	16	70.8653
FBgn0039225	CG6892	Ets96B	Ets96B	0.0316571	0.000294162	20	10	20.3761
FBgn0039254	CG13645	Nmnat	Nicotinamide mononucleotide adenylyltransferase	0.0693642	0.00193362	28	14	89.908
FBgn0039257	CG13648	tnc	tenectin	0.224605	0.0175407	24	22	223.34
FBgn0039483	CG14259	CG14259	uncharacterized protein	0.318211	0.032459	28	10	97.2626
FBgn0039510	CG3339	CG3339	uncharacterized protein	0.224605	0.0175407	24	2	10.9258
FBgn0039644	CG11897	rdog	red dog mine	0.224605	0.0175407	28	10	82.7963
FBgn0039727	CG15523	Vps13B	Vacuolar protein sorting 13B	0.224605	0.0175407	24	10	32.8766
FBgn0003861	CG7875	trp	transient receptor potential	0.318211	0.032459	24	16	5016.33
FBgn0002924	CG7831	ncd	non-claret disjunctional	0.318211	0.032459	20	4	10.6551
FBgn0040629	CG18673	CAH5	Carbonic anhydrase 5	0.224605	0.0175407	24	14	19.9255
FBgn0033038	CG7791	CG7791	uncharacterized protein	0.224605	0.0175407	20	16	46.9259
FBgn0033089	CG17266	CG17266	uncharacterized protein	0.318211	0.032459	28	12	9.91255
FBgn0034454	CG15120	CG15120	uncharacterized protein	0.154416	0.0089799	20	18	9.94833
FBgn0034261	CG4966	HPS4	Hermansky-Pudlak Syndrome 4	0.318211	0.032459	24	2	68.6731
FBgn0030217	CG2124	CG2124	uncharacterized protein	0.154416	0.0089799	24	16	20.2918
FBgn0050291	CG30291	CG30291	uncharacterized protein	0.318211	0.032459	28	16	68.241
FBgn0050392	CG30392	CG30392	uncharacterized protein	0.318211	0.032459	28	20	34.2988
FBgn0027073	CG4302	Ugt49B1	UDP-glycosyltransferase family 49 member B1	0.0450181	0.000794327	24	2	160.165
FBgn0034639	CG15673	CG15673	uncharacterized protein	0.154416	0.0089799	24	10	62.8731
FBgn0034706	CG11275	CG11275	uncharacterized protein	0.102176	0.00432044	24	0	203.619
FBgn0034707	CG5465	MED16	Mediator complex subunit 16	0.0693642	0.00193362	20	0	34.6728
FBgn0020307	CG5799	dve	defective proventriculus	0.102176	0.00432044	24	2	67.0618
FBgn0034184	CG9646	CG9646	uncharacterized protein	0.318211	0.032459	24	12	230.2
FBgn0034177	CG6796	AsnRS-m	Asparaginyl-tRNA synthetase, mitochondrial	0.318211	0.032459	24	16	19.3113
FBgn0010213	CG8905	Sod2	Superoxide dismutase 2 (Mn)	0.0693642	0.00193362	28	20	89.7247
FBgn0024315	CG8098	Picot	picot	0.318211	0.032459	20	8	125.19
FBgn0033918	CG8531	CG8531	uncharacterized protein	0.318211	0.032459	20	18	70.5187
FBgn0033891	CG8067	CG8067	uncharacterized protein	0.154416	0.0089799	28	24	40.1539
FBgn0033808	CG4627	CG4627	uncharacterized protein	0.318211	0.032459	24	20	25.7212
FBgn0002069	CG3821	AspRS	Aspartyl-tRNA synthetase	0.318211	0.032459	24	12	246.403
FBgn0040765	CG33473	luna	luna	0.102176	0.00432044	28	2	39.6871
FBgn0033569	CG12942	CG12942	uncharacterized protein	0.224605	0.0175407	28	10	17.5174
FBgn0033519	CG11825	CG11825	uncharacterized protein	0.224605	0.0175407	28	20	10.0209
FBgn0033459	CG12744	CG12744	uncharacterized protein	0.224605	0.0175407	24	22	19.5446
FBgn0003071	CG4001	Pfk	Phosphofructokinase	0.318211	0.032459	28	2	1130.94
FBgn0033446	CG1648	CG1648	uncharacterized protein	0.102176	0.00432044	28	4	585.071
FBgn0050345	CG30345	CG30345	uncharacterized protein	0.224605	0.0175407	24	12	44.0171
FBgn0050381	CG30381	PIG-X	Phosphatidylinositol glycan anchor biosynthesis class X	0.224605	0.0175407	28	20	5.46863
FBgn0033204	CG2065	CG2065	uncharacterized protein	0.318211	0.032459	24	12	22.5794
FBgn0050489	CG30489	Cyp12d1-p	Cyp12d1-p	0.102176	0.00432044	28	14	11.0069
FBgn0053198	CG33198	pen-2	presenilin enhancer	0.154416	0.0089799	24	20	24.2255
FBgn0034405	CG15102	Jheh2	Juvenile hormone epoxide hydrolase 2	0.224605	0.0175407	24	0	517.459
FBgn0030160	CG9691	CG9691	uncharacterized protein	0.318211	0.032459	24	4	582.345
FBgn0030724	CG9212	Nipsnap	nipsnap	0.318211	0.032459	24	6	137.201
FBgn0003969	CG9209	vap	vacuolar peduncle	0.224605	0.0175407	24	10	143.971
FBgn0029174	CG4535	Fkbp59	FK506-binding protein 59kD	0.224605	0.0175407	20	16	125.266
FBgn0025743	CG18582	mbt	mushroom bodies tiny	0.154416	0.0089799	24	10	113.623
FBgn0001168	CG6494	h	hairy	0.318211	0.032459	24	12	127.388
FBgn0000153	CG7811	b	black	0.154416	0.0089799	20	0	110.593
FBgn0029175	CG8433	sotv	sister of tout-velu	0.224605	0.0175407	28	24	66.8922
FBgn0022893	CG2207	Df31	Decondensation factor 31	0.224605	0.0175407	28	6	129.14
FBgn0031285	CG3662	CG3662	uncharacterized protein	0.224605	0.0175407	28	4	370.902
FBgn0053970	CG33970	CG33970	uncharacterized protein	0.224605	0.0175407	24	18	258.807
FBgn0039544	CG12877	CG12877	uncharacterized protein	0.224605	0.0175407	20	14	72.3419
FBgn0083972	CG34136	CG34136	uncharacterized protein	0.318211	0.032459	28	20	83.7386
FBgn0024804	CG17023	Dbp80	Dead box protein 80	0.318211	0.032459	28	20	54.6589
FBgn0039993	CG17691	CG17691	uncharacterized protein	0.224605	0.0175407	24	4	280.601
FBgn0085419	CG34390	Rgk2	Rad, Gem/Kir family member 2	0.102176	0.00432044	24	12	188.821
FBgn0085483	CG34454	CG34454	uncharacterized protein	0.224605	0.0175407	28	10	72.0458
FBgn0086856	CG11555	CG11555	uncharacterized protein	0.154416	0.0089799	24	22	30.7376
FBgn0086906	CG1915	sls	sallimus	0.318211	0.032459	28	0	575.972
FBgn0243511	CG4845	psidin	phagocyte signaling impaired	0.224605	0.0175407	28	16	50.0699
FBgn0259146	CG42261	fid	fire dancer	0.318211	0.032459	20	8	52.7036
FBgn0259227	CG42327	CG42327	uncharacterized protein	0.224605	0.0175407	24	10	199.037
FBgn0260049	CG10724	flr	flare	0.224605	0.0175407	24	10	82.389
FBgn0260431	CG42526	CG42526	uncharacterized protein	0.318211	0.032459	28	22	14.1309
FBgn0260861	CG9298	Trs23	TRAPP subunit 23	0.0693642	0.00193362	28	20	35.5717
FBgn0260874	CG42584	Ir76a	Ionotropic receptor 76a	0.318211	0.032459	24	16	44.394
FBgn0260945	CG10967	Atg1	Autophagy-related 1	0.318211	0.032459	24	22	163.276
FBgn0261112	CG7828	APP-BP1	beta-Amyloid precursor protein binding protein 1	0.318211	0.032459	24	14	39.6877
FBgn0261985	CG1228	Ptpmeg	Protein tyrosine phosphatase Meg	0.224605	0.0175407	24	6	230.146
FBgn0262531	CG43085	CG43085	uncharacterized protein	0.154416	0.0089799	28	4	3.40857
FBgn0262741	CR43126	lncRNA:CR43126	long non-coding RNA:CR43126	0.154416	0.0089799	24	2	14.5309
FBgn0035039	CG3608	Adck	aarF domain containing kinase	0.224605	0.0175407	20	0	19.9889
FBgn0010435	CG2727	emp	epithelial membrane protein	0.224605	0.0175407	24	4	1246.11
FBgn0263321	CG43402	CG43402	uncharacterized protein	0.318211	0.032459	24	20	246.53
FBgn0263598	CG3762	Vha68-2	Vacuolar H[+] ATPase 68 kDa subunit 2	0.318211	0.032459	24	22	270.594
FBgn0263697	CG13343	Uba3	Ubiquitin activating enzyme 3	0.318211	0.032459	24	22	36.0314
FBgn0263706	CG43658	CG43658	uncharacterized protein	0.224605	0.0175407	28	16	150.629
FBgn0263776	CG43693	CG43693	uncharacterized protein	0.224605	0.0175407	24	16	142.083
FBgn0264494	CG17646	CG17646	uncharacterized protein	0.318211	0.032459	28	2	1833.94
FBgn0264750	CG44008	CG44008	uncharacterized protein	0.318211	0.032459	24	18	88.6521
FBgn0264950	CR44119	asRNA:CR44119	antisense RNA:CR44119	0.224605	0.0175407	24	10	21.6695
FBgn0265050	CR44165	asRNA:CR44165	antisense RNA:CR44165	0.102176	0.00432044	20	8	9.85841
FBgn0265101	CG9617	Sgt1	suppressor-of-G2-allele-of-skp1	0.154416	0.0089799	24	14	105.438
FBgn0265192	CG44248	Snp	Snipper	0.318211	0.032459	28	4	134.013
FBgn0265464	CG10961	Traf6	TNF-receptor-associated factor 6	0.102176	0.00432044	20	8	51.082
FBgn0265575	CG44402	yin	yin	0.154416	0.0089799	24	20	78.7391
FBgn0265759	CR44566	lncRNA:CR44566	long non-coding RNA:CR44566	0.224605	0.0175407	24	8	31.4413
FBgn0266217	CR44912	lncRNA:CR44912	long non-coding RNA:CR44912	0.318211	0.032459	24	2	7.26605
FBgn0266331	CR44996	asRNA:CR44996	antisense RNA:CR44996	0.224605	0.0175407	24	10	15.6555
FBgn0266418	CG45058	wake	wide awake	0.224605	0.0175407	20	10	81.2087
FBgn0266450	CG45074	Kr-h1	Kruppel homolog 1	0.154416	0.0089799	24	22	48.2699
FBgn0266672	CG2095	Sec8	Secretory 8	0.224605	0.0175407	24	10	150.023
FBgn0267160	CR45600	asRNA:CR45600	antisense RNA:CR45600	0.318211	0.032459	28	0	270.672
FBgn0270926	CG33486	AsnS	Asparagine synthetase	0.0450181	0.000794327	28	12	125.155
FBgn0283531	CG3131	Duox	Dual oxidase	0.318211	0.032459	28	6	22.5524
FBgn0283712	CG1848	LIMK1	LIM domain kinase 1	0.318211	0.032459	24	8	198.119
FBgn0035252	CG7970	CG7970	uncharacterized protein	0.224605	0.0175407	20	2	44.161
FBgn0035287	CG13937	CG13937	uncharacterized protein	0.224605	0.0175407	28	24	116.587
FBgn0035414	CG14965	CG14965	uncharacterized protein	0.318211	0.032459	28	8	18.2136
FBgn0035498	CG14991	Fit1	Fermitin 1	0.318211	0.032459	24	0	124.715
FBgn0000038	CG11348	nAChRbeta1	nicotinic Acetylcholine Receptor beta1	0.318211	0.032459	24	6	521.223
FBgn0035532	CG15014	CG15014	uncharacterized protein	0.318211	0.032459	24	22	21.8051
FBgn0030261	CG15203	CG15203	uncharacterized protein	0.318211	0.032459	24	0	40.8403
FBgn0030270	CG15199	CG15199	uncharacterized protein	0.224605	0.0175407	24	18	48.4855
FBgn0030331	CG15221	CG15221	uncharacterized protein	0.318211	0.032459	28	0	12.394
FBgn0030403	CG1824	CG1824	uncharacterized protein	0.224605	0.0175407	28	2	69.2122
FBgn0030467	CG1764	CG1764	uncharacterized protein	0.154416	0.0089799	28	22	94.7973
FBgn0001087	CG10986	g	garnet	0.318211	0.032459	24	8	134.007
FBgn0030571	CG14414	CG14414	uncharacterized protein	0.224605	0.0175407	24	12	36.4664
FBgn0030605	CG5548	ND-B18	NADH dehydrogenase (ubiquinone) B18 subunit	0.102176	0.00432044	28	20	66.8291
FBgn0030855	CG5800	CG5800	uncharacterized protein	0.318211	0.032459	28	6	32.1939
FBgn0030878	CG6769	CG6769	uncharacterized protein	0.318211	0.032459	28	6	33.3917
FBgn0030968	CG7322	CG7322	uncharacterized protein	0.102176	0.00432044	28	6	178.951
FBgn0031068	CG12534	Alr	Augmenter of liver regeneration	0.318211	0.032459	24	14	45.4157
FBgn0036927	CG7433	Gabat	gamma-aminobutyric acid transaminase	0.318211	0.032459	28	0	268.235
FBgn0036684	CG3764	CG3764	uncharacterized protein	0.224605	0.0175407	24	6	193.134
FBgn0036661	CG9705	CG9705	uncharacterized protein	0.318211	0.032459	24	12	192.876
FBgn0036619	CG4784	Cpr72Ec	Cuticular protein 72Ec	0.318211	0.032459	28	24	137.696
FBgn0036557	CG5904	mRpS31	mitochondrial ribosomal protein S31	0.224605	0.0175407	24	16	86.5765
FBgn0041160	CG7554	comm2	comm2	0.318211	0.032459	24	22	50.2743
FBgn0036446	CG9384	CG9384	uncharacterized protein	0.318211	0.032459	28	20	80.956
FBgn0001108	CG9206	DCTN1-p150	Dynactin 1, p150 subunit	0.102176	0.00432044	28	4	98.5944
FBgn0052137	CG32137	CG32137	uncharacterized protein	0.224605	0.0175407	24	10	103.029
FBgn0026418	CG6603	Hsc70Cb	Hsc70Cb	0.318211	0.032459	24	12	488.042
FBgn0036373	CG10741	Tgi	Tondu-domain-containing Growth Inhibitor	0.224605	0.0175407	24	10	102.715
FBgn0036289	CG10657	CG10657	uncharacterized protein	0.318211	0.032459	28	20	86.342
FBgn0036279	CG4357	Ncc69	sodium chloride cotransporter 69	0.224605	0.0175407	20	0	100.341
FBgn0036157	CG7560	CG7560	uncharacterized protein	0.224605	0.0175407	28	12	102.669
FBgn0052057	CG32057	dpr10	defective proboscis extension response 10	0.224605	0.0175407	20	12	49.1898
FBgn0036007	CG3424	path	pathetic	0.318211	0.032459	24	22	2700.75
FBgn0035948	CG5644	CG5644	uncharacterized protein	0.0693642	0.00193362	24	22	66.4053
FBgn0040843	CG15213	CG15213	uncharacterized protein	0.318211	0.032459	24	2	7.31136
FBgn0016698	CG3289	Ptpa	Phosphotyrosyl phosphatase activator	0.318211	0.032459	20	18	33.7639
FBgn0031479	CG3083	Prx6005	Peroxiredoxin 6005	0.318211	0.032459	20	18	22.4804
FBgn0011818	CG9884	oaf	out at first	0.318211	0.032459	20	12	73.1437
FBgn0016926	CG4710	Pino	Pinocchio	0.224605	0.0175407	28	12	377.414
