# Supplementary material for: Chronic sleep loss disrupts rhythmic gene expression in Drosophila
Source: Front Physiol. 2022 Nov 18;13:1048751. doi: 10.3389/fphys.2022.1048751 (PMC9716074; doi:10.3389/fphys.2022.1048751)
Supplement: Supplementary file 12 [file Table5.xlsx]

## Sheet: circadian_setdiff_WAKED2_out.tx
FLYBASE	FLYBASECG	SYMBOL	GENENAME	RhythmicityChange	WT2U_ZT00	WT2U_ZT04	WT2U_ZT08	WT2U_ZT12	WT2U_ZT16	WT2U_ZT20	WT2U_ZT24	WT2U_ZT28	WT2U_ZT32	WT2U_ZT36	WT2U_ZT40	WT2U_ZT44	WAKED2_ZT00	WAKED2_ZT04	WAKED2_ZT08	WAKED2_ZT12	WAKED2_ZT16	WAKED2_ZT20	WAKED2_ZT24	WAKED2_ZT28	WAKED2_ZT32	WAKED2_ZT36	WAKED2_ZT40	WAKED2_ZT44
FBgn0016123	CG1462	Alp4	Alkaline phosphatase 4	LOSS	29.8157	26.9233	20.151	19.9353	23.728	27.2026	26.9475	23.3203	21.5974	20.8913	22.262	24.1565	39.5897	28.431	18.525	37.7405	19.9994	26.4779	35.1242	28.2833	19.3587	18.8066	22.8224	22.4959
FBgn0031800	CG9497	CG9497	uncharacterized protein	LOSS	14.3758	13.0864	10.3867	8.39023	11.6353	11.3199	14.1207	13.5142	10.0418	9.83133	11.3642	13.0989	9.70338	10.3562	6.16179	6.16452	8.48804	9.58868	10.1168	10.9766	7.86366	7.9615	11.253	9.19906
FBgn0033924	CG8613	CG8613	uncharacterized protein	LOSS	38.0333	36.8276	34.1082	33.1833	35.7345	35.7641	37.6177	35.54	31.6586	34.3238	33.6899	36.2037	33.1958	33.6486	34.1345	32.2652	35.3874	33.236	34.8695	34.5051	29.8666	34.5504	34.2527	33.3764
FBgn0037726	CG9492	CG9492	uncharacterized protein	LOSS	0.493558	0.26411	0.190644	0.105558	0.136439	0.281614	0.226692	0.229044	0.153534	0.161591	0.207864	0.258214	0.165282	0.142566	0.118705	0.211999	0.224921	0.207342	0.115127	0.137398	0.081408	0.157016	0.153299	0.140198
FBgn0086673	CG13272	CG13272	uncharacterized protein	LOSS	0.999468	0.77308	0.45889	0.325206	0.494123	0.695758	1.14937	0.582345	0.302728	0.208075	0.487674	0.595087	0.592531	0.426861	0.372577	0.176622	0.515679	0.337279	0.58205	0.612499	0.496138	0.433431	0.456756	0.361876
FBgn0030087	CG7766	CG7766	uncharacterized protein	LOSS	57.9717	58.5272	55.5112	47.5228	50.0983	56.1587	53.9134	59.4255	58.2976	50.7481	49.4626	53.9485	52.597	53.2837	54.4934	48.4245	46.6781	52.6673	53.8052	57.4006	59.5612	46.8587	45.5692	55.1966
FBgn0033982	CG17453	Cyp317a1	Cyp317a1	LOSS	3.22269	3.18876	2.25031	2.34636	2.06063	2.40122	2.81542	3.44289	2.37171	2.2391	1.86213	2.31303	3.20634	2.98761	1.90593	2.42423	2.00125	2.04838	3.17083	2.88646	1.82562	2.33525	2.21511	2.02377
FBgn0030634	CG9164	CG9164	uncharacterized protein	LOSS	6.71139	6.80696	6.18199	6.02008	6.75235	6.88131	6.60848	6.34768	6.02619	5.72989	6.20798	6.44488	5.52191	6.24553	7.64617	4.9454	6.08071	5.98537	5.85781	5.48846	6.22895	7.08533	6.39809	6.49211
FBgn0036727	CG7589	CG7589	uncharacterized protein	LOSS	4.99634	3.68914	3.08044	2.68595	2.88396	3.86779	4.5355	3.72998	2.62031	3.35115	2.8966	3.82275	5.34408	3.86949	2.24083	4.66804	3.18582	3.47786	4.11503	3.48277	1.63909	2.27062	3.01796	2.50728
FBgn0051235	CG31235	CG31235	uncharacterized protein	LOSS	2.70332	2.0952	1.96339	1.93767	2.42073	2.51124	1.71207	1.96503	2.00215	2.51829	2.72024	2.10773	1.42984	2.03159	1.49418	1.45578	1.736	2.32932	1.66465	1.68436	2.31854	1.77086	2.10115	2.39574
FBgn0037602	CG8021	SLIRP2	SRA stem-loop interacting RNA binding protein 2	LOSS	7.98371	6.6157	5.04267	6.12909	7.46205	9.33514	6.24864	5.06124	5.26657	8.01279	7.52137	7.78855	7.62385	5.56582	6.23245	7.46839	7.56955	5.83433	6.75065	7.3642	3.08514	8.30344	5.72108	6.92222
FBgn0035171	CG12502	CG12502	uncharacterized protein	LOSS	19.1872	19.8112	17.007	18.0882	17.7316	17.6888	18.9241	19.8521	18.1359	18.8319	16.3951	14.5953	17.984	17.3497	17.0862	16.4199	17.361	17.4276	16.5337	17.162	17.2156	18.5964	16.9069	17.0904
FBgn0000287	CG4881	salr	spalt-related	LOSS	6.00104	6.03087	5.54954	5.39472	6.337	6.62634	7.04452	5.98147	5.49315	5.75106	5.59823	6.55806	6.40176	5.33775	6.21209	5.39682	6.06285	5.56922	5.60109	5.19314	5.69914	5.15236	5.49917	6.07103
FBgn0037046	CG10581	CG10581	uncharacterized protein	LOSS	7.74032	8.08648	6.92069	6.17447	5.97642	7.62111	9.2947	7.22065	4.9047	4.85593	6.96079	9.37361	9.37501	6.45727	6.95296	7.37751	7.24525	8.92638	9.87224	7.60366	6.52617	9.79675	8.41707	8.52477
FBgn0035290	CG1887	dsb	debris buster	LOSS	30.783	30.6463	25.0426	17.7731	29.6737	29.6921	28.8781	24.0499	21.6938	21.9856	32.5101	28.7052	25.8179	28.3504	16.9099	14.3753	27.2402	23.2008	25.2964	32.8702	21.3408	20.6306	28.1996	27.1168
FBgn0029930	CG12541	CG12541	uncharacterized protein	LOSS	9.89089	9.49508	8.06041	7.03195	8.08109	7.86185	10.074	9.09561	9.00062	7.27838	8.32213	8.50849	8.93035	9.35974	10.525	8.40621	10.0749	9.72882	9.9865	9.2742	8.80284	9.16837	9.96566	9.2879
FBgn0020307	CG5799	dve	defective proventriculus	LOSS	5.50653	6.07267	5.54408	4.31041	5.63141	5.90473	5.92441	7.35705	5.54451	4.63243	5.1495	5.78618	5.22089	6.11568	6.08652	4.97468	5.28938	5.55725	5.14608	5.4465	5.48734	4.67237	4.78535	5.34453
FBgn0040765	CG33473	luna	luna	LOSS	2.35241	2.21125	2.0768	1.90332	1.7645	2.02561	2.04139	2.57319	2.29407	2.33725	1.81217	2.07472	1.56355	2.04285	2.0563	1.9768	1.88413	2.13943	1.67373	2.05218	1.99522	1.87479	1.8804	1.81086
FBgn0014464	CG33962	Cp7Fa	Chorion protein a at 7F	LOSS	2.12827	2.20103	2.07167	1.30989	1.54009	1.68415	2.02082	1.83785	1.69838	0.98215	1.1941	1.7121	2.25879	2.17164	2.40496	1.60915	1.632	1.94809	1.88392	1.65206	1.92421	1.78143	1.44939	1.84368
FBgn0033792	CG13325	CG13325	uncharacterized protein	LOSS	1.55999	1.7476	1.14921	1.02871	1.10059	1.14424	1.52664	1.45349	1.49209	0.992557	1.07817	1.15523	1.64549	1.50307	1.48462	1.67828	1.33723	1.1466	1.39159	1.48388	0.957179	1.43483	1.24768	1.19241
FBgn0262741	CR43126	lncRNA:CR43126	long non-coding RNA:CR43126	LOSS	1.51902	1.427	1.37234	1.32151	1.2454	1.45237	1.6706	1.29832	1.33128	1.23971	1.27792	1.37105	1.45128	1.52132	2.04739	1.36826	1.41376	1.26589	1.19881	1.05728	1.31321	1.2236	1.33672	1.16808
FBgn0038631	CG7695	CG7695	uncharacterized protein	LOSS	44.2027	48.6954	41.2442	34.7972	31.4332	34.8591	41.0765	45.3617	37.5851	33.9512	33.8747	35.233	33.5429	39.4033	29.7545	47.7201	39.1443	34.9012	31.8263	33.6554	31.8639	42.2879	34.5678	32.6554
FBgn0036765	CG7408	CG7408	uncharacterized protein	LOSS	7.51861	8.3023	7.61811	6.94937	6.63796	5.70583	6.82251	7.97813	7.73163	8.16634	7.00192	5.39151	6.88629	8.62351	4.74547	9.39429	6.77853	5.4721	7.22818	7.76914	7.78422	8.48731	6.89353	5.3348
FBgn0037213	CG12581	CG12581	uncharacterized protein	LOSS	24.4054	26.5438	24.9605	22.8664	21.8118	21.7813	22.2318	25.5319	25.4129	23.8598	21.324	20.1513	20.114	22.1117	18.5088	19.4406	20.3537	19.76	19.188	22.42	21.8456	20.5976	20.599	19.4958
FBgn0027563	CG9631	CG9631	uncharacterized protein	LOSS	34.998	39.4483	34.9451	33.6178	30.1229	30.1876	33.397	36.4118	37.1618	31.5414	30.3268	29.2597	28.9247	33.3926	21.5538	27.2302	28.0289	31.0778	29.3383	34.457	34.9929	30.0989	28.5529	31.3645
FBgn0036875	CG9449	CG9449	uncharacterized protein	LOSS	7.92348	9.41375	7.51816	6.62499	6.1263	6.18169	7.2459	7.04814	7.73748	6.85158	6.41983	5.44872	8.67694	6.82135	6.28501	7.96926	5.29443	5.31572	9.73435	6.92177	5.90071	6.25676	6.51517	5.296
FBgn0033446	CG1648	CG1648	uncharacterized protein	LOSS	283.349	294.37	257.824	264.334	256.657	240.438	247.113	274.545	280.543	270.021	249.821	230.523	333.101	295.698	240.537	368.439	245.237	260.155	291.246	296.786	257.79	262.356	273.366	233.3
FBgn0001108	CG9206	DCTN1-p150	Dynactin 1, p150 subunit	LOSS	20.2509	22.0484	19.9934	20.6154	20.7639	18.4078	18.7167	21.0665	21.0986	21.1619	20.8323	17.3945	19.2936	19.4409	17.8544	19.9297	19.2501	17.7079	18.7147	18.8401	19.8652	20.111	20.7197	16.7102
FBgn0035432	CG17723	ZnT63C	Zinc transporter 63C	LOSS	29.1361	31.1091	28.5781	29.2063	28.9172	26.7862	28.5856	30.6602	30.5618	31.4706	26.9817	24.949	29.4763	27.7153	25.944	28.4944	25.3706	24.0329	29.0081	25.7062	26.0525	29.0204	27.3853	24.1189
FBgn0051809	CG31809	CG31809	uncharacterized protein	LOSS	3.46882	4.59109	3.03621	2.96166	2.92682	1.93179	3.26218	4.12474	3.53024	3.53858	2.82332	2.49678	2.731	3.00634	2.01589	2.68084	2.49133	1.75942	3.23216	2.81257	2.78209	3.78222	3.13319	2.40026
FBgn0034532	CG13436	CG13436	uncharacterized protein	LOSS	1.80947	3.03796	1.98672	2.11755	1.72363	1.78913	2.0789	2.7868	2.60478	2.49501	1.78961	1.56327	7.76237	4.237	5.79472	7.71272	4.01738	3.10965	6.31663	4.26855	2.63935	2.54386	2.86374	2.02594
FBgn0262531	CG43085	CG43085	uncharacterized protein	LOSS	1.14665	1.83896	0.760097	1.0532	1.09418	0.541647	1.03397	2.1465	1.4706	1.53887	0.678531	0.37062	0.885667	1.1023	1.07096	1.32	0.770796	0.891152	1.3775	1.13706	0.545284	0.964073	0.836668	0.375627
FBgn0030747	CG4301	CG4301	uncharacterized protein	LOSS	1.12799	1.41737	1.3126	1.0841	1.10214	0.854624	1.03324	1.20012	1.31855	1.24994	1.17402	0.917073	1.5283	1.22234	1.2727	1.31796	0.872078	1.001	1.23925	1.23243	1.0297	1.15259	1.29937	0.898887
FBgn0265048	CG31150	cv-d	crossveinless d	LOSS	32.7695	37.8119	37.3499	32.1899	30.8352	32.5964	33.5724	37.7668	35.8157	33.5356	32.3229	32.1132	28.8891	35.1149	30.1339	30.4286	31.7165	31.3424	30.3928	37.6797	36.2393	31.527	32.3913	31.794
FBgn0001216	CG8937	Hsc70-1	Heat shock protein cognate 1	LOSS	7.98082	10.0236	8.67428	6.98747	7.72928	7.62606	7.97705	10.3637	8.85473	7.92765	7.17616	7.75416	13.6222	10.63	11.2817	15.3054	9.43073	9.4295	14.2404	9.91726	8.92203	9.49563	8.40969	7.2956
FBgn0053143	CG33143	CG33143	uncharacterized protein	LOSS	15.6107	18.0674	16.4291	15.4073	15.6729	14.5861	15.7615	18.1616	20.0111	15.4797	14.7761	15.2474	14.4319	13.5243	19.409	13.7922	14.5049	13.9056	13.3611	15.1928	16.2867	15.0811	12.6835	14.7689
FBgn0034335	CG5164	GstE1	Glutathione S transferase E1	LOSS	36.2742	46.9449	50.3703	26.3435	26.9005	33.6162	37.4523	47.3391	45.7432	36.743	29.0842	33.8751	26.2243	43.3321	46.5517	26.8988	29.1397	33.9029	28.0503	49.2873	49.8396	29.7846	30.4488	40.669
FBgn0050466	CG30466	CG30466	uncharacterized protein	LOSS	6.36164	7.98515	7.31151	6.51656	5.40624	4.60673	5.56218	8.12236	7.90057	7.32074	5.85886	5.4637	7.65032	6.18342	8.55189	8.18923	5.8591	4.45147	7.25448	6.48872	6.36389	7.75997	6.52171	4.44731
FBgn0030968	CG7322	CG7322	uncharacterized protein	LOSS	39.9443	48.6324	43.3521	46.8565	37.6597	34.9537	37.3854	37.6169	47.9364	45.7229	41.7541	33.6034	31.5924	40.3796	28.3355	41.4338	30.1309	33.0486	30.0994	49.5344	51.5793	34.1177	29.7447	29.2774
FBgn0034143	CG8303	CG8303	uncharacterized protein	LOSS	6.64658	8.4105	7.12426	7.33551	6.03145	4.82715	5.81109	6.81776	7.79273	7.37578	5.96922	5.02883	6.02793	7.4107	5.263	7.36712	6.36907	5.84656	5.61862	5.58943	4.93252	5.8966	6.00372	5.1131
FBgn0038201	CG9918	PK1-R	Pyrokinin 1 receptor	LOSS	1.92544	2.96943	1.70385	1.92379	1.18545	1.24662	1.96422	2.16186	2.13107	2.03866	1.10485	1.32989	1.87527	1.86306	1.03137	1.84586	1.29649	0.98249	1.92818	1.91617	1.29483	1.52009	1.56954	0.996027
FBgn0030960	CG7053	Atg101	Autophagy-related 101	LOSS	36.8397	42.3899	39.7422	37.3021	39.0286	37.2665	38.0317	40.0225	41.2892	38.7283	37.1093	35.5048	34.2443	38.9077	37.5046	35.6095	39.8269	32.9821	38.2438	37.372	35.5542	40.0373	38.9816	33.7909
FBgn0035589	CG4618	CHMP2B	Charged multivesicular body protein 2b	LOSS	27.142	34.5703	28.5932	29.5605	26.1931	26.5102	25.4141	29.744	32.6209	32.6603	28.0424	26.6037	26.2606	29.947	27.6036	25.1717	25.1848	27.7554	24.5315	26.1015	24.8966	30.0785	28.5435	27.2106
FBgn0030468	CG1622	CG1622	uncharacterized protein	LOSS	10.2944	11.1002	11.5641	10.7148	10.5759	9.72736	9.3557	11.756	13.1263	11.2922	10.7654	9.90915	10.7088	10.589	13.0025	10.0711	11.2184	11.7633	9.71852	9.85548	11.9563	11.7662	9.99144	10.7096
FBgn0026323	CG18492	Tak1	TGF-beta activated kinase 1	LOSS	17.6778	19.7167	18.8032	18.4424	18.559	17.0019	18.5392	19.7286	20.5693	19.3446	18.6426	17.2278	17.3263	19.383	17.0743	16.6605	17.7915	17.9201	17.2941	18.7869	18.0655	17.3469	18.1976	17.5868
FBgn0000529	CG10604	bsh	brain-specific homeobox	LOSS	2.71959	2.87469	3.01063	2.8342	2.73708	2.51992	2.73531	3.07215	3.71151	2.88146	2.58641	2.22198	1.81614	2.57595	2.82229	2.93507	3.00883	3.47235	2.45034	2.80558	3.21526	2.42375	2.67892	3.378
FBgn0038088	CG10126	CG10126	uncharacterized protein	LOSS	56.3987	79.3697	78.589	101.988	72.6592	53.061	52.0519	75.7072	76.0335	94.8959	75.3598	53.5985	56.6294	58.333	56.2837	88.9182	59.9798	42.5894	49.9234	57.9417	52.6213	74.0887	64.2467	44.8276
FBgn0020372	CG11303	TM4SF	Transmembrane 4 superfamily	LOSS	52.6909	58.0051	63.0173	54.6021	55.6979	61.4948	55.8674	63.8406	55.2101	52.2839	56.0065	56.5181	52.4754	60.9814	77.6469	53.0926	54.7717	62.5177	55.1911	59.8912	62.1945	64.3851	58.5021	63.5593
FBgn0262035	CG42846	CG42846	uncharacterized protein	LOSS	39.5002	44.203	54.9222	49.9535	37.8271	36.9274	38.6108	45.2472	44.8258	55.5079	44.7665	35.2779	33.1749	46.3584	34.5464	45.062	41.7796	35.2093	34.5817	58.4996	44.4063	49.1052	44.244	36.4828
FBgn0261555	CG42673	CG42673	uncharacterized protein	LOSS	8.63034	9.9287	10.9322	9.70305	9.57836	9.15647	8.80855	10.1552	9.97421	10.1991	9.80769	8.92843	8.70516	9.5654	11.5325	9.32362	9.40884	9.7049	8.49459	9.29498	9.9362	9.74558	9.59978	9.56121
FBgn0005677	CG4952	dac	dachshund	LOSS	8.01184	8.84727	9.04976	8.14803	8.10611	7.25345	8.18022	8.77353	9.15599	8.07793	7.72952	7.48454	8.20941	8.89697	10.4362	8.26226	8.20596	8.16244	7.68226	8.06305	8.6397	8.36633	7.87377	8.34271
FBgn0265464	CG10961	Traf6	TNF-receptor-associated factor 6	LOSS	9.81317	11.3171	11.4488	10.2787	9.7592	9.89496	10.1932	11.2437	10.8107	10.2413	10.176	10.467	9.15873	11.0567	10.6165	9.44532	9.92232	9.66941	8.77956	11.2221	9.86467	10.1978	10.8657	10.2333
FBgn0030691	CG8959	Efhc1.1	EF-hand domain containing 1.1	LOSS	0.591842	1.15349	0.822105	0.944227	0.765159	0.330212	0.760133	1.24224	1.31844	1.17052	0.466963	0.556743	3.16554	1.7835	1.7336	3.17948	2.17103	1.00896	2.63635	1.48768	1.04509	0.52136	1.03364	0.554535
FBgn0033785	CG13320	Sans	Scaffold protein containing ankyrin repeats and SAM domain	LOSS	0.512919	1.15164	1.12338	0.862503	0.770883	0.469668	0.821854	1.06612	0.873731	1.09052	0.60704	0.438411	0.970631	0.933951	0.987395	1.12516	0.824627	0.67767	1.04427	1.05663	0.986505	0.482998	0.602555	0.686102
FBgn0265050	CR44165	asRNA:CR44165	antisense RNA:CR44165	LOSS	0.795046	1.42808	1.5642	1.17963	0.7966	1.01112	1.35111	1.54475	1.28111	1.02207	0.972301	1.55898	1.18212	1.91973	2.07917	1.21015	1.40291	1.1431	1.58347	0.605282	1.4409	1.3476	1.29946	1.27618
FBgn0025697	CG12789	santa-maria	scavenger receptor acting in neural tissue and majority of rhodopsin is absent	LOSS	23.0095	27.8856	28.6758	27.6593	23.4064	21.8376	21.7644	27.6035	25.982	28.8763	24.1205	20.4265	17.9962	21.5116	19.6176	21.2309	20.3318	16.3535	19.497	22.1899	20.2432	23.3873	23.7918	17.9971
FBgn0016700	NA	NA	NA	LOSS	169.613	187.659	177.499	178.087	179.677	161.629	164.395	172.126	186.051	191.616	177.115	167.1	150.256	159.985	158.88	159.164	154.194	148.636	157.931	164.458	152.174	180.783	171.134	148.256
FBgn0014009	CG3269	Rab2	Rab2	LOSS	95.2569	112.816	108.688	106.728	107.414	98.484	103.533	113.009	110.755	112.089	103.865	100.149	93.8104	101.8	97.5984	91.2684	97.1079	96.587	103.948	105.894	96.7258	108.108	102.409	94.3623
FBgn0259239	CG42337	CG42337	uncharacterized protein	LOSS	7.88436	9.37539	9.79618	8.16961	8.26284	7.88186	8.15395	9.07867	9.62985	8.55043	7.71926	8.14189	7.02599	8.71486	11.1645	7.58518	8.34894	7.98232	7.6317	8.16971	8.52207	8.6481	8.04132	8.59571
FBgn0036585	CG13071	CG13071	uncharacterized protein	LOSS	17.1107	18.5657	23.234	18.5953	15.7907	22.5627	20.0049	22.8895	15.9625	15.8073	18.9182	22.0735	2.84033	4.27772	4.9065	2.62058	3.08992	2.01221	3.18867	2.01651	2.66472	3.71013	1.8399	1.7209
FBgn0039630	CG11843	CG11843	uncharacterized protein	LOSS	2.11721	2.96801	2.87683	2.76598	2.36817	1.91023	2.05601	2.45485	3.31045	2.84423	2.96273	2.16917	1.87187	2.02402	1.65409	2.25334	2.22434	2.32846	1.37907	1.32384	1.27067	2.06893	2.08117	1.16031
FBgn0046258	CG12880	CG12880	uncharacterized protein	LOSS	0.515898	0.779242	0.766037	0.688907	0.732285	0.446152	0.676331	0.792578	1.11632	0.68872	0.488452	0.389079	0.906535	0.796427	1.01187	1.24717	0.62712	0.561322	0.936166	0.438969	0.553361	0.655834	0.606054	0.55207
FBgn0039225	CG6892	Ets96B	Ets96B	LOSS	0.562607	0.968355	1.11762	1.24837	0.799854	0.634289	0.75307	1.18176	1.00807	0.82701	0.743827	0.96329	1.04136	0.866728	1.18191	1.14362	0.989774	0.92176	0.753749	0.871625	0.798617	0.787521	0.823245	0.848453
FBgn0033033	CG11066	scaf	scarface	LOSS	34.546	44.0251	50.5626	50.7404	39.1076	40.2448	35.6579	47.212	53.5094	50.5731	38.5136	40.0316	27.0483	37.5158	36.2489	33.4962	33.8217	33.9663	27.844	35.2139	40.0236	39.5074	32.594	34.2046
FBgn0000394	CG12410	cv	crossveinless	LOSS	27.0812	30.2129	31.3602	30.3418	27.7978	29.514	25.4433	29.6564	32.6708	31.2984	28.7084	26.0595	22.6451	26.5073	25.3947	24.4392	27.0986	24.9122	21.9918	27.0053	27.5497	26.5098	27.2266	25.502
FBgn0000533	CG4920	ea	easter	LOSS	15.9013	18.9648	17.6727	18.9568	17.7649	15.5923	15.9698	20.3263	19.09	20.755	17.2666	13.8664	13.7236	17.6038	11.8998	17.4745	17.6144	15.3668	15.3217	15.8183	15.4075	20.5172	16.7338	13.8663
FBgn0022213	CG13281	Cse1	Chromosome segregation 1	LOSS	8.88969	10.536	11.0597	10.7042	10.5983	10.4112	8.70602	9.37038	9.81144	12.4326	11.3009	9.9409	9.20759	9.2124	8.95755	10.2027	9.6113	8.50412	8.30992	10.017	9.69098	8.98224	10.2374	8.89462
FBgn0031979	CG7429	CCDC53	Coiled-coil domain containing 53	LOSS	6.86216	8.46495	8.63879	8.77976	8.59446	7.74056	6.51894	7.54953	7.82951	10.6214	8.82756	6.52537	9.61157	8.8575	7.6399	8.94904	9.0669	8.92717	8.78131	8.75166	10.1524	9.97372	8.07659	7.35469
FBgn0031769	CG9135	CG9135	uncharacterized protein	LOSS	7.79826	8.73187	9.24841	11.3401	9.60621	9.27361	8.08426	9.37207	9.39992	10.2554	9.58881	7.88244	6.75343	7.60085	11.1238	8.03414	9.37224	8.23301	7.35116	8.38157	8.73539	10.2044	8.37995	8.08182
FBgn0037719	CG9424	bocks	bocksbeutel	LOSS	21.07	28.4029	33.2945	33.6233	29.2059	27.2658	21.8518	30.5176	32.5887	39.3424	30.8376	26.0841	21.568	30.2871	28.2767	27.158	29.6036	28.0009	23.1304	29.5048	33.621	30.1808	29.4567	32.3077
FBgn0037327	CG2087	PEK	pancreatic eIF-2alpha kinase	LOSS	12.9232	14.726	14.7529	16.8887	16.24	13.9542	13.4162	15.0221	17.0691	20.6218	15.2353	12.35	12.0068	14.1123	13.0658	14.0844	15.0964	12.9733	12.7884	14.2778	13.5646	13.7082	14.6147	12.9281
FBgn0033663	CG8983	ERp60	Endoplasmic reticulum p60	LOSS	111.878	133.904	132.301	142.436	143.756	125.133	121.221	134.335	139.362	159.482	154.124	128.053	125.01	138.658	110.026	159.917	145.817	123.406	125.67	143.698	140.201	135.751	149.777	119.016
FBgn0038129	CG8449	TBC1D5	TBC1 domain family member 5	LOSS	19.264	23.2656	23.2841	25.8723	24.0039	21.4866	19.2189	23.047	21.2312	26.824	24.5617	20.4734	17.9481	21.9752	17.8217	20.4186	23.7031	20.5408	18.9552	22.3511	22.0458	22.9234	23.8125	20.7017
FBgn0030396	CG2556	CG2556	uncharacterized protein	LOSS	1.59035	2.21604	3.77832	3.79641	3.71807	2.71833	2.05918	2.1654	3.59258	4.80189	3.37956	2.79329	4.0127	2.92098	4.18983	6.18939	3.49225	4.11995	4.57991	3.01978	3.37246	3.2148	3.48744	3.04713
FBgn0029158	CG5231	Las	Lipoic acid synthase	LOSS	22.8799	24.0262	24.5951	26.609	27.3931	24.799	22.495	25.5325	23.8196	27.9037	27.4012	25.9415	24.9785	23.2686	26.5467	29.9482	25.9526	26.4929	26.3321	22.4688	21.9263	27.5095	27.4072	26.3282
FBgn0033996	CG11807	CG11807	uncharacterized protein	LOSS	16.5636	18.2019	17.7398	18.5638	19.1566	18.0086	16.4452	17.1909	18.8186	20.0728	18.3217	16.3293	16.8282	18.0717	17.2396	17.3021	18.4661	16.2082	17.1876	16.3938	15.9937	17.5197	18.2235	13.9551
FBgn0031542	CG15414	CG15414	uncharacterized protein	LOSS	2.99685	4.29615	5.3554	5.48057	5.26637	4.00631	3.21478	4.15689	5.13385	4.75543	4.64654	4.20494	2.19811	4.13813	1.51884	3.90009	4.50925	4.30609	3.08462	4.93139	5.07819	4.26585	4.66323	3.83557
FBgn0040074	CG13057	retinin	retinin	LOSS	104.017	136.712	140.133	204.869	142.007	112.618	71.938	122.329	114.042	206.811	129.456	89.5751	112.931	156.213	117.589	109.139	122.771	117.858	95.5429	142.845	116.029	104.694	122.454	110.814
FBgn0033226	CG1882	CG1882	uncharacterized protein	LOSS	34.8125	40.4531	38.5623	45.9743	41.1585	39.3124	32.382	42.384	41.8031	55.2809	42.0319	35.9558	34.9861	38.2106	32.8083	40.2416	38.4208	40.1182	35.1432	36.3747	36.3023	40.0366	41.6583	36.055
FBgn0030808	CG4937	RhoGAP15B	Rho GTPase activating protein at 15B	LOSS	7.21601	8.40528	8.83698	8.92017	8.16391	7.53902	6.66216	8.39794	9.09974	10.1723	8.32656	7.55687	6.5972	7.06896	6.55098	7.7488	7.92789	7.47331	6.49482	6.83226	8.45822	7.26684	7.75106	7.10924
FBgn0037008	CG5047	mTerf3	mitochondrial transcription termination factor 3	LOSS	8.91049	10.5755	11.7787	12.0384	10.8151	10.3924	9.28607	10.9985	10.646	13.8404	11.6601	10.4025	9.40037	11.4932	11.2723	11.0915	11.5559	8.58028	10.8501	13.1197	10.0961	12.1972	11.2336	9.26945
FBgn0039073	CG4408	CG4408	uncharacterized protein	LOSS	16.6329	19.4239	19.3407	25.1373	22.2593	19.7234	17.7561	17.9119	18.6772	20.7463	26.6125	21.3586	15.8239	17.7101	13.3036	16.1379	21.4982	18.6019	16.7753	19.9845	19.1633	18.6096	20.8687	19.6464
FBgn0032034	CG17295	Rcd4	Reduction in Cnn dots 4	LOSS	6.79845	9.35999	10.3422	11.2078	11.1303	10.5109	9.19094	7.64967	9.94219	11.0071	11.622	13.4716	6.66682	9.65624	11.475	8.47417	8.67706	10.4636	8.02387	9.8501	10.6991	9.35174	10.3491	11.3101
FBgn0039254	CG13645	Nmnat	Nicotinamide mononucleotide adenylyltransferase	LOSS	19.8689	23.3028	24.9383	24.2656	27.2033	24.113	20.5348	23.1895	23.108	25.8449	28.0725	25.2657	21.223	22.3367	27.9823	21.2202	25.8539	25.2052	21.5574	22.5841	22.2553	22.9329	26.334	27.8771
FBgn0263445	CR43468	asRNA:CR43468	antisense RNA:CR43468	LOSS	2.06332	2.18807	2.25378	3.28426	2.73271	2.65423	1.77337	2.27186	2.29294	2.79086	2.48872	2.52793	1.41051	1.59593	1.55055	2.33582	2.38074	1.64043	1.97338	2.25164	2.63157	2.45661	1.96237	2.03033
FBgn0027562	CG10345	CG10345	uncharacterized protein	LOSS	31.253	35.0488	44.8196	52.2945	45.1025	38.7313	29.3707	30.8494	43.63	55.2911	40.0265	37.6923	21.0586	25.4765	20.8138	31.5213	30.3452	28.5672	24.0951	29.2204	34.2758	31.0438	32.276	30.2232
FBgn0044011	CG1859	Spn43Ad	Serpin 43Ad	LOSS	4.19639	4.56827	5.31919	7.25558	6.58036	5.41496	5.00276	4.59395	4.80639	6.84876	5.84127	4.56284	5.19569	5.86108	5.32851	6.07887	7.65229	5.75375	5.37559	6.20317	6.53653	5.84707	5.9596	6.91065
FBgn0050489	CG30489	Cyp12d1-p	Cyp12d1-p	LOSS	0.0981035	0.364891	0.388453	0.355811	0.573389	0.310527	0.243462	0.24627	0.381402	0.441948	0.722434	0.48229	0.0982263	0.112184	0.110858	0.117118	0.213716	0.118602	0.270169	0.185499	0.104824	0.266877	0.356321	0.158306
FBgn0041337	CG18559	Cyp309a2	Cyp309a2	LOSS	0.158966	0.324475	0.295053	0.655173	0.575166	0.296514	0.283014	0.287318	0.341537	0.812194	0.41808	0.372987	0.716243	0.293649	0.269449	0.996326	0.623346	0.370634	0.328334	0.308491	0.274383	0.449078	0.460099	0.28352
FBgn0001220	CG8542	Hsc70-5	Heat shock protein cognate 5	LOSS	82.2954	87.6543	81.6799	110.676	109.702	97.5929	82.4008	88.1816	90.3247	128.387	109.586	87.5961	89.0445	88.7126	77.3208	108.999	109.228	88.8812	95.4468	94.4802	87.914	111.408	109.345	93.9724
FBgn0259715	CG42369	CG42369	uncharacterized protein	LOSS	97.1866	116.297	110.451	140.272	130.057	122.434	91.185	99.0164	100.243	120.107	142.544	114.995	89.4997	104.267	73.6227	93.9999	110.612	102.248	91.4147	115.739	111.551	108.444	128.108	110.694
FBgn0265101	CG9617	Sgt1	suppressor-of-G2-allele-of-skp1	LOSS	26.8368	34.7418	33.2965	36.3444	37.2585	34.7259	26.7607	31.4959	45.1512	41.4997	36.0601	32.8726	29.4988	31.7621	33.7567	34.4303	31.2876	28.6258	34.6768	35.8133	35.7072	35.4476	33.2102	30.1846
FBgn0036945	CG6981	Ssk	Snakeskin	LOSS	6.80061	7.28481	8.03797	8.87942	9.31233	6.75301	4.80774	6.14577	7.51425	13.45	9.10019	6.56496	12.7957	7.23592	6.60009	17.0492	6.99739	7.6108	10.3541	6.04235	6.39899	6.81374	7.61391	4.86548
FBgn0259936	CR32957	Uhg3	U snoRNA host gene 3	LOSS	10.6945	11.5468	12.6691	12.3704	14.0529	12.4861	9.93133	11.2491	14.6364	14.7942	14.1093	11.4592	10.743	12.3991	14.2216	10.2556	12.6953	10.5824	10.6564	13.1903	11.2398	13.3174	12.6559	12.6861
FBgn0034321	CG14502	CG14502	uncharacterized protein	LOSS	1.39687	1.52541	1.85378	2.53891	1.93903	2.09627	1.62779	1.65686	2.29911	2.84902	2.63134	1.63291	1.29023	1.42381	2.28315	1.56338	2.01297	1.76413	1.40651	1.68903	1.89872	1.8251	2.31878	1.69501
FBgn0029092	CG11804	ced-6	ced-6	LOSS	103.289	98.4284	108.996	112.371	125.455	119.019	98.8901	92.3202	110.617	124.666	122.886	115.585	86.6078	93.4051	75.737	94.5941	103.382	94.5215	90.242	95.4951	100.097	105.819	116.395	107.928
FBgn0036505	CG7945	CG7945	uncharacterized protein	LOSS	43.3414	45.3814	44.7257	46.6074	51.1749	46.8454	40.3215	43.1795	45.4677	51.0934	50.3156	50.1813	43.23	41.9518	47.948	48.6559	48.2829	42.5121	47.078	45.3141	43.7476	49.7182	46.4994	45.4572
FBgn0262366	CG43064	CG43064	uncharacterized protein	LOSS	3.07636	3.1297	3.55286	4.25052	4.60726	3.60192	2.96373	2.58156	3.93425	8.32973	4.25732	4.05102	2.24416	3.20865	2.76686	3.65075	3.14026	3.03604	3.24185	3.38957	3.52191	4.46031	3.34212	3.32192
FBgn0036489	CG7011	CG7011	uncharacterized protein	LOSS	11.2772	11.5538	12.6668	13.3498	15.2782	13.7683	11.0925	12.361	14.1019	14.3534	15.9871	12.3642	12.0635	11.6062	11.7596	13.5823	13.2947	12.9204	12.7517	12.9353	12.9168	12.5376	13.5266	13.0132
FBgn0034380	CG15087	Vps51	Vacuolar protein sorting 51	LOSS	7.85972	8.46276	8.29542	8.9736	9.75108	9.18893	8.29965	8.38107	8.61382	9.89026	9.2143	8.53336	7.5742	8.34978	8.16072	8.52075	9.38067	8.22828	9.47914	8.84939	8.47457	8.67599	9.57691	7.67566
FBgn0261530	CG6754	nbs	nbs	LOSS	9.07935	9.27004	8.87606	9.59445	11.646	10.8058	8.96295	8.86762	9.50248	10.7629	11.5982	10.5098	7.97837	9.01836	10.2688	7.961	9.89202	9.05774	8.55275	9.71472	10.4152	10.1605	10.0813	10.0435
FBgn0036145	CG7607	CG7607	uncharacterized protein	LOSS	156.367	140.686	153.612	172.829	183.994	193.245	139.56	130.471	151.522	183.052	188.638	175.404	101.561	108.622	96.3233	103.334	112.536	114.477	112.389	117.715	111.072	132.989	151.739	127.348
FBgn0003449	CG4528	snf	sans fille	LOSS	33.9941	32.9142	34.013	34.4934	38.3988	39.0509	33.1251	34.475	33.0252	37.4349	38.4085	35.8897	30.6857	36.3154	36.3404	32.2706	36.1124	31.8307	33.4058	35.1639	31.9852	36.1984	38.7902	35.018
FBgn0031873	CG9207	Gas41	Gas41	LOSS	8.54972	8.40514	8.9816	11.3335	12.0921	11.8941	10.5053	8.67257	9.90748	11.1579	11.7018	11.4047	8.90983	9.1169	12.8441	9.84228	11.8138	10.8032	10.966	9.37678	10.8421	13.9112	10.4568	12.0477
FBgn0037150	CG7133	CG7133	uncharacterized protein	LOSS	11.0059	10.3283	13.2033	11.4508	12.6916	15.1919	10.9485	11.2804	10.9683	11.8127	14.0315	14.6776	11.3389	11.0773	11.4076	10.6354	12.9471	11.396	11.0195	12.1417	10.8719	10.1111	13.2652	13.4396
FBgn0039977	CG17454	CG17454	uncharacterized protein	LOSS	46.7997	40.255	44.4032	43.334	51.4355	51.5321	44.6846	36.9222	46.2932	50.4933	52.3496	53.488	41.6672	39.8319	45.6459	41.2668	45.3506	42.5595	45.1654	44.0262	40.9515	48.7863	51.1292	49.2009
FBgn0013746	CG9556	alien	alien	LOSS	19.7386	20.1355	19.4534	21.3768	22.3319	21.6189	19.96	17.5104	17.716	21.0723	20.9	22.4758	19.1478	18.1014	20.0545	17.9842	20.1109	19.6713	20.8545	19.5188	18.2098	21.4882	20.0092	20.9863
FBgn0033100	CG3420	CG3420	uncharacterized protein	LOSS	23.1637	24.1006	26.9883	26.7649	29.2109	35.8722	23.3567	21.6742	21.3287	29.1902	31.808	37.3096	21.2429	24.6131	27.5981	23.8601	28.5085	31.3314	23.0445	25.8266	28.0529	26.1234	29.4558	33.322
FBgn0032251	CG13142	Nse4	Non-SMC element 4	LOSS	5.01626	4.9897	4.98311	5.20644	6.93149	6.39752	4.73405	4.50132	4.35866	6.53248	5.76951	5.25735	5.72994	4.22295	3.92626	5.377	4.87595	4.09071	5.44097	3.22729	3.9459	4.29119	4.90773	3.59125
FBgn0047205	CR32385	lncRNA:CR32385	long non-coding RNA:CR32385	LOSS	1.27268	0.930532	1.29744	1.39039	1.83979	2.58969	1.25434	0.789641	0.787068	1.18339	1.6336	2.0056	0.701799	0.842128	0.634741	0.62928	1.01299	1.31387	1.27789	0.81664	1.39109	0.85858	1.10603	1.55356
FBgn0034454	CG15120	CG15120	uncharacterized protein	LOSS	1.27846	1.34205	0.644079	1.30976	2.24931	1.48655	1.15283	0.907783	1.80782	3.07032	1.62114	1.10193	1.11091	1.08442	0.597033	1.7988	1.07425	0.78068	0.889177	0.817912	0.979501	0.902913	1.5392	0.62821
FBgn0035534	CG15016	mRpS6	mitochondrial ribosomal protein S6	LOSS	15.0145	13.5927	12.8222	14.4669	16.6938	19.471	13.2207	13.4282	11.6045	15.9246	17.4321	16.8192	13.6702	14.0422	16.5019	14.5579	14.4596	14.3292	13.7039	13.5874	16.0559	14.5049	12.2384	15.9959
FBgn0052039	CG32039	CG32039	uncharacterized protein	LOSS	29.5573	27.2113	28.9434	33.241	34.6343	41.5256	35.973	29.217	25.5308	32.4642	35.0467	43.9975	29.7331	28.3168	32.751	29.1954	31.2696	35.0388	33.8215	32.7815	29.5357	31.2274	30.4202	36.4958
FBgn0031904	CG5149	CG5149	uncharacterized protein	LOSS	20.2321	18.9566	18.5755	19.8598	21.8578	21.6059	20.2222	19.1911	17.7761	20.5162	21.0607	20.1377	18.0693	18.6664	19.1476	16.2713	21.1964	18.2445	19.5269	18.8128	17.0228	19.173	22.1138	20.4426
FBgn0037017	CG4074	CG4074	uncharacterized protein	LOSS	10.5565	9.03272	10.7217	11.3609	12.7278	14.9506	10.8665	10.7611	10.4201	10.4809	12.4603	14.0547	9.70301	10.2628	12.8219	8.99822	11.2925	12.1423	9.97992	9.07692	10.4953	9.58283	12.1641	13.2655
FBgn0010213	CG8905	Sod2	Superoxide dismutase 2 (Mn)	LOSS	89.1434	89.9561	91.841	91.9376	98.3041	114.545	93.3443	91.1734	87.1341	93.9593	100.108	105.758	91.2164	87.3774	98.1141	89.9865	97.6183	104.631	96.4201	96.1821	93.8934	90.606	100.06	109.235
FBgn0017482	CG3425	T3dh	Type III alcohol dehydrogenase	LOSS	6.88317	5.00901	5.29543	5.92044	6.24695	7.6374	6.73265	5.94994	4.17934	6.21477	6.15886	6.84629	7.2139	5.76514	3.75013	6.89981	5.4568	6.41546	7.61612	6.09802	5.16552	5.82408	6.41992	5.03252
FBgn0260861	CG9298	Trs23	TRAPP subunit 23	LOSS	18.265	18.4062	15.2199	19.4566	20.5296	28.3945	20.2177	18.5262	15.0539	18.946	21.667	19.6511	17.6676	18.6563	16.9333	19.27	20.5849	18.3643	17.3551	19.8485	15.8261	22.1308	21.7896	16.9877
FBgn0039019	CG6990	HP1c	Heterochromatin Protein 1c	LOSS	15.5089	14.2402	15.1562	15.9288	16.3005	18.1484	15.9749	14.9111	14.3716	15.4345	16.7715	16.4424	15.8062	13.1802	16.4854	14.4185	14.2613	15.0568	16.0529	13.9352	16.6406	17.2171	14.5774	15.6798
FBgn0026438	CG3159	Eaat2	Excitatory amino acid transporter 2	LOSS	128.9	143.723	142.165	142.848	165.345	172.953	147.044	160.33	130.115	149.012	152.095	159.911	124.429	138.731	153.507	124.487	147.718	159.84	137.098	147.241	135.318	149.737	148.798	168.812
FBgn0030605	CG5548	ND-B18	NADH dehydrogenase (ubiquinone) B18 subunit	LOSS	35.7438	32.7872	32.7378	37.1109	37.7214	46.1404	35.3829	35.9389	30.2824	34.9612	35.7815	37.6835	37.279	35.5602	43.4434	37.6604	38.281	42.2742	36.4663	35.309	37.8048	35.9813	36.7784	45.9104
FBgn0036193	CG14135	CG14135	uncharacterized protein	LOSS	11.1119	11.1344	10.602	11.4909	11.8851	16.2107	10.8353	11.2038	9.80883	12.7592	12.4988	14.1288	11.2545	10.2147	10.0067	9.78472	11.6313	9.99196	13.6974	10.3227	10.6994	12.15	12.0078	13.1615
FBgn0038425	CG14881	CG14881	uncharacterized protein	LOSS	6.25759	5.94169	5.74705	6.09801	7.46961	7.63991	6.70689	5.86449	3.88393	6.87558	7.16814	6.33907	5.34649	5.83469	5.45487	5.60281	5.5255	5.18748	5.74429	7.18234	5.69191	7.24566	6.9605	6.05859
FBgn0036777	CG7341	CG7341	uncharacterized protein	LOSS	1.77962	1.34333	1.49575	1.39496	2.13075	3.00631	1.826	1.27447	1.66956	1.95906	2.30487	2.63365	1.99701	1.8342	1.58548	1.44308	2.449	2.66178	1.45641	2.31573	2.28516	2.11847	2.53824	2.28425
FBgn0030573	CG5310	nmdyn-D6	nmdyn-D6	LOSS	2.54456	3.1394	1.63727	2.40509	2.73839	3.62444	2.47101	2.09514	1.66612	3.29911	3.30148	3.86654	1.63056	2.68595	2.13599	2.12642	2.26165	2.63677	1.90204	2.58296	2.84437	3.19483	4.04341	2.16109
FBgn0038788	CG5085	Sirt2	Sirtuin 2	LOSS	18.238	18.8883	18.8582	19.4148	21.762	21.2966	19.538	20.5588	18.3682	19.3673	20.2266	21.3711	19.1128	18.5856	20.7195	19.182	19.8534	18.777	20.8756	19.3992	18.1413	19.2881	22.1033	20.4613
FBgn0028515	CG4930	EndoGI	Endonuclease G inhibitor	LOSS	29.4229	29.4693	29.3572	29.6456	31.886	33.0503	29.7304	27.4635	27.1514	32.3464	31.3004	30.4618	29.7953	27.452	27.0157	28.4506	28.6604	29.1533	27.2714	29.5859	28.0587	30.9233	30.8135	30.3971
FBgn0053198	CG33198	pen-2	presenilin enhancer	LOSS	10.9211	10.5042	10.1659	10.7208	11.9165	12.4582	10.8465	10.0191	9.06563	11.6588	10.8362	14.5595	9.87861	8.87525	12.2007	11.297	11.5172	10.5453	10.9489	9.96697	11.1695	11.219	9.59267	11.6995
FBgn0039764	CG15535	CG15535	uncharacterized protein	LOSS	8.55562	8.38243	7.57853	7.70407	8.86795	9.90529	8.25103	6.87864	7.87786	8.05207	9.96263	9.25596	8.13506	7.19369	9.30121	6.49812	8.65326	6.74095	8.46124	6.87027	6.76538	7.9454	11.2713	7.57696
FBgn0051759	CG31759	CG31759	uncharacterized protein	LOSS	1.87124	1.82671	1.61577	1.73022	1.98698	2.0073	1.77765	1.37858	1.74173	2.05157	2.10227	2.80204	2.05279	1.72295	1.87647	2.18535	1.85035	1.81785	2.01648	1.67601	1.65505	1.60885	2.51406	1.85008
FBgn0262540	CG43094	CG43094	uncharacterized protein	LOSS	8.82552	4.11755	3.39317	1.71478	3.68449	10.262	6.58086	3.56058	1.59625	3.11693	3.8547	10.301	3.69242	4.11731	2.74764	2.68105	4.07869	3.67446	4.46414	4.7993	3.61402	4.00694	5.31271	4.81853
FBgn0032647	CG15143	CG15143	uncharacterized protein	LOSS	1.82183	1.38526	0.867303	1.0042	1.70695	2.36294	1.80968	1.24423	1.11407	1.05894	1.70077	2.60113	2.40615	1.2221	2.11144	2.21643	1.96319	1.40507	1.79731	1.2207	0.833293	0.746461	1.73319	1.7646
FBgn0264005	CG43748	Hmx	H6-like-homeobox	LOSS	2.5987	2.09817	2.02582	1.8422	2.59173	2.65865	2.32731	2.12667	1.95415	2.09868	2.43767	2.64221	1.99049	1.55442	2.28632	1.83557	2.24183	2.30016	2.262	1.87499	2.17867	2.03925	2.18271	2.68159
FBgn0039299	CG11854	CG11854	uncharacterized protein	LOSS	2.68024	1.72762	1.04731	1.30232	1.7275	2.00931	2.83108	1.4448	0.736045	1.44147	2.22601	2.36419	7.54231	6.55176	2.66434	14.104	4.83086	5.40854	8.28298	4.50639	3.86099	2.65672	5.90817	4.02549
FBgn0014391	CG9032	sun	stunted	LOSS	279.997	252.363	252.774	276.315	274.217	294.705	271.798	266.674	211.131	273.985	294.842	330.248	266.694	278.136	268.07	271.598	277.4	277.852	279.948	283.068	262.217	294.64	283.141	297.421
FBgn0259918	CG42447	inaF-B	inaF-B	LOSS	9.38504	7.25251	5.32484	5.88352	9.36932	10.1393	9.23569	7.23326	2.6445	5.44737	8.23443	8.28528	8.95209	7.85234	4.53747	7.16645	11.1019	7.91589	8.8771	8.12474	6.50129	8.21686	10.2283	7.38954
FBgn0039312	CG10514	CG10514	uncharacterized protein	LOSS	11.0087	10.9268	6.59731	6.08518	12.1056	13.1038	10.1315	7.93292	5.73083	10.2459	13.341	15.5197	4.86285	2.96207	6.40289	9.18033	2.79321	7.15772	3.50302	3.22226	1.94274	2.03265	5.07158	2.6399
FBgn0037481	CG10059	MAGE	MAGE	LOSS	9.27375	8.33308	7.76979	6.66206	8.91121	9.43529	8.6032	7.67848	7.06026	7.01888	9.19733	9.53381	9.57066	7.05469	9.22071	8.44253	8.36998	8.97899	8.53003	8.53821	8.66139	7.65946	8.89122	9.14779
FBgn0033054	CG14591	CG14591	uncharacterized protein	LOSS	93.7624	87.0262	74.1915	75.0539	95.7429	90.6954	96.8667	85.9002	73.5497	69.8016	91.2666	95.5046	78.6544	77.7437	90.3475	77.8046	92.8425	79.9304	82.6089	79.1949	81.0625	93.202	89.1107	79.5006
FBgn0030467	CG1764	CG1764	uncharacterized protein	LOSS	14.5469	14.9695	13.551	13.8461	18.6317	18.9611	16.3387	17.3132	13.5967	15.2808	16.6315	16.2839	12.144	13.6024	15.4323	12.8527	15.6273	13.204	12.6095	15.6104	12.3242	15.3266	15.7572	15.5039
FBgn0052195	CG32195	CG32195	uncharacterized protein	LOSS	4.00811	3.18403	2.52243	3.29249	4.12777	4.0679	4.01657	2.94579	2.6478	3.79799	3.97047	4.10966	4.49923	3.24329	2.41085	5.33457	3.84617	3.58188	4.6986	2.86665	2.6954	4.07104	4.14469	3.16905
FBgn0032229	CG5045	CG5045	uncharacterized protein	LOSS	44.5729	45.1168	42.5384	42.362	42.6326	46.4492	43.2038	43.4749	33.9208	40.8291	45.4363	45.0721	58.4128	50.0342	52.9183	51.5987	49.5649	51.1537	55.6497	51.9141	43.0299	42.4426	50.332	48.8168
FBgn0086856	CG11555	CG11555	uncharacterized protein	LOSS	14.2736	14.096	13.5971	11.4715	14.1963	18.046	13.3514	13.5157	12.1282	13.1808	14.657	16.4111	13.4298	12.6295	16.6968	11.7933	12.8403	15.6609	14.1212	12.2204	13.4313	13.9845	14.6881	15.6835
FBgn0039158	CG6182	TBC1d7	TBC1 domain family member 7	LOSS	7.93503	8.04748	7.76687	6.96902	8.31895	9.81098	7.602	7.62115	6.45456	7.95237	8.89978	9.05268	7.37492	7.43694	8.01311	7.00915	7.61835	5.3926	8.69336	8.127	7.15961	7.97474	6.90632	6.77243
FBgn0039303	CG11857	CG11857	uncharacterized protein	LOSS	51.8395	53.9528	48.5974	49.6672	52.2761	52.9909	54.8457	56.1145	49.6062	50.4853	51.6243	50.2734	51.5051	55.665	41.8947	44.7393	51.4625	47.5619	48.481	51.7276	44.2873	45.8523	52.0133	43.1286
FBgn0038751	CG4770	CG4770	uncharacterized protein	LOSS	1.03018	1.14696	0.486715	0.494063	0.886228	1.27046	1.42482	1.12847	0.661126	0.277835	0.517244	1.0987	0.675144	0.420142	0.544261	0.307462	0.367236	0.970465	0.414502	0.559212	0.508041	0.499741	0.255117	1.14536
FBgn0036579	CG5027	CG5027	uncharacterized protein	LOSS	55.6513	51.9283	46.8495	39.2418	56.9387	71.6501	60.0559	54.537	40.999	36.1176	51.1959	68.8633	46.5549	48.8976	49.4615	38.2461	50.5379	51.999	46.916	50.1975	46.9901	42.4477	48.2723	56.5368
FBgn0036382	CG13737	CG13737	uncharacterized protein	LOSS	1.82297	1.82859	1.16008	1.18495	1.87002	2.6496	2.12433	2.21227	1.6306	0.875598	1.89037	2.19975	1.36112	2.06171	2.57286	1.2125	1.51136	2.50971	1.15262	1.63277	1.88792	0.784743	1.11733	2.14984
FBgn0034485	CG11099	CG11099	uncharacterized protein	LOSS	39.5648	39.2696	35.7087	32.7172	42.2174	49.5994	42.0423	46.3978	33.1522	32.1041	39.5942	42.8994	34.6847	37.5102	38.7501	29.1246	40.9585	42.3083	36.682	36.4181	35.0649	33.4081	38.1998	42.1907
FBgn0033891	CG8067	CG8067	uncharacterized protein	LOSS	13.0915	10.629	9.90959	11.4665	12.4881	12.5755	12.3225	12.4258	10.6739	10.487	11.7718	11.7671	12.1596	10.9722	11.2634	12.0818	11.3855	10.7144	13.2717	11.3654	9.17031	12.3623	12.4395	9.64336
FBgn0267693	CR46029	asRNA:CR46029	antisense RNA:CR46029	LOSS	0.878144	0.769306	0.666237	0.634027	0.808144	0.808661	0.939905	0.834135	0.714146	0.608501	0.561364	0.67678	0.704678	0.679981	0.870728	0.625562	0.653496	0.891699	0.539019	0.809489	0.640112	0.597553	0.7399	0.685922
FBgn0035922	CG6486	Pex7	Peroxin 7	LOSS	1.59489	1.54134	0.604128	0.321956	0.679423	1.29151	1.54879	1.44131	0.689315	0.514989	0.667703	0.850981	1.3492	1.03072	0.685689	0.786857	4.85	0.784179	1.2389	1.39933	0.577858	0.612999	0.465491	1.02004
FBgn0036679	CG13022	CG13022	uncharacterized protein	LOSS	3.68573	3.39343	2.91106	2.40464	3.33936	3.67015	4.8738	3.68518	2.74389	1.70606	2.04182	2.44456	3.17998	2.04874	2.10777	2.03621	2.15253	2.01122	3.26256	2.0369	2.26239	2.65843	2.40324	3.23684
FBgn0001208	CG7399	Hn	Henna	GAIN	261.279	218.719	190.191	216.791	212.893	212.387	263.597	191.927	182.026	191.811	234.617	210.982	225.766	189.512	130.836	161.799	187.354	205.484	236.72	224.564	186.289	170.318	197.671	216.999
FBgn0000352	CG1708	cos	costa	GAIN	8.54434	7.86386	7.51633	7.32544	8.22189	6.47031	8.30733	7.71233	8.93473	8.50007	7.39701	6.95195	7.69953	7.56827	7.01908	7.16353	7.56968	7.93986	6.85513	6.9271	7.11726	7.64023	7.91098	6.42908
FBgn0038478	CG5148	cal1	chromosome alignment defect 1	GAIN	6.9038	6.79948	7.06908	7.74121	8.05206	7.85204	7.61307	6.69255	7.86806	7.77935	7.51249	6.73768	7.92011	7.30174	7.03501	7.32296	7.82894	7.70563	7.44384	6.961	7.4548	7.59947	8.16085	6.98766
FBgn0266117	CR44843	asRNA:CR44843	antisense RNA:CR44843	GAIN	4.65832	3.43229	4.59724	4.4954	4.31642	4.10368	4.79951	4.36379	4.34161	3.08975	3.31684	3.59889	6.04065	5.0371	4.58073	3.61138	4.7671	4.7241	5.83323	4.63024	4.8327	4.27959	4.46844	5.21073
FBgn0037896	CG6728	ninaG	ninaG	GAIN	30.5442	28.8097	24.1375	29.1899	27.3986	27.4066	29.3429	34.3956	24.8499	29.4065	26.7063	24.1454	26.5241	25.8983	22.3166	19.286	22.3323	25.1888	28.8458	25.6179	21.9976	22.5871	22.39	24.4651
FBgn0036359	CG14105	CG14105	uncharacterized protein	GAIN	16.872	17.9679	14.9771	14.875	12.5563	14.3298	16.2419	17.8329	13.374	18.8607	14.9326	16.5235	12.6919	13.7637	11.0308	9.85213	9.37739	9.1788	11.1038	16.4258	10.9614	10.9833	9.29204	9.25179
FBgn0004101	CG3411	bs	blistered	GAIN	3.4875	3.64669	3.82327	3.16724	3.76337	4.26412	3.31737	3.77834	3.69948	3.29747	3.9424	3.57871	3.75835	3.74587	3.8446	3.28692	3.44683	3.57425	3.81824	3.59858	3.43977	3.30326	3.59382	4.02198
FBgn0031959	CG7104	spz3	spatzle 3	GAIN	1.62724	1.96943	2.54414	1.89363	1.58247	1.9867	1.61739	1.85117	2.25632	1.77953	1.73703	2.11758	1.75962	2.0612	1.76617	1.52554	1.21611	1.54734	1.89796	1.98901	1.64274	1.22585	1.6036	2.00473
FBgn0086254	CG6084	CG6084	uncharacterized protein	GAIN	124.821	129.448	110.437	120.099	94.244	99.5112	128.793	105.864	119.162	132.549	114.501	103.617	98.6149	114.914	107.148	109.287	80.7612	77.0872	103.41	116.315	111.842	90.3778	81.4397	82.863
FBgn0262904	CR43259	asRNA:CR43259	antisense RNA:CR43259	GAIN	4.86492	4.81458	3.67753	4.57882	4.11126	3.71974	4.86746	3.99679	3.88226	4.25686	4.11758	4.18046	3.10859	3.5013	3.19134	2.82471	2.65916	2.84141	3.81048	3.59151	3.09711	2.83197	3.55405	3.96649
FBgn0034870	CG13559	CG13559	uncharacterized protein	GAIN	3.70628	3.66793	3.25196	4.33264	3.93859	2.74243	3.98088	2.68967	2.53366	3.83167	3.76609	1.63759	3.64345	5.20149	4.24252	4.17323	2.73049	1.96394	3.92696	4.47643	3.94635	3.4372	2.12249	2.31788
FBgn0039069	CG6763	CG6763	uncharacterized protein	GAIN	0.593989	1.01035	1.12086	0.807874	1.2399	1.10795	0.624888	1.43145	1.4357	1.07687	0.898259	0.696848	0.691376	1.2344	1.3664	0.819913	0.737573	0.538574	1.02967	1.50738	1.33649	1.14198	0.632057	0.964804
FBgn0011666	CG5099	msi	musashi	GAIN	17.4945	16.07	16.4516	16.8425	16.2177	14.3112	17.748	15.7294	17.4817	17.4303	14.259	15.3535	13.8277	17.3512	18.7821	14.7929	14.9662	12.8502	13.3612	15.1898	15.7603	17.1261	14.0608	12.6481
FBgn0004795	CG5403	retn	retained	GAIN	15.7905	13.2309	21.0161	17.044	14.8701	15.9767	14.2955	14.1024	17.2827	15.8092	15.1708	15.4066	14.6521	17.4426	23.8214	17.5482	13.8643	13.9428	13.8326	15.4332	22.5786	15.825	13.7783	12.7704
FBgn0040512	CG3948	zetaCOP	Coat Protein (coatomer) zeta	GAIN	32.5306	32.8018	34.439	40.0153	31.7497	30.1804	30.4303	33.0685	28.597	39.65	33.7404	30.7499	31.6822	33.2244	35.0854	42.2105	33.1002	28.1599	32.2849	34.165	33.4304	36.0321	33.6376	30.3436
FBgn0028554	CG10203	x16	x16 splicing factor	GAIN	19.7937	18.9511	19.3639	22.2563	21.4349	18.7756	18.0269	20.2844	17.6216	22.2772	21.2472	17.9796	19.3641	20.1072	20.3766	19.9501	19.6399	15.9357	18.6102	19.4427	20.5273	21.9601	20.555	16.8015
FBgn0023534	CG17778	CG17778	uncharacterized protein	GAIN	17.9573	20.0038	17.92	20.8907	19.1519	17.0496	17.5795	19.2833	18.1079	21.6399	16.7496	17.3994	15.7232	21.1231	27.806	20.8302	17.9887	16.7529	16.9896	20.0233	21.7003	25.8781	17.527	18.0327
FBgn0035951	CG5068	CG5068	uncharacterized protein	GAIN	22.2432	24.4521	22.0187	25.4593	23.4364	23.9508	23.1945	27.8308	21.7734	24.4835	24.0684	20.0771	20.211	23.584	23.7372	22.7845	21.5353	20.2298	21.0489	22.5314	23.2708	26.7306	23.777	20.4226
FBgn0035157	CG13894	CG13894	uncharacterized protein	GAIN	2.65108	3.32861	3.72146	2.7325	2.77159	3.4679	2.14177	3.9259	3.97955	2.51145	2.97056	2.86747	2.54956	3.13937	4.02968	2.83245	2.69061	2.47589	1.75509	3.05291	3.27948	3.18871	3.07227	2.63942
FBgn0265530	CR44380	lncRNA:CR44380	long non-coding RNA:CR44380	GAIN	0.754355	1.3405	1.54839	1.00953	1.59317	1.12867	0.818733	1.28323	1.59349	1.31641	1.19037	1.38325	1.07963	1.19441	2.44983	1.19192	1.14841	0.724213	0.824862	1.23207	2.10079	1.00285	0.815923	0.9497
FBgn0261611	CG42700	CG42700	uncharacterized protein	GAIN	3.53279	4.48757	4.25392	5.26956	4.60941	3.43058	3.78234	4.39985	3.84572	4.84636	4.489	3.34208	3.48081	4.10923	4.89885	4.45288	4.32945	3.50237	3.59733	3.22187	4.32778	4.51644	4.50489	3.5246
FBgn0030029	CG15343	CG15343	uncharacterized protein	GAIN	3.55594	4.33391	3.44353	5.19958	5.55089	4.35195	3.35307	4.09843	4.17585	6.1155	4.22879	5.33772	5.99075	5.54871	6.58892	5.95243	5.17333	3.92511	4.28814	4.47738	5.71839	7.1823	5.84357	4.53007
FBgn0265959	CG44746	rdgC	retinal degeneration C	GAIN	56.0654	48.5079	57.7721	63.0175	65.5268	48.4965	58.7693	51.7667	61.8622	61.9245	60.9812	52.725	42.1308	46.641	62.0461	55.6142	52.7039	39.9471	44.038	46.087	57.1328	65.0363	51.0092	43.2351
FBgn0002565	CG6806	Lsp2	Larval serum protein 2	GAIN	263.686	285.486	222.756	451.123	228.666	153.655	290.023	290.842	323.179	465.258	507.958	208.153	102.002	192.936	287.29	329.709	136.106	106.336	112.961	233.03	334.6	203.004	148.352	101.493
FBgn0260799	CG17484	p120ctn	Adherens junction protein p120	GAIN	86.8483	81.8871	81.7703	82.3604	83.0284	80.4376	88.72	77.3839	82.2469	86.9444	79.3336	81.8796	67.4231	74.7049	74.8139	73.704	72.0921	62.7592	67.0841	74.6092	70.7595	85.1403	79.3312	67.9834
FBgn0027575	CG6706	GABA-B-R2	metabotropic GABA-B receptor subtype 2	GAIN	37.2297	39.5687	36.1445	40.5217	39.5958	34.0891	36.7484	42.1695	36.6718	40.5471	35.4636	30.4893	32.511	35.7779	39.0055	36.3066	36.4607	34.3991	31.7407	35.2656	34.3821	39.4646	37.7433	31.8375
FBgn0011509	CG33162	SrpRbeta	Signal recognition particle receptor beta	GAIN	21.4362	27.7289	28.1546	27.5477	22.5707	24.3496	22.405	25.5961	22.671	24.6457	25.2678	22.2049	25.2902	27.8752	27.4229	28.1731	26.9386	23.1497	22.5186	26.9875	26.333	27.8465	27.8337	23.5577
FBgn0011573	CG12019	Cdc37	Cdc37	GAIN	19.4088	26.3202	25.4646	25.3177	27.8534	27.6148	21.9989	26.6661	28.9012	28.4596	28.2104	23.5118	22.7367	24.9929	30.093	25.1708	25.5195	24.653	23.811	27.1079	29.3429	25.216	23.4511	21.8359
FBgn0037313	CG1161	CG1161	uncharacterized protein	GAIN	60.0754	63.0635	63.863	66.9782	63.9993	65.2474	57.1156	68.4149	52.4527	64.0402	64.8248	57.837	53.9582	61.8968	66.2048	64.0819	61.1002	54.3994	53.5962	63.2221	61.9131	64.8007	60.1622	55.7897
FBgn0051064	CG31064	CG31064	uncharacterized protein	GAIN	17.0678	17.4875	16.1024	17.7949	19.1517	16.057	17.6058	17.2345	17.8689	16.2239	17.5461	15.6358	15.0192	15.9313	16.1412	16.1744	15.8404	15.0314	15.1577	15.7543	16.0577	17.7302	16.0647	14.5059
FBgn0054057	CG34057	CG34057	uncharacterized protein	GAIN	1.87611	3.09482	1.96141	2.76471	2.78131	2.18148	1.71034	4.18676	3.45499	3.86196	3.53448	1.65556	2.17365	3.09179	3.17077	4.4909	2.58236	1.93418	2.84694	3.39504	3.28547	3.31701	3.20721	1.87303
FBgn0035382	CG9969	Or63a	Odorant receptor 63a	GAIN	3.44093	3.831	2.82912	4.0787	3.56163	4.22419	3.97663	3.3152	3.74441	4.44317	2.82708	2.85959	2.61383	3.10683	3.65645	3.10634	3.12229	2.47531	2.94518	3.36211	3.19751	2.9992	3.19546	2.3693
FBgn0020278	CG5248	loco	locomotion defects	GAIN	7.35604	7.81552	7.61278	8.1897	7.87561	7.1861	7.01353	8.00605	6.96683	9.51007	7.93452	6.69895	5.88837	7.16479	6.51882	7.77243	7.44722	6.45446	6.26342	6.9023	7.0999	7.61062	7.55343	6.54279
FBgn0032514	CG9302	CG9302	uncharacterized protein	GAIN	9.56301	10.4577	9.65655	13.0616	11.7703	10.3345	10.1046	10.3214	9.33012	13.891	13.253	8.54504	8.43888	9.98325	10.6183	11.0911	10.8611	9.10727	8.90365	10.052	10.6661	11.1048	10.3256	8.95716
FBgn0034397	CG15082	CG15082	uncharacterized protein	GAIN	3.64141	4.37703	4.76866	5.82808	3.90612	3.52474	4.19918	4.86761	3.21324	5.65145	5.3072	3.43284	3.73712	4.66455	7.14583	6.45284	5.37441	4.42191	4.58877	4.86959	5.16289	6.42935	5.76052	4.29103
FBgn0031282	CG3639	Pex12	Peroxin 12	GAIN	4.24932	4.28463	4.03403	3.90463	4.65314	4.58321	3.69806	4.46968	3.78441	4.70725	4.59853	3.7593	3.55716	4.2097	4.13267	4.57393	3.9699	3.98824	3.59701	4.28432	4.20834	4.56994	4.67288	3.86925
FBgn0031640	CG11926	Mon1	Monensin sensitivity 1	GAIN	11.2145	13.7555	13.2791	13.5579	14.9125	13.3114	12.8818	14.0289	11.569	13.2718	14.1325	12.4516	11.8133	12.1664	14.3508	14.4804	13.2535	12.7103	12.041	12.7183	13.0965	13.9826	14.9563	12.5801
FBgn0263352	CG7015	Unr	Upstream of N-ras	GAIN	25.8333	23.009	27.3899	29.5892	24.7721	25.0694	24.457	23.779	30.3832	32.7973	23.2924	24.4215	22.15	23.4792	27.991	27.7006	25.9677	23.4811	20.6491	21.8987	25.4207	28.7124	24.8702	22.7193
FBgn0030316	CG11695	CG11695	uncharacterized protein	GAIN	8.95685	9.37386	8.04026	10.7659	11.4672	8.94718	8.61888	10.9888	7.92242	12.2391	10.2578	8.8157	8.36476	8.63803	9.30635	11.349	10.5792	8.66969	8.24083	8.94614	9.91848	10.9391	10.9796	8.31932
FBgn0023388	CG1099	Dap160	Dynamin associated protein 160	GAIN	25.0122	24.7629	26.1078	25.8064	26.6252	25.137	25.6691	25.3171	28.989	27.2348	24.9064	25.0133	24.4668	24.3255	24.9736	24.2624	25.9667	24.9191	23.2293	24.5786	25.6344	26.0782	25.9408	23.2237
FBgn0052111	CR32111	lncRNA:CR32111	long non-coding RNA:CR32111	GAIN	1.30244	0.872137	1.19654	1.27904	1.31437	1.22026	1.30119	0.745169	1.21652	1.20457	1.44902	1.18721	0.962573	0.934675	1.33412	1.25005	1.82242	1.12146	1.09484	0.839247	1.03278	1.3147	1.46448	1.01703
FBgn0039613	CG14527	Nepl20	Neprilysin-like 20	GAIN	1.83719	1.87037	1.27979	2.3557	2.34832	2.30764	2.24662	1.47581	2.04669	2.22049	2.4159	1.84742	1.55334	1.54424	1.58174	1.99018	2.36578	1.85088	1.66641	1.46267	1.61071	1.64458	2.40964	1.9764
FBgn0029088	CG2019	disp	dispatched	GAIN	11.7237	11.0258	10.8355	10.5873	12.4867	11.5005	11.4334	11.9418	9.92919	12.2957	12.0598	11.5778	10.7268	10.2951	9.60651	10.0402	12.246	11.6458	10.6522	10.2228	10.1598	11.0963	11.782	10.9339
FBgn0037396	CG11459	CG11459	uncharacterized protein	GAIN	6.60397	4.65793	5.57041	7.31894	6.29355	5.13599	6.95031	3.46836	3.56572	4.27392	7.52935	6.77984	8.13201	7.4454	3.51638	8.97778	11.3345	9.27067	7.19242	4.02589	5.52462	8.13969	10.1369	9.03857
FBgn0003210	CG11427	rb	ruby	GAIN	11.8459	11.6277	11.8243	11.3459	11.764	10.9679	11.4148	11.0722	11.2814	13.6114	11.5489	11.1055	11.5528	10.8166	10.2349	10.9336	11.8615	10.6027	10.4679	10.71	10.9404	12.3784	11.8728	10.1797
FBgn0029874	CG3342	CG3342	uncharacterized protein	GAIN	6.2606	5.53168	5.03009	5.88164	5.5138	5.78795	5.41338	4.80523	6.71226	5.8235	5.70649	4.82941	6.00224	5.02426	4.40254	5.47753	5.56004	5.19886	5.0104	4.9673	4.9484	6.78373	5.34408	4.12986
FBgn0036819	CG6856	Dysb	Dysbindin	GAIN	5.26839	4.55954	6.1018	5.94081	5.5133	5.21722	4.91147	5.45939	6.6621	5.62661	5.9026	5.86284	4.90574	4.81039	5.20491	5.22028	5.45389	5.75956	5.28532	4.75018	4.83255	5.35794	6.02762	5.28877
FBgn0032079	CG31886	CG31886	uncharacterized protein	GAIN	7.11189	5.78002	8.60278	6.60009	7.85413	10.5639	6.448	6.32413	8.06199	7.3386	9.23228	10.7354	7.20063	6.21008	6.7032	7.70829	8.1046	9.84018	7.53425	6.73429	7.31954	6.28324	8.8277	9.51627
FBgn0039209	CG13624	REPTOR	Repressed by TOR	GAIN	17.3286	15.4175	18.5809	17.188	17.4311	17.5468	17.2667	14.682	17.2298	18.5989	16.8876	18.6993	17.0224	16.4298	15.3096	16.8093	17.5756	19.706	15.9574	13.7661	15.2505	16.5821	19.1779	17.0776
FBgn0035995	CG3529	CG3529	uncharacterized protein	GAIN	37.4943	41.0365	36.0494	36.928	41.0427	37.6785	35.6944	42.1519	36.7946	39.1057	39.0743	36.0348	35.843	38.4041	30.602	36.4804	39.797	39.9754	35.7394	35.2131	32.6114	35.0033	40.2083	38.4709
FBgn0033187	CG2144	PIG-G	Phosphatidylinositol glycan anchor biosynthesis class G	GAIN	8.46449	8.40558	8.47881	8.17331	7.62845	8.44106	7.79579	8.83328	6.30939	7.87215	9.16966	8.66365	7.93026	8.00412	7.50311	7.53368	8.83787	8.73206	7.62646	7.64154	7.35477	7.62278	9.07561	7.76654
FBgn0038679	CG6040	CG6040	uncharacterized protein	GAIN	16.8292	16.6193	14.8178	11.9222	14.4705	18.2725	14.4017	13.4497	15.2961	11.9782	14.9026	19.3394	13.5866	13.2818	8.73934	9.98069	13.7678	17.8153	13.6445	13.0417	12.8313	10.102	14.6908	18.9236
FBgn0044452	CG1241	Atg2	Autophagy-related 2	GAIN	21.6131	19.6452	16.6251	18.4788	20.6241	18.872	21.4729	17.5802	14.9831	18.4198	19.4827	18.1269	23.502	17.0859	10.5123	18.3812	20.2031	21.0632	22.3685	17.5424	15.2728	15.9691	20.2544	20.0664
FBgn0028425	CG12317	JhI-21	Juvenile hormone Inducible-21	GAIN	17.0417	18.3441	19.1928	19.1833	21.9811	22.4813	19.7547	20.9383	17.3824	23.3605	20.7223	20.1864	24.132	22.0339	20.2031	17.8077	27.5713	33.095	24.947	19.5878	18.6043	18.9423	24.5953	32.9122
FBgn0011202	CG1768	dia	diaphanous	GAIN	16.5955	18.5609	14.5724	16.7104	17.8824	17.2989	15.8121	17.1006	16.0777	20.5173	16.9611	17.9384	16.3112	15.7002	11.5801	14.0125	17.0986	19.0638	15.5205	15.4633	14.5303	14.6549	17.079	17.56
FBgn0283478	CG4008	und	uninitiated	GAIN	41.7005	49.5415	45.8585	41.884	48.8904	49.8203	41.1194	46.2729	46.5294	44.6088	49.1982	47.0761	51.3542	47.2851	44.5659	49.5742	49.6692	52.2406	51.5344	49.0654	46.3951	42.0314	47.2806	49.8199
