# Supplementary material for: Chronic sleep loss disrupts rhythmic gene expression in Drosophila
Source: Front Physiol. 2022 Nov 18;13:1048751. doi: 10.3389/fphys.2022.1048751 (PMC9716074; doi:10.3389/fphys.2022.1048751)
Supplement: Supplementary file 13 [file Table7.xlsx]

## Sheet: circadian_setdiff_WT2U_old_out.
FLYBASE	FLYBASECG	SYMBOL	GENENAME	RhythmicityChange	WT2U_ZT00	WT2U_ZT04	WT2U_ZT08	WT2U_ZT12	WT2U_ZT16	WT2U_ZT20	WT2U_ZT24	WT2U_ZT28	WT2U_ZT32	WT2U_ZT36	WT2U_ZT40	WT2U_ZT44	WT2U_old_ZT00	WT2U_old_ZT04	WT2U_old_ZT08	WT2U_old_ZT12	WT2U_old_ZT16	WT2U_old_ZT20	WT2U_old_ZT24	WT2U_old_ZT28	WT2U_old_ZT32	WT2U_old_ZT36	WT2U_old_ZT40	WT2U_old_ZT44
FBgn0034179	CG6805	CG6805	uncharacterized protein	LOSS	53.3823	47.9792	42.8704	43.3565	46.1624	52.5148	53.7156	48.1423	38.0215	45.0097	47.1711	47.6567	52.0399	46.2312	44.1145	54.5135	49.7293	51.877	48.3623	47.1144	42.8018	49.6452	51.4997	56.1694
FBgn0033924	CG8613	CG8613	uncharacterized protein	LOSS	38.0333	36.8276	34.1082	33.1833	35.7345	35.7641	37.6177	35.54	31.6586	34.3238	33.6899	36.2037	38.6328	37.5983	31.3532	40.6582	41.0102	41.8871	36.9868	36.5032	36.151	40.5172	40.8976	40.1656
FBgn0037726	CG9492	CG9492	uncharacterized protein	LOSS	0.493558	0.26411	0.190644	0.105558	0.136439	0.281614	0.226692	0.229044	0.153534	0.161591	0.207864	0.258214	0.425912	0.23132	0.160659	0.235448	0.182323	0.161205	0.188188	0.0963917	0.171751	0.129886	0.0990178	0.135131
FBgn0030634	CG9164	CG9164	uncharacterized protein	LOSS	6.71139	6.80696	6.18199	6.02008	6.75235	6.88131	6.60848	6.34768	6.02619	5.72989	6.20798	6.44488	5.33321	6.1589	6.01218	7.22042	6.7933	8.00761	5.88088	5.80467	5.98202	8.16994	7.56608	7.36495
FBgn0051235	CG31235	CG31235	uncharacterized protein	LOSS	2.70332	2.0952	1.96339	1.93767	2.42073	2.51124	1.71207	1.96503	2.00215	2.51829	2.72024	2.10773	1.73205	1.90232	2.19417	2.06535	2.78456	2.6288	1.68534	2.35668	1.68759	2.36715	2.94573	3.10783
FBgn0016081	CG32045	fry	furry	LOSS	26.9435	22.8139	14.942	16.9968	21.0884	18.1445	24.8245	21.5662	17.1233	17.3446	19.6561	22.951	25.3666	18.1574	12.2994	18.9301	21.0031	19.6456	18.323	13.3458	12.7605	17.3135	18.3158	17.9069
FBgn0015777	CG9261	nrv2	nervana 2	LOSS	99.1352	97.5084	85.6678	77.2017	84.1804	93.158	88.2383	82.4742	77.1609	76.5579	82.4202	95.0749	92.2446	87.8743	87.1244	93.4771	115.378	103.207	98.3469	96.7198	86.791	92.6311	109.903	95.4609
FBgn0035171	CG12502	CG12502	uncharacterized protein	LOSS	19.1872	19.8112	17.007	18.0882	17.7316	17.6888	18.9241	19.8521	18.1359	18.8319	16.3951	14.5953	18.8384	18.349	15.5789	21.3674	19.2345	23.5241	17.1824	16.335	18.2724	22.7724	21.5529	22.3393
FBgn0031695	CG14031	Cyp4ac3	Cyp4ac3	LOSS	7.84853	7.6499	7.06917	5.95794	6.12142	7.27338	8.56699	7.3677	6.66657	6.04657	5.90446	7.09691	7.82472	6.47101	6.88805	8.992	8.98107	10.3814	8.5833	7.91361	8.63121	9.84319	9.38209	11.3239
FBgn0035290	CG1887	dsb	debris buster	LOSS	30.783	30.6463	25.0426	17.7731	29.6737	29.6921	28.8781	24.0499	21.6938	21.9856	32.5101	28.7052	20.5566	21.6739	21.4141	19.7975	27.1315	20.6861	33.6408	30.2208	20.8285	22.8608	23.5872	19.3326
FBgn0031702	CG14021	fusl	fuseless	LOSS	16.2247	15.5061	14.1001	13.3714	15.6428	16.5073	14.816	12.6947	11.027	14.1154	17.2632	14.7946	12.7214	11.887	13.2944	12.4265	15.8725	12.0659	15.6388	16.7973	13.2247	12.5941	14.4538	12.4412
FBgn0014464	CG33962	Cp7Fa	Chorion protein a at 7F	LOSS	2.12827	2.20103	2.07167	1.30989	1.54009	1.68415	2.02082	1.83785	1.69838	0.98215	1.1941	1.7121	1.43615	2.31828	2.16455	1.06852	1.55142	2.14971	1.66258	1.44092	1.94862	1.74758	1.35897	1.7865
FBgn0035480	CG14984	CG14984	uncharacterized protein	LOSS	35.6253	34.8816	29.4677	27.8093	25.6032	25.0987	35.6662	34.7481	34.1355	30.2549	27.619	22.5198	45.1722	38.939	41.0812	50.9857	34.8913	37.3863	37.3552	37.3585	35.8759	43.7671	31.9439	40.9839
FBgn0033792	CG13325	CG13325	uncharacterized protein	LOSS	1.55999	1.7476	1.14921	1.02871	1.10059	1.14424	1.52664	1.45349	1.49209	0.992557	1.07817	1.15523	1.41485	1.25264	1.15061	1.24084	1.57658	1.58793	1.23058	0.925807	1.59666	1.256	1.49416	1.39531
FBgn0035490	CG1136	CG1136	uncharacterized protein	LOSS	10.9853	11.7572	11.2142	8.39978	7.60335	9.59572	10.773	11.2337	10.3313	8.2903	7.54119	9.73834	12.2155	12.633	14.5145	11.6848	9.99967	13.9221	9.87827	11.5599	11.5047	10.5196	10.5909	15.1389
FBgn0259714	CG42368	DIP-epsilon	Dpr-interacting protein epsilon	LOSS	9.19725	11.8273	9.44219	8.59121	8.06786	9.12076	9.85015	10.5823	9.4969	8.8036	7.78283	9.87234	10.3613	12.7808	9.69484	11.8116	11.5843	14.2673	9.77094	11.9102	10.8053	10.8888	12.315	15.1258
FBgn0001108	CG9206	DCTN1-p150	Dynactin 1, p150 subunit	LOSS	20.2509	22.0484	19.9934	20.6154	20.7639	18.4078	18.7167	21.0665	21.0986	21.1619	20.8323	17.3945	21.5483	22.1057	19.9803	22.581	24.0777	21.2498	20.224	20.0728	18.8322	21.4893	21.7	21.4892
FBgn0051809	CG31809	CG31809	uncharacterized protein	LOSS	3.46882	4.59109	3.03621	2.96166	2.92682	1.93179	3.26218	4.12474	3.53024	3.53858	2.82332	2.49678	4.23945	4.28882	3.91397	4.46848	5.8046	3.05592	5.10059	4.93476	3.11143	5.10515	5.00114	3.9121
FBgn0034532	CG13436	CG13436	uncharacterized protein	LOSS	1.80947	3.03796	1.98672	2.11755	1.72363	1.78913	2.0789	2.7868	2.60478	2.49501	1.78961	1.56327	1.95748	3.08773	1.65751	2.80696	2.52945	2.37196	2.61698	2.3891	3.00693	2.72332	2.36777	2.1529
FBgn0038279	CG3837	Sdr	Secreted decoy of InR	LOSS	8.98204	9.62461	9.16144	8.33895	7.11917	7.9184	8.83887	10.1546	9.01032	8.49084	7.50314	6.9459	8.28976	9.37185	8.37705	10.8373	8.91657	9.88931	8.07626	8.72176	8.961	9.43717	8.72935	7.74192
FBgn0053143	CG33143	CG33143	uncharacterized protein	LOSS	15.6107	18.0674	16.4291	15.4073	15.6729	14.5861	15.7615	18.1616	20.0111	15.4797	14.7761	15.2474	16.503	17.2647	14.9748	21.6743	18.0768	19.2208	13.3581	13.9574	15.8273	19.0898	16.8653	17.6699
FBgn0044328	CG32052	CG32052	uncharacterized protein	LOSS	14.6791	16.4547	15.6037	14.7249	15.3855	14.2847	15.0095	16.7928	17.3485	14.9941	12.9035	13.6842	13.6346	15.5087	13.2492	17.2974	15.5569	19.2876	14.1228	13.7608	13.4868	18.5573	17.7979	17.8384
FBgn0034143	CG8303	CG8303	uncharacterized protein	LOSS	6.64658	8.4105	7.12426	7.33551	6.03145	4.82715	5.81109	6.81776	7.79273	7.37578	5.96922	5.02883	10.2881	8.04467	7.87643	9.07345	6.25561	6.67655	9.15387	9.54983	9.56591	11.7174	9.98925	8.93887
FBgn0038201	CG9918	PK1-R	Pyrokinin 1 receptor	LOSS	1.92544	2.96943	1.70385	1.92379	1.18545	1.24662	1.96422	2.16186	2.13107	2.03866	1.10485	1.32989	2.43181	1.78076	2.0379	2.83782	1.91396	1.43127	2.08708	2.14227	2.27649	2.85519	1.95596	1.76318
FBgn0052944	CG32944	CG32944	uncharacterized protein	LOSS	11.7715	12.7267	11.6984	11.6742	11.4348	11.1311	10.699	13.3914	11.4199	11.7167	10.4411	10.7075	11.6952	12.6374	11.3421	15.6297	13.7321	15.3095	11.573	12.0208	12.0891	14.1839	14.2371	13.9077
FBgn0037409	CG15589	Osi24	Osiris 24	LOSS	1.63533	2.29106	1.98674	1.61759	1.28786	1.15333	1.73243	2.30077	1.55712	1.59878	1.42224	0.896969	1.17839	1.56401	1.81292	1.78436	1.39112	1.62232	1.37531	1.5098	1.61833	1.37334	1.9935	1.05933
FBgn0036436	CG4914	CG4914	uncharacterized protein	LOSS	2.68308	3.44242	2.93327	3.49974	2.19103	2.15985	3.06363	3.78363	2.87776	2.71156	1.69821	1.92716	1.73797	1.96336	1.81106	1.91513	1.33918	2.29743	2.12751	2.76398	1.8222	2.06116	1.49673	2.24772
FBgn0037439	CG10286	CG10286	uncharacterized protein	LOSS	5.58739	6.9912	6.98119	6.49283	6.42895	5.56917	5.38177	6.46566	6.67146	6.94028	6.45138	6.05247	6.08559	6.97409	6.12762	5.85844	7.39328	6.48926	6.13539	7.5764	5.89134	7.28117	7.09196	6.14607
FBgn0030468	CG1622	CG1622	uncharacterized protein	LOSS	10.2944	11.1002	11.5641	10.7148	10.5759	9.72736	9.3557	11.756	13.1263	11.2922	10.7654	9.90915	10.3297	10.7873	13.3115	11.8545	11.065	12.3493	9.88521	11.2893	10.1205	13.089	12.8812	15.6685
FBgn0264598	CG43947	PsGEF	Protostome-specific GEF	LOSS	18.7023	25.641	27.5757	22.9742	19.0935	19.428	18.8146	27.1968	29.7489	24.042	16.0783	18.4043	17.8858	22.3993	21.1255	22.7212	19.3472	23.1806	14.7814	15.491	20.7738	22.0383	19.0657	22.2437
FBgn0085400	CG34371	side-V	sidestep V	LOSS	10.0934	13.5109	15.3714	12.9036	11.2959	11.1667	10.963	13.6286	15.9167	13.4453	10.0918	9.81702	10.5145	12.1747	11.3495	12.6555	12.6846	13.8118	9.02351	10.5023	12.9382	12.7737	11.5766	12.3904
FBgn0000529	CG10604	bsh	brain-specific homeobox	LOSS	2.71959	2.87469	3.01063	2.8342	2.73708	2.51992	2.73531	3.07215	3.71151	2.88146	2.58641	2.22198	1.93012	2.33558	3.01227	2.49156	2.85934	3.31112	2.40356	2.29527	2.06913	3.05548	3.09324	2.35143
FBgn0020372	CG11303	TM4SF	Transmembrane 4 superfamily	LOSS	52.6909	58.0051	63.0173	54.6021	55.6979	61.4948	55.8674	63.8406	55.2101	52.2839	56.0065	56.5181	50.359	53.6903	46.991	60.395	55.2465	68.9468	46.9793	48.6447	53.4388	60.5622	63.7959	75.7408
FBgn0261555	CG42673	CG42673	uncharacterized protein	LOSS	8.63034	9.9287	10.9322	9.70305	9.57836	9.15647	8.80855	10.1552	9.97421	10.1991	9.80769	8.92843	10.2709	10.649	10.4371	12.5776	11.9431	11.8947	9.14039	9.52761	10.5957	11.4209	11.6883	11.6155
FBgn0005677	CG4952	dac	dachshund	LOSS	8.01184	8.84727	9.04976	8.14803	8.10611	7.25345	8.18022	8.77353	9.15599	8.07793	7.72952	7.48454	7.41825	8.44376	7.87782	9.85915	8.85039	10.3651	7.41171	7.36965	7.87877	9.63669	9.81526	9.53677
FBgn0038341	NA	NA	NA	LOSS	3.48202	4.05841	4.2805	3.75623	3.85014	3.37581	3.71216	4.52059	4.10647	3.95482	3.74272	3.65366	3.90985	3.9263	3.81387	4.22202	4.00582	3.13118	3.07531	2.89755	3.83943	3.24431	3.54655	3.49618
FBgn0265050	CR44165	asRNA:CR44165	antisense RNA:CR44165	LOSS	0.795046	1.42808	1.5642	1.17963	0.7966	1.01112	1.35111	1.54475	1.28111	1.02207	0.972301	1.55898	1.59765	1.6912	1.14906	1.30975	1.63836	1.57743	0.882591	1.39745	1.78675	1.50858	0.723421	1.5289
FBgn0024273	CG1520	WASp	WASp	LOSS	19.0888	22.4015	22.9238	21.0004	20.925	20.4393	19.8124	22.8315	23.5075	20.7009	19.0947	18.4249	20.1064	22.9899	22.9529	24.8866	24.1823	26.7437	18.628	22.6797	22.6472	24.1221	25.9201	29.1193
FBgn0259239	CG42337	CG42337	uncharacterized protein	LOSS	7.88436	9.37539	9.79618	8.16961	8.26284	7.88186	8.15395	9.07867	9.62985	8.55043	7.71926	8.14189	7.18672	8.90979	9.17988	10.7626	9.0068	10.2771	6.2997	7.81864	9.61767	8.69746	9.05959	9.74862
FBgn0039630	CG11843	CG11843	uncharacterized protein	LOSS	2.11721	2.96801	2.87683	2.76598	2.36817	1.91023	2.05601	2.45485	3.31045	2.84423	2.96273	2.16917	4.28131	3.76846	3.56032	4.13655	4.87201	3.63149	3.39986	3.46395	2.91772	4.62773	4.09399	3.12766
FBgn0046258	CG12880	CG12880	uncharacterized protein	LOSS	0.515898	0.779242	0.766037	0.688907	0.732285	0.446152	0.676331	0.792578	1.11632	0.68872	0.488452	0.389079	0.990627	0.548703	0.714549	0.922732	0.911246	0.521097	0.859058	0.84634	0.676321	0.978904	0.765898	0.496044
FBgn0025625	CG4290	Sik2	Salt-inducible kinase 2	LOSS	17.1975	21.241	22.0058	24.5786	21.7222	17.9628	17.2175	21.9406	23.1206	23.7313	19.9516	16.9176	17.1782	19.1278	16.4599	19.3549	20.9864	20.7178	15.9525	19.2216	18.2643	22.5668	22.708	21.5437
FBgn0025641	CG14622	DAAM	Dishevelled Associated Activator of Morphogenesis	LOSS	19.9047	23.1505	25.0472	26.7121	25.1162	19.3654	18.1865	24.8231	26.5996	27.0928	23.0898	16.773	21.0145	25.1065	22.7353	24.7717	24.7798	24.3292	19.3645	23.7196	22.9586	28.0427	26.4216	26.01
FBgn0023508	CG3573	Ocrl	Oculocerebrorenal syndrome of Lowe	LOSS	17.1153	23.3297	23.978	21.9876	21.613	19.8665	17.7012	24.2904	24.5053	20.9205	19.3989	17.0375	19.2968	23.4621	21.2359	22.6837	23.4211	25.5093	18.2108	21.577	21.9562	24.3953	23.5111	25.8022
FBgn0029843	CG5905	Nep1	Neprilysin 1	LOSS	10.2237	13.1576	12.7137	14.1155	13.8216	10.3188	11.0962	14.1582	14.3788	13.7589	12.908	9.87065	10.979	12.4345	12.3134	15.3047	14.575	15.4952	11.2118	13.5687	10.5566	16.3586	16.0113	14.9883
FBgn0033033	CG11066	scaf	scarface	LOSS	34.546	44.0251	50.5626	50.7404	39.1076	40.2448	35.6579	47.212	53.5094	50.5731	38.5136	40.0316	47.1753	53.8247	55.1023	67.0203	51.5026	57.0981	38.8644	45.3427	55.2098	59.5719	53.3629	61.6025
FBgn0025743	CG18582	mbt	mushroom bodies tiny	LOSS	17.8445	20.3166	19.7503	21.3762	20.0531	17.3494	18.3301	21.7312	20.2702	20.2324	19.7157	15.9451	19.4476	21.0235	18.8819	23.72	23.6451	25.4471	18.1254	19.1005	20.4461	23.6715	24.3202	26.1738
FBgn0000533	CG4920	ea	easter	LOSS	15.9013	18.9648	17.6727	18.9568	17.7649	15.5923	15.9698	20.3263	19.09	20.755	17.2666	13.8664	21.8311	21.9857	19.2285	23.6129	21.6094	19.9672	18.8243	21.5949	19.1442	24.4752	24.3622	23.4239
FBgn0034639	CG15673	CG15673	uncharacterized protein	LOSS	11.8399	15.6693	19.675	16.0662	16.1671	15.4817	12.2863	18.0004	19.2063	17.8371	15.783	14.6137	14.201	18.2636	24.1441	23.9813	21.0318	25.4727	13.7605	16.996	23.3744	22.2823	21.0839	25.4809
FBgn0031979	CG7429	CCDC53	Coiled-coil domain containing 53	LOSS	6.86216	8.46495	8.63879	8.77976	8.59446	7.74056	6.51894	7.54953	7.82951	10.6214	8.82756	6.52537	8.46027	8.27808	8.98344	8.28539	9.97521	8.55651	11.0402	9.38124	6.5654	10.1306	9.14446	8.19635
FBgn0031769	CG9135	CG9135	uncharacterized protein	LOSS	7.79826	8.73187	9.24841	11.3401	9.60621	9.27361	8.08426	9.37207	9.39992	10.2554	9.58881	7.88244	9.58783	9.04815	8.19683	12.1079	10.2732	10.4781	8.15102	9.41489	9.84385	10.3771	12.1835	10.8646
FBgn0004569	CG4531	aos	argos	LOSS	8.55232	9.04636	9.74275	10.7371	10.4222	9.15925	7.868	10.013	10.0268	11.7443	10.2583	8.32143	9.47819	9.75102	9.21614	12.1904	11.4745	9.36796	9.08084	9.3048	9.24044	11.7395	11.8228	9.25048
FBgn0000500	CG18090	Dsk	Drosulfakinin	LOSS	159.36	171.262	179.765	221.669	193.568	174.453	169.512	181.028	220.262	214.477	182.302	166.206	165.869	167.238	181.695	222.842	172.099	198.172	162.515	157.896	182.832	222.945	180.761	187.996
FBgn0001961	CG8978	Arpc1	Actin-related protein 2/3 complex, subunit 1	LOSS	59.0103	66.5581	65.0464	69.2238	72.2584	63.769	52.9766	66.9406	66.9066	70.6834	68.4365	60.4169	63.5359	65.768	73.1782	72.9163	87.002	83.9085	68.0288	74.7453	69.2035	81.4398	83.8346	87.1198
FBgn0030396	CG2556	CG2556	uncharacterized protein	LOSS	1.59035	2.21604	3.77832	3.79641	3.71807	2.71833	2.05918	2.1654	3.59258	4.80189	3.37956	2.79329	2.67029	2.92209	2.65604	3.27366	3.44224	3.56463	1.82432	2.13689	4.13005	3.81177	3.67608	3.7282
FBgn0041781	CG4636	SCAR	SCAR	LOSS	39.9713	40.7587	42.9259	43.1799	42.598	39.9821	40.0636	42.3104	43.4416	44.9811	40.0182	38.8075	43.5637	44.5759	38.498	48.3804	47.6561	47.7969	41.6882	41.63	42.535	49.2757	52.6169	50.8472
FBgn0032034	CG17295	Rcd4	Reduction in Cnn dots 4	LOSS	6.79845	9.35999	10.3422	11.2078	11.1303	10.5109	9.19094	7.64967	9.94219	11.0071	11.622	13.4716	9.28629	11.404	9.15134	11.9212	14.8002	14.9554	8.75557	11.5071	13.3563	13.1129	14.4276	15.0603
FBgn0261270	CG8553	SelD	Selenide,water dikinase	LOSS	8.41445	10.9921	11.4755	14.5719	14.3109	13.5396	8.29694	12.1901	11.2523	15.5153	14.6058	10.9346	9.66554	12.3557	10.1032	12.8199	14.1549	13.879	11.2331	12.7624	9.43089	15.8757	17.3834	14.9543
FBgn0031110	CG1670	Obp19b	Odorant-binding protein 19b	LOSS	14.9218	18.8621	18.3327	24.7247	25.2345	18.9579	14.4905	16.9075	24.5501	27.9388	22.4111	18.5848	9.26793	13.4503	16.6033	12.7634	18.221	20.6573	12.4026	10.4143	12.767	19.9701	22.7803	16.4388
FBgn0263445	CR43468	asRNA:CR43468	antisense RNA:CR43468	LOSS	2.06332	2.18807	2.25378	3.28426	2.73271	2.65423	1.77337	2.27186	2.29294	2.79086	2.48872	2.52793	1.8216	1.88634	2.28511	2.90234	3.29142	2.36131	2.89605	2.68644	2.02092	2.84217	3.06659	2.19891
FBgn0039849	CG11334	CG11334	uncharacterized protein	LOSS	16.9246	20.3589	25.5494	31.473	39.7563	37.366	18.6541	22.2541	23.8692	30.0976	43.7326	31.1161	25.1423	25.4098	28.3336	23.5796	41.686	30.3845	25.2597	22.7629	24.8816	27.0151	34.8253	28.7881
FBgn0036892	CG8798	Lon	Lon protease	LOSS	21.2647	22.7284	21.9695	26.7776	27.8097	23.6043	21.3312	21.7411	24.7832	31.2406	26.9757	23.2772	25.9876	24.5926	28.8341	32.0995	34.428	26.8511	25.2477	22.1933	23.4154	31.6536	32.324	26.2203
FBgn0050489	CG30489	Cyp12d1-p	Cyp12d1-p	LOSS	0.0981035	0.364891	0.388453	0.355811	0.573389	0.310527	0.243462	0.24627	0.381402	0.441948	0.722434	0.48229	0.214177	0.292359	0.315082	0.153919	0.375905	0.125831	0.161342	0.229915	0.163314	0.370121	0.334093	0.209618
FBgn0001220	CG8542	Hsc70-5	Heat shock protein cognate 5	LOSS	82.2954	87.6543	81.6799	110.676	109.702	97.5929	82.4008	88.1816	90.3247	128.387	109.586	87.5961	112.489	116.441	117.623	123.902	133.306	93.8633	112.356	108.202	93.2814	142.582	126.129	95.7236
FBgn0259715	CG42369	CG42369	uncharacterized protein	LOSS	97.1866	116.297	110.451	140.272	130.057	122.434	91.185	99.0164	100.243	120.107	142.544	114.995	85.1435	80.6982	90.6	103.932	138.016	95.0725	105.695	121.464	113.961	143.683	136.731	134.744
FBgn0265101	CG9617	Sgt1	suppressor-of-G2-allele-of-skp1	LOSS	26.8368	34.7418	33.2965	36.3444	37.2585	34.7259	26.7607	31.4959	45.1512	41.4997	36.0601	32.8726	33.9418	32.941	43.7651	40.099	40.4869	32.682	33.7408	39.0805	30.4426	43.3045	40.3247	40.7284
FBgn0263260	CG12918	sel	seele	LOSS	25.1519	29.2859	28.7451	35.3846	35.1493	29.3229	24.8937	22.6864	25.5154	39.3851	37.9757	30.8748	39.9688	32.1917	40.3518	36.72	41.6207	25.9139	34.3883	34.8849	26.807	36.2073	38.0085	30.1719
FBgn0030801	CG4875	Rcp	Receptor component protein	LOSS	6.83908	8.10375	8.12406	9.08923	9.45872	8.92078	7.0501	7.63851	6.97547	8.49716	9.35312	9.09904	8.80191	8.95257	6.37837	9.37647	10.3838	9.96978	8.82506	7.61674	9.29416	9.49194	10.6487	9.65906
FBgn0033467	CG15863	Pdrg1	Pdrg1 prefoldin-like subunit	LOSS	6.8676	9.15597	9.03569	10.3186	10.7425	13.6207	9.70817	8.56314	9.04509	10.5737	12.0717	12.9376	10.0156	9.24595	15.705	11.0476	12.7227	8.52989	10.2133	11.0016	9.1985	10.4179	10.8242	12.1797
FBgn0034259	CG6459	P32	P32	LOSS	33.911	32.0078	32.8458	42.9235	44.9991	38.6367	32.4786	34.9307	33.5246	50.1545	46.8978	36.782	46.6585	47.6904	51.2951	45.5525	54.3394	40.6854	47.7809	40.0841	33.1021	48.8329	50.4433	37.6245
FBgn0036489	CG7011	CG7011	uncharacterized protein	LOSS	11.2772	11.5538	12.6668	13.3498	15.2782	13.7683	11.0925	12.361	14.1019	14.3534	15.9871	12.3642	13.4182	15.5437	15.729	13.2185	15.6355	15.8264	12.6199	14.6071	12.195	15.8034	17.1775	15.815
FBgn0037643	CG11963	ScsbetaA	Succinyl-coenzyme A synthetase beta subunit, ADP-forming	LOSS	232.224	217.466	216.2	252.364	253.354	263.432	223.703	185.756	225.617	246.156	278.14	260.364	227.538	242.793	263.214	221.248	272.452	241.58	290.803	311.984	259.675	282.417	268.829	250.433
FBgn0036145	CG7607	CG7607	uncharacterized protein	LOSS	156.367	140.686	153.612	172.829	183.994	193.245	139.56	130.471	151.522	183.052	188.638	175.404	105.23	96.051	100.33	99.6241	113.436	90.2847	128.281	125.982	100.263	102.329	110.19	87.2499
FBgn0029831	CG5966	CG5966	uncharacterized protein	LOSS	17.1144	16.3979	16.5065	32.9686	35.5943	25.2044	21.9446	14.8897	19.5844	23.8149	37.9715	25.0681	35.5956	42.1851	38.4486	36.4519	53.8995	35.9815	53.0038	48.0355	30.4297	71.0072	60.1297	47.7232
FBgn0027578	CG14526	Nepl21	Neprilysin-like 21	LOSS	55.6697	47.5987	48.8569	56.938	61.5137	67.7661	54.7958	41.1103	48.839	56.5898	77.791	71.0164	73.518	49.9306	96.3299	86.1018	107.499	77.3707	76.9674	83.7909	84.4266	69.1848	90.5662	92.356
FBgn0003449	CG4528	snf	sans fille	LOSS	33.9941	32.9142	34.013	34.4934	38.3988	39.0509	33.1251	34.475	33.0252	37.4349	38.4085	35.8897	33.7051	37.8251	30.9358	34.3142	37.5987	35.4596	37.1311	36.4747	32.6539	36.5199	35.1935	38.8983
FBgn0027086	CG11471	IleRS	Isoleucyl-tRNA synthetase	LOSS	16.9535	15.6732	16.0753	16.7943	20.0039	19.1993	16.719	14.2906	14.5028	22.0435	20.01	17.6149	22.7065	19.5966	25.082	22.5531	27.8871	18.4062	20.1811	17.2084	17.3653	19.4462	23.2349	17.8397
FBgn0027359	CG1728	Tim8	Tim8	LOSS	36.4651	30.6635	29.9326	37.6571	39.8277	39.4517	32.9174	33.36	31.5075	42.1543	44.8787	40.1544	42.7163	36.1001	34.0987	38.1948	38.0149	40.2046	41.7514	35.8088	29.517	37.8272	37.8779	35.4497
FBgn0037150	CG7133	CG7133	uncharacterized protein	LOSS	11.0059	10.3283	13.2033	11.4508	12.6916	15.1919	10.9485	11.2804	10.9683	11.8127	14.0315	14.6776	13.156	11.8237	13.498	13.772	16.0872	14.1381	12.1371	12.4511	14.0136	13.1359	15.1695	15.302
FBgn0032783	CG10237	CG10237	uncharacterized protein	LOSS	62.9	59.97	51.6635	73.6838	90.5716	66.6165	59.4542	52.4426	46.155	76.2984	92.3096	64.5811	52.3951	45.6251	45.2202	49.728	79.5738	55.9852	49.3581	46.2291	43.237	54.4468	69.8782	46.5803
FBgn0032213	CG5390	CG5390	uncharacterized protein	LOSS	124.318	114.029	117.722	120.383	139.12	156.925	114.426	103.807	122.209	138.282	152.455	153.871	138.127	133.522	167.285	137.546	179.976	176.343	154.363	158.412	141.229	148.531	164.998	188.558
FBgn0035076	CG10142	Ance-5	Ance-5	LOSS	53.5656	52.8771	44.3627	51.8655	62.4612	59.1499	48.1385	43.3166	45.5593	53.3583	62.7755	59.6684	46.933	40.8924	55.8105	43.2523	61.1538	51.4901	61.0445	61.7581	45.9429	47.4763	62.7162	59.8292
FBgn0037230	CG9780	Nepl11	Neprilysin-like 11	LOSS	61.5508	62.3742	59.7105	64.3602	73.6024	70.8922	62.3809	56.4942	62.2414	54.0249	77.2707	67.6801	64.3307	67.5076	84.1094	54.6537	80.8863	61.1922	85.8558	96.062	80.07	80.3413	77.7182	77.3183
FBgn0262169	CG2264	magu	magu	LOSS	22.9471	19.2686	19.923	25.5974	25.2972	23.2695	20.2781	19.0494	20.0945	26.3713	26.6726	22.4794	26.4216	20.97	25.3511	23.7031	27.3995	19.087	24.5719	21.4142	22.6537	22.7801	25.7316	21.799
FBgn0039977	CG17454	CG17454	uncharacterized protein	LOSS	46.7997	40.255	44.4032	43.334	51.4355	51.5321	44.6846	36.9222	46.2932	50.4933	52.3496	53.488	43.4334	42.73	46.8661	52.4655	52.0342	46.117	40.2856	42.6921	42.7031	44.3483	49.8729	45.5685
FBgn0013746	CG9556	alien	alien	LOSS	19.7386	20.1355	19.4534	21.3768	22.3319	21.6189	19.96	17.5104	17.716	21.0723	20.9	22.4758	21.0817	20.2248	21.263	21.8084	23.2838	23.361	21.4733	21.3776	20.0105	22.774	23.2017	22.4245
FBgn0033100	CG3420	CG3420	uncharacterized protein	LOSS	23.1637	24.1006	26.9883	26.7649	29.2109	35.8722	23.3567	21.6742	21.3287	29.1902	31.808	37.3096	25.2648	27.1739	23.5366	24.4427	30.8628	32.7343	26.8648	27.3834	28.9846	26.9543	31.6104	33.5069
FBgn0035335	CG1320	mRpL23	mitochondrial ribosomal protein L23	LOSS	23.9036	20.943	18.8883	23.9208	26.2613	27.7333	23.8235	18.4437	18.0842	25.2275	27.9038	25.7236	25.2189	22.4953	20.3715	24.0153	23.1037	27.2306	28.6435	23.6421	16.7547	24.3604	27.3801	20.7851
FBgn0032053	CG13098	mRpL51	mitochondrial ribosomal protein L51	LOSS	17.3484	13.7197	13.7463	15.6981	18.9023	18.917	19.1133	15.467	10.7449	15.3861	17.9845	18.0709	17.9954	13.8144	17.0528	14.72	17.1438	19.1397	18.4958	15.4973	11.6556	17.3253	17.5105	21.5856
FBgn0017482	CG3425	T3dh	Type III alcohol dehydrogenase	LOSS	6.88317	5.00901	5.29543	5.92044	6.24695	7.6374	6.73265	5.94994	4.17934	6.21477	6.15886	6.84629	6.88249	5.37417	5.22635	5.37617	5.39095	5.14603	7.33656	6.624	4.43705	5.37967	5.63724	4.47041
FBgn0260861	CG9298	Trs23	TRAPP subunit 23	LOSS	18.265	18.4062	15.2199	19.4566	20.5296	28.3945	20.2177	18.5262	15.0539	18.946	21.667	19.6511	23.2713	19.6095	18.537	23.8071	24.978	22.4853	22.3912	20.3053	18.5385	24.3634	24.8956	20.8341
FBgn0039019	CG6990	HP1c	Heterochromatin Protein 1c	LOSS	15.5089	14.2402	15.1562	15.9288	16.3005	18.1484	15.9749	14.9111	14.3716	15.4345	16.7715	16.4424	16.9932	13.5645	14.6209	16.2787	18.2126	22.8079	16.2724	13.6252	17.0744	14.9935	16.0409	22.528
FBgn0036193	CG14135	CG14135	uncharacterized protein	LOSS	11.1119	11.1344	10.602	11.4909	11.8851	16.2107	10.8353	11.2038	9.80883	12.7592	12.4988	14.1288	11.7696	10.6591	10.2862	13.1403	14.1739	11.5286	11.9362	10.6176	9.93219	13.7109	12.8419	13.1819
FBgn0036777	CG7341	CG7341	uncharacterized protein	LOSS	1.77962	1.34333	1.49575	1.39496	2.13075	3.00631	1.826	1.27447	1.66956	1.95906	2.30487	2.63365	1.97926	1.70801	2.62866	1.99136	2.93722	2.78596	2.20544	2.4657	1.4149	2.68265	3.602	3.32079
FBgn0265575	CG44402	yin	yin	LOSS	20.046	20.1634	19.4195	19.917	22.1758	23.2156	19.4666	19.3145	19.8029	23.9646	21.9076	21.4016	26.5423	25.418	23.9638	26.9099	27.6042	29.2698	24.2939	26.5694	24.2139	25.4819	31.9906	31.6397
FBgn0038788	CG5085	Sirt2	Sirtuin 2	LOSS	18.238	18.8883	18.8582	19.4148	21.762	21.2966	19.538	20.5588	18.3682	19.3673	20.2266	21.3711	18.5037	18.6077	17.5881	19.8455	22.102	22.7226	19.3047	18.657	19.4005	20.6907	22.1375	23.3041
FBgn0032644	CG5131	CG5131	uncharacterized protein	LOSS	9.01806	7.32496	7.69612	9.05817	9.58684	11.0669	8.57683	6.97346	7.61883	8.04441	10.0127	9.67597	10.7942	8.68437	7.67011	10.0209	11.2996	10.1285	9.1166	8.06169	9.44565	9.656	9.66154	10.8547
FBgn0053198	CG33198	pen-2	presenilin enhancer	LOSS	10.9211	10.5042	10.1659	10.7208	11.9165	12.4582	10.8465	10.0191	9.06563	11.6588	10.8362	14.5595	10.9731	9.83271	8.12123	12.0332	10.4385	12.3564	11.9017	11.2139	11.776	10.4109	10.2225	13.4102
FBgn0039764	CG15535	CG15535	uncharacterized protein	LOSS	8.55562	8.38243	7.57853	7.70407	8.86795	9.90529	8.25103	6.87864	7.87786	8.05207	9.96263	9.25596	9.1694	8.34932	7.81711	8.7205	9.87618	8.76955	9.38854	7.51334	8.56399	8.60318	8.19458	8.38845
FBgn0051759	CG31759	CG31759	uncharacterized protein	LOSS	1.87124	1.82671	1.61577	1.73022	1.98698	2.0073	1.77765	1.37858	1.74173	2.05157	2.10227	2.80204	1.87105	1.97518	2.13123	2.04872	2.24112	1.89303	2.18265	1.81137	2.05696	2.05156	2.00657	2.15124
FBgn0039817	CG15553	CG15553	uncharacterized protein	LOSS	10.2969	7.98223	6.72981	7.85561	9.67223	13.0118	9.36103	7.64727	6.95961	7.63683	9.65836	11.4833	6.457	6.00265	6.13482	6.59959	6.0119	7.88349	6.56153	6.50361	6.69299	8.06796	8.97058	9.76145
FBgn0037239	CG11739	Sfxn1-3	Sideroflexin 1/3	LOSS	79.0761	75.6281	70.8802	73.5424	78.2542	86.9865	80.2664	69.9308	63.4525	68.6047	88.4124	86.7429	77.7499	86.7553	93.0012	78.0148	98.917	83.587	100.503	104.956	92.3153	84.8925	92.6195	86.4179
FBgn0037481	CG10059	MAGE	MAGE	LOSS	9.27375	8.33308	7.76979	6.66206	8.91121	9.43529	8.6032	7.67848	7.06026	7.01888	9.19733	9.53381	8.6527	7.95401	10.2333	6.34021	9.71761	10.8399	8.96251	8.29694	8.87798	7.39879	9.27938	10.5323
FBgn0033820	CG4716	CG4716	uncharacterized protein	LOSS	2039.95	1435.95	1019.36	1177.51	1468.39	1604.25	1778.96	1173.76	1125.47	1033.49	1514.45	1582.37	1470.81	932.43	1353.83	1289.3	1382.63	1188.12	1882.15	1855	1349.89	1222.83	1305.71	1628.8
FBgn0023516	CG14815	Pex5	Peroxin 5	LOSS	25.0412	20.0338	14.8503	19.3302	21.7682	20.0387	21.3176	19.6404	16.8039	18.9133	20.9329	20.6865	20.5646	19.6137	18.3121	15.8597	20.4174	18.4778	25.4557	24.5426	17.7864	20.2602	21.2146	19.2144
FBgn0037956	CG6959	CG6959	uncharacterized protein	LOSS	19.334	17.2764	16.5185	17.112	18.8448	18.367	18.8218	17.5592	15.8407	18.232	18.7427	18.1853	19.9141	17.0516	16.0512	19.2106	20.506	20.9989	15.9446	16.5427	16.8744	18.0285	20.9575	18.9992
FBgn0266450	CG45074	Kr-h1	Kruppel homolog 1	LOSS	4.57618	4.47302	3.96488	4.11669	4.50517	4.82452	3.90742	4.25203	3.39976	3.90615	4.69306	4.64797	4.95052	4.79436	3.80374	4.27319	4.32923	3.70687	3.85009	3.49579	4.03509	3.33792	4.27724	3.54762
FBgn0039158	CG6182	TBC1d7	TBC1 domain family member 7	LOSS	7.93503	8.04748	7.76687	6.96902	8.31895	9.81098	7.602	7.62115	6.45456	7.95237	8.89978	9.05268	8.23097	7.53624	7.32841	8.97711	9.39778	8.93407	8.88778	7.95007	7.46367	8.59966	8.62262	7.38037
FBgn0033891	CG8067	CG8067	uncharacterized protein	LOSS	13.0915	10.629	9.90959	11.4665	12.4881	12.5755	12.3225	12.4258	10.6739	10.487	11.7718	11.7671	13.7825	12.2769	13.0367	13.3222	14.3025	12.8488	13.3964	12.1982	9.34826	13.0376	13.3096	13.2608
FBgn0267693	CR46029	asRNA:CR46029	antisense RNA:CR46029	LOSS	0.878144	0.769306	0.666237	0.634027	0.808144	0.808661	0.939905	0.834135	0.714146	0.608501	0.561364	0.67678	0.835806	0.663955	0.687076	0.627533	0.733223	0.860171	0.717491	0.515756	0.720256	0.755353	0.785833	0.616312
FBgn0051357	CG31357	CG31357	uncharacterized protein	LOSS	18.7459	18.6986	17.823	16.6164	19.0009	18.9246	17.8371	19.1208	17.3412	13.2493	17.8403	17.7982	16.4308	18.3319	16.3818	15.075	20.3386	21.9543	18.2021	19.0716	19.2954	17.8793	21.3509	22.3359
FBgn0029863	CG3823	CG3823	uncharacterized protein	GAIN	47.1788	36.2484	29.5664	34.2275	26.8238	32.2976	41.9663	42.4293	25.4753	34.8588	32.4432	27.0931	39.4813	32.4962	21.5722	9.32733	6.82744	9.73321	37.1228	36.1117	21.2326	9.4765	7.84765	11.0712
FBgn0029088	CG2019	disp	dispatched	GAIN	11.7237	11.0258	10.8355	10.5873	12.4867	11.5005	11.4334	11.9418	9.92919	12.2957	12.0598	11.5778	13.0347	12.5543	10.8912	12.7407	14.8755	14.0085	11.9098	9.73684	11.7836	13.2666	14.9081	12.9846
FBgn0086710	CG10652	RpL30	Ribosomal protein L30	GAIN	627.162	617.036	637.915	641.876	602.401	623.929	593.337	615.921	545.083	586.9	656.066	594.666	646.093	643.037	561.19	549.26	558.996	566.256	702.562	702.699	629.665	602.055	541.331	600.838
FBgn0034968	CG3195	RpL12	Ribosomal protein L12	GAIN	758.955	763.625	784.622	771.911	779.795	853.669	747.048	774.904	768.649	710.913	793.387	783.66	780.037	763.047	711.707	659.496	667.136	686.827	837.81	869.349	737.126	705.604	644.41	703.612
FBgn0033241	CG2915	CG2915	uncharacterized protein	GAIN	18.956	18.9643	17.0374	18.6399	17.9487	15.5084	16.7272	17.7614	15.9634	18.5796	17.2691	14.5699	22.6396	21.2238	20.8467	19.4476	20.4995	20.2024	21.9007	21.0022	20.1292	21.5515	18.8245	17.8123
FBgn0035272	CG13922	mRpL46	mitochondrial ribosomal protein L46	GAIN	15.7477	13.2085	13.2877	15.5237	14.9887	12.7411	14.5618	11.4628	10.838	15.9447	16.8352	11.8901	18.0007	15.9065	14.0469	14.369	16.6361	14.8129	17.8994	14.9473	11.6258	14.4386	17.8115	17.6444
FBgn0265379	CR44320	lncRNA:CR44320	long non-coding RNA:CR44320	GAIN	2.29644	2.20583	1.70494	2.22698	2.29341	2.06156	2.18633	2.27877	2.28036	2.53807	2.30927	2.17339	2.41292	2.16553	1.08464	2.1194	2.65115	2.50151	1.9578	0.949751	1.60224	1.88867	2.93271	1.85551
FBgn0023477	CG2827	Taldo	Transaldolase	GAIN	179.268	204.376	157.99	171.824	120.477	134.555	183.057	151.325	139.914	188.488	150.009	136.862	235.254	255.276	227.563	165.378	146.145	129.276	279.721	279.678	200.743	200.496	152.793	127.781
FBgn0019624	CG14724	COX5A	Cytochrome c oxidase subunit 5A	GAIN	397.289	395.781	384.09	372.155	392.962	440.865	380.918	399.025	417.301	380.369	403.485	402.095	405.256	431.183	402.503	309.803	379.489	457.123	432.825	426.921	391.217	353.487	395.397	469.037
FBgn0027588	CG14476	GCS2alpha	Glucosidase 2 alpha subunit	GAIN	105.757	108.578	101.635	102.046	110.096	102.939	106.183	109.984	102.735	104.356	108.752	96.5671	110.206	105.588	101.003	95.826	107.528	108.498	110.15	105.998	95.0563	101.15	110.867	108.199
FBgn0022702	CG2054	Cht2	Chitinase 2	GAIN	2.83034	2.7179	2.2446	3.51545	2.77948	1.99612	2.79538	3.00833	3.02074	3.30776	3.00712	1.8435	2.91561	3.28696	1.99496	1.57441	1.13621	1.16025	2.29104	2.6382	2.09316	1.65419	1.0782	0.949844
FBgn0038654	CG14298	CG14298	uncharacterized protein	GAIN	24.3999	23.5686	20.2708	23.8038	18.1352	15.4516	24.291	25.0274	16.7602	20.2636	18.2823	15.1594	16.7553	15.75	12.1718	14.7697	9.95621	10.4336	14.2045	15.5281	11.7638	12.7692	9.5727	10.162
FBgn0038914	CG17820	fit	female-specific independent of transformer	GAIN	948.129	892.202	828.241	2236.81	894.517	677.17	1078.96	777.345	500.006	1549.09	1435.68	770.501	1133	927.517	703.55	490.83	60.5172	21.7731	980.694	1103.72	866.977	197.276	56.9282	44.2961
FBgn0031305	CG4715	Iris	iris	GAIN	89.7206	79.4164	63.45	88.6926	73.482	64.5313	87.1004	67.6636	56.4162	71.58	85.6891	68.2562	62.3762	59.4533	57.5428	48.1773	41.4184	27.1495	79.8028	90.0474	59.9362	50.1713	41.418	29.9079
FBgn0040793	CG7630	CG7630	uncharacterized protein	GAIN	451.65	419.454	397.424	450.923	403.034	460.59	429.721	457.712	353.086	441.879	442.413	408.691	467.205	461.272	369.982	383.258	410.239	423.067	519.808	446.184	396.046	426.947	410.485	443.441
FBgn0039864	CG11550	CG11550	uncharacterized protein	GAIN	81.0726	75.2619	68.848	77.9591	68.6162	59.1321	86.8304	77.1814	69.7273	81.3107	72.2211	62.0586	85.2503	72.5936	64.3371	58.5733	48.4198	47.4525	73.7206	72.5873	56.7538	61.9089	49.7075	43.3351
FBgn0035298	CG1140	SCOT	Succinyl-CoA:3-ketoacid CoA transferase	GAIN	21.6375	20.3594	14.5549	16.1085	15.4336	14.9647	20.7905	16.5356	14.231	17.3966	17.0884	15.2911	24.2903	22.2949	19.1391	15.3694	18.5485	16.3595	29.4014	30.4841	20.5333	20.3035	19.2541	18.1091
FBgn0014863	CG1019	Mlp84B	Muscle LIM protein at 84B	GAIN	84.3756	84.4711	82.5138	82.8438	81.8583	76.1449	82.9957	93.1878	73.4885	96.9021	81.3593	79.0493	84.7768	85.2109	68.5797	64.8067	56.8565	56.5145	78.113	83.6462	78.1193	75.0063	66.1173	71.366
FBgn0026239	CG31043	gukh	GUK-holder	GAIN	4.92427	5.78722	5.48388	4.78297	5.39909	4.78407	4.50463	5.92965	5.61513	4.91972	5.49241	5.49409	4.95902	5.61652	4.45572	4.47424	4.83571	5.20555	4.9135	4.68956	4.45658	4.30934	4.87449	5.50877
FBgn0035401	CG1291	Alg2	ALG2, alpha-1,3/1,6-mannosyltransferase	GAIN	17.2665	17.3383	17.8781	16.4248	15.1902	17.8701	15.0328	16.7996	13.2794	16.1914	17.5119	14.4024	18.2275	18.5694	17.1704	15.6624	18.4181	19.5692	18.7883	18.6566	16.9427	15.3937	17.2982	19.1282
FBgn0044048	CG33273	Ilp5	Insulin-like peptide 5	GAIN	32.9111	31.1266	24.0547	43.0684	30.5518	25.0613	34.7389	40.826	22.5868	33.9602	38.8696	21.9944	22.3645	28.264	16.9877	14.1437	9.80039	13.2735	29.2167	29.1434	17.1317	14.8005	13.999	11.442
FBgn0035266	CG7995	Gk2	Glycerol kinase 2	GAIN	15.7355	15.1476	13.9399	16.5503	15.2183	13.9996	14.9804	14.329	11.8474	15.3057	15.0447	12.3856	12.1972	12.9802	10.5518	9.24993	10.9957	9.63013	11.9665	12.9904	10.681	10.9281	10.6784	8.95476
FBgn0030156	CG15247	CG15247	uncharacterized protein	GAIN	4.00949	4.71172	5.43733	4.03477	4.25729	5.91857	3.64603	5.2571	5.20703	4.3087	5.19324	5.73313	3.66374	4.00831	3.57292	2.66171	2.94356	2.99311	3.47332	4.03748	3.9281	3.37924	2.97457	3.45407
FBgn0042627	CG3524	FASN2	Fatty acid synthase 2	GAIN	0.383134	2.70292	0.337784	0.479643	0.45986	0.371535	0.354619	0.465262	0.446491	2.07197	0.580968	1.96246	0.427729	0.304515	0.331664	0.242324	0.176235	0.254829	0.365511	0.448956	1.93397	0.275012	0.246555	0.324807
FBgn0038804	CG10877	CG10877	uncharacterized protein	GAIN	2.09999	1.73978	1.99472	2.32158	1.36663	2.01089	1.49948	2.03732	1.50709	1.86287	1.2914	1.14901	2.34441	2.25637	2.19447	1.74428	1.40266	1.24773	1.97125	2.96739	1.99534	2.22056	1.71558	1.69678
FBgn0027550	CG6495	CG6495	uncharacterized protein	GAIN	51.5435	54.6636	53.7402	51.0779	54.1635	55.1568	52.48	58.2126	47.3557	47.8445	57.8877	53.2773	57.1244	58.297	54.4415	53.8669	54.5782	61.101	59.45	67.1785	56.6669	53.7812	56.2578	62.8435
FBgn0031461	CG16987	daw	dawdle	GAIN	29.9418	31.8988	30.6061	37.4912	29.4106	27.6469	26.8822	27.5861	27.7765	30.6003	33.9308	29.7776	27.9443	30.1276	26.1678	20.7206	18.9921	16.0858	26.7162	29.5158	27.449	24.4028	18.8895	14.8603
FBgn0051044	CR31044	lncRNA:CR31044	long non-coding RNA::CR31044	GAIN	0.669779	0.554662	0.667754	0.539474	0.455381	0.467277	0.54821	0.596638	0.528617	0.577175	0.5813	0.500322	0.760556	0.858382	0.737536	0.738593	0.635788	0.711045	0.734678	0.874542	0.985568	0.735778	0.742324	0.703145
FBgn0047095	CG33939	CG33939	uncharacterized protein	GAIN	7.24441	8.29514	5.77201	6.11716	5.23738	4.58415	7.20659	4.87021	8.94826	7.60069	5.43701	5.508	7.57474	8.41593	6.80987	7.23546	6.31626	6.18283	6.62003	8.41997	8.68638	7.76415	4.90786	3.94394
FBgn0046114	CG4919	Gclm	Glutamate-cysteine ligase modifier subunit	GAIN	75.7992	72.913	72.7847	83.3897	83.6722	58.0956	66.7045	65.8895	71.5879	76.8826	95.0741	56.5377	51.6356	71.7849	63.1031	60.9647	57.6119	36.2088	64.0252	67.0249	65.2635	64.1249	61.1896	33.3086
FBgn0020618	CG7111	Rack1	Receptor of activated protein kinase C 1	GAIN	713.21	812.313	812.892	741.81	815.779	870.408	672.699	753.805	793.687	670.267	837.72	818.283	680.459	774.436	760.63	588.727	702.025	736.179	787.179	871.121	749.888	696.211	701.605	761.035
FBgn0031645	CG3036	CG3036	uncharacterized protein	GAIN	136.209	142.788	140.651	129.21	148.995	135.706	131.334	137.191	119.06	102.94	163.673	140.745	116.394	166.576	127.616	127.986	129.342	110.934	133.867	153.488	155.554	148.409	132.003	101.951
FBgn0020389	CG8363	Papss	PAPS synthetase	GAIN	19.2584	17.0801	15.22	18.3793	18.6523	17.4112	18.7017	18.264	15.9654	14.9132	20.7943	17.7275	17.1279	18.4527	15.1912	12.0102	11.2059	12.9287	17.7263	16.229	13.0343	12.2259	11.9727	13.5367
FBgn0035088	CG3776	CG3776	uncharacterized protein	GAIN	42.1051	42.823	41.8604	39.4386	39.9816	48.669	38.4829	41.518	38.0989	37.2188	39.0451	40.8747	39.4698	47.1608	44.8623	40.5506	42.4408	43.4124	46.4539	52.6583	39.791	41.0792	41.9098	44.6939
FBgn0086674	CG32632	Tpst	Tyrosylprotein sulfotransferase	GAIN	8.16351	7.29907	7.76671	9.06783	8.02756	7.61955	8.255	8.22786	7.75509	8.02622	8.62513	8.34305	8.05437	7.87647	7.48034	7.01306	5.74509	5.34668	7.37065	8.44796	8.71641	6.63334	5.5657	4.98729
FBgn0031040	CG14210	CG14210	uncharacterized protein	GAIN	13.9587	13.9998	13.8178	11.3356	11.0795	11.4842	11.1287	12.7704	8.17194	10.6509	13.2569	9.6176	12.8515	13.1489	11.0004	11.4369	7.89969	10.444	11.2392	10.7699	10.7311	9.72371	11.6366	11.2438
FBgn0033302	CG8687	Cyp6a14	Cyp6a14	GAIN	0.660433	0.674025	0.490326	0.702264	0.551437	0.453558	0.753579	0.507314	0.668927	0.767382	0.625298	0.514688	0.707812	0.916212	0.676111	0.699423	0.638821	0.476492	0.610963	0.786793	0.881261	0.774978	0.379538	0.487602
FBgn0031127	CG1835	CG1835	uncharacterized protein	GAIN	0.930582	1.95374	1.03634	0.986236	1.0545	0.608652	1.74282	1.26146	1.59132	1.97194	1.41601	1.60417	1.30604	1.53689	1.20085	0.876018	0.447269	0.527529	1.16833	2.02513	1.80503	0.929346	0.572987	0.456514
FBgn0004045	CG2985	Yp1	Yolk protein 1	GAIN	13717	14201.1	16477.9	13693.9	15018.6	16667.7	15232.2	15569.1	13691.2	10926.7	18181.3	18281.7	10545.6	16393.9	13600.5	1939.76	19.9215	10.9837	13321.7	16860.4	15475.7	1394.88	15.3656	11.3929
FBgn0033717	CG8839	CG8839	uncharacterized protein	GAIN	46.4566	47.6724	45.7657	46.9431	40.4442	40.8986	44.0806	50.9756	40.4522	50.8704	43.172	40.779	53.7689	52.8825	54.9472	55.0634	55.235	54.2424	55.9643	56.9881	56.2966	54.1239	53.8869	53.6832
FBgn0050109	CG30109	CG30109	uncharacterized protein	GAIN	10.9905	14.9992	14.3539	15.2356	12.7937	10.4474	14.0227	14.2096	12.0404	17.7701	13.482	11.3744	15.476	17.8067	15.0727	18.8042	16.1268	15.3959	14.5458	16.6702	18.7801	18.8273	19.2093	15.3168
FBgn0030082	CG7041	HP1b	Heterochromatin Protein 1b	GAIN	13.9718	13.4793	15.049	14.0622	14.9079	12.5044	13.4195	14.3671	16.7499	14.663	14.6903	13.65	14.1987	15.3254	14.7288	15.8004	13.1405	13.8524	13.4061	14.8078	13.8275	14.167	13.5872	13.9003
FBgn0004047	CG11129	Yp3	Yolk protein 3	GAIN	11510.5	10585.9	10480.3	12094.2	11602.5	10810.4	13216.5	11261.1	8792.17	9241.85	13461.5	11519.1	7161.65	11098.5	7113.12	1076.75	48.0883	46.4571	9218.53	10020	8010.77	837.851	47.7959	48.4626
FBgn0039151	CG13607	CG13607	uncharacterized protein	GAIN	68.866	79.1825	71.5598	69.9541	63.199	59.8861	60.3552	71.157	59.0788	58.9053	65.8715	56.9456	49.8868	65.6932	50.6218	34.3061	35.5568	33.3044	62.8494	74.4166	52.0769	33.7697	30.1453	22.8597
FBgn0010387	CG8627	Acbp2	Acyl-CoA binding protein 2	GAIN	193.5	239.794	196.976	247.557	187.91	158.21	220.744	205.426	216.7	237.312	205.941	157.391	193.624	219.229	222.971	173.637	163.991	129.897	224.201	250.022	191.253	207.021	162.587	150.837
FBgn0027930	CG1102	MP1	Melanization Protease 1	GAIN	61.4459	67.0916	64.0763	65.4059	63.2619	60.8865	62.2208	56.9768	54.0414	57.5314	66.9833	64.3332	62.1458	65.7472	70.687	62.6381	65.2905	53.023	76.7887	83.1391	70.8273	62.0361	57.5949	59.0327
FBgn0030990	CG7556	CG7556	uncharacterized protein	GAIN	17.5292	17.1385	14.7068	17.456	17.5691	17.3191	16.5634	17.0928	19.4527	18.3029	17.3748	15.2325	16.9527	16.3683	18.3054	15.5635	14.7724	15.3032	16.7474	18.707	16.7306	16.3423	14.9941	16.2724
FBgn0042179	CG18869	Ugt305A1	UDP-glycosyltransferase family 305 member A1	GAIN	0.568663	0.868025	0.477261	0.538038	0.371592	0.150931	0.456186	0.53625	0.705741	0.977984	0.351137	0.646418	1.12617	1.46347	1.60802	1.14046	0.915023	0.677856	0.777664	1.1782	1.89846	1.1852	0.947245	1.03582
FBgn0002565	CG6806	Lsp2	Larval serum protein 2	GAIN	263.686	285.486	222.756	451.123	228.666	153.655	290.023	290.842	323.179	465.258	507.958	208.153	337.302	704.784	620.057	133.795	35.5685	36.6715	570.451	747.017	468.176	202.726	41.0698	18.8427
FBgn0039114	CG10374	Lsd-1	Lipid storage droplet-1	GAIN	159.827	185.646	177.639	158.759	158.009	181.53	145.235	162.977	198.372	172.717	193.738	189.819	160.643	242.106	298.02	157.378	143.28	126.895	202.437	249.87	189.365	146.123	117.94	147.294
FBgn0037007	CG5059	CG5059	uncharacterized protein	GAIN	152.558	152.32	180.473	152.893	152.85	178.811	146.297	133.779	191.323	158.569	161.478	192.719	153.897	157.158	266.503	157.142	157.429	151.046	163.768	196.329	235.823	150.912	143.813	165.553
FBgn0029828	CG6067	CG6067	uncharacterized protein	GAIN	123.978	115.587	116.853	130.218	99.5188	111.487	124.404	105.769	126.745	107.159	113.341	112.247	114.074	124.643	146.435	95.4116	84.3746	75.579	135.203	157.055	127.4	93.7002	80.7926	85.8863
FBgn0022774	CG8782	Oat	Ornithine aminotransferase precursor	GAIN	36.6824	34.8396	22.7877	56.4388	34.3516	23.5452	38.3087	25.9436	27.7824	45.9628	39.5999	20.9799	40.9302	49.128	47.4339	28.4647	25.0773	16.4149	48.749	53.3967	32.8559	35.3334	23.7555	17.9505
FBgn0000244	CG9379	by	blistery	GAIN	29.8721	31.9678	30.961	28.9002	30.3509	31.0588	28.2534	30.5563	31.7649	28.6292	30.4646	28.7625	29.4212	29.5488	29.7782	30.3652	31.5298	31.5789	29.0546	30.9868	29.4	31.069	31.9245	31.7194
FBgn0035344	CG16761	Cyp4d20	Cyp4d20	GAIN	36.4064	37.5618	35.5532	38.3785	30.4878	29.2713	35.8241	33.7513	29.5363	36.9855	32.7554	28.6331	28.0965	28.8962	28.0121	22.4006	22.3444	22.0376	32.56	34.4901	28.4007	24.9726	21.1435	18.7805
FBgn0283494	CG3140	Adk2	Adenylate kinase 2	GAIN	66.1958	76.1445	74.3487	69.7431	67.4514	78.8304	64.8616	68.6935	74.2152	67.093	71.1582	66.0572	70.1416	78.532	80.8311	61.1917	68.7968	71.9202	73.9687	85.721	75.1732	76.7823	68.8507	74.2279
FBgn0039637	CG11880	Ctl2	Choline transporter-like 2	GAIN	18.4618	22.4509	19.1851	19.5561	20.065	18.8117	17.793	22.0819	18.8197	22.7312	17.829	18.2427	21.8977	22.148	21.3802	21.6651	23.0232	20.9743	22.0506	24.5702	20.8077	22.3444	20.6565	20.8169
FBgn0046214	CG11844	vig2	vig2	GAIN	52.8786	55.9523	50.5514	52.6048	55.0343	47.632	47.6842	50.3518	68.4802	55.2337	54.4833	49.4603	55.3481	52.5242	72.2825	53.5912	51.5225	48.8071	54.067	58.5297	51.9151	54.1568	51.0431	52.895
FBgn0035964	CG4665	Dhpr	Dihydropteridine reductase	GAIN	67.8399	68.9592	60.4626	72.2392	69.2277	57.6691	65.8413	60.5723	58.5772	67.0474	74.1594	59.9974	63.8761	69.0847	78.0199	67.2904	67.5539	50.1753	76.8081	83.7168	70.6359	66.086	62.3424	58.5129
FBgn0015039	CG4486	Cyp9b2	Cytochrome P450-9b2	GAIN	65.4143	70.9958	63.8402	66.6469	56.8453	67.7166	65.7149	64.9158	58.964	101.465	65.5091	66.8397	129.592	218.387	303.985	77.6356	89.8768	72.3155	129.217	147.97	127.969	95.2984	68.6049	73.8304
FBgn0030925	CG6361	Hayan	hayan	GAIN	14.608	14.2957	14.34	16.336	12.9594	12.2202	13.6341	13.5681	13.0771	17.9767	15.0954	15.281	23.3389	23.4179	28.2723	18.1443	18.1402	14.843	27.8158	30.1777	25.2299	18.9449	17.2757	21.2777
FBgn0010591	CG8946	Sply	Sphingosine-1-phosphate lyase	GAIN	41.0405	45.0893	45.9477	44.1253	42.2259	44.6509	41.258	42.0692	40.1395	40.6959	45.3012	43.495	39.8614	45.4143	45.8654	31.8301	31.4988	29.2189	43.1692	51.0643	45.3464	33.1587	31.131	29.2723
FBgn0035541	CG15019	CG15019	uncharacterized protein	GAIN	35.9383	40.3065	42.0639	39.1538	34.9193	41.639	34.5269	36.9853	45.0442	33.0725	39.9093	38.7106	34.4957	35.2487	39.8182	37.3225	38.1346	31.5576	34.0153	37.3666	33.8322	35.1242	34.6054	34.3443
FBgn0039022	CG4725	Nepl13	Neprilysin-like 13	GAIN	7.37036	7.44286	6.67197	7.31172	4.67846	4.62642	6.90618	6.34905	6.6079	7.54415	5.93423	4.61589	9.14248	9.60695	12.0694	8.92634	7.12373	5.69076	11.0647	12.5087	10.8367	9.25451	7.30703	8.70297
FBgn0262353	CR43051	lncRNA:CR43051	long non-coding RNA:CR43051	GAIN	36.2532	32.0661	46.5894	35.0915	28.9007	39.695	37.72	34.7906	33.9377	40.1181	47.673	44.9615	20.1979	27.3821	19.8564	12.6759	8.49446	12.7044	29.7846	32.1646	37.9889	11.1201	7.77143	10.6708
FBgn0261393	CG1089	alpha-Est5	alpha-Esterase-5	GAIN	7.27928	6.3758	6.0016	7.04505	6.25814	7.14657	6.47821	5.3017	7.00976	6.46106	6.7496	7.04362	8.27112	8.78286	11.6265	5.63343	6.00715	4.64318	9.52928	9.80971	8.50661	6.52501	5.03645	5.80791
FBgn0040089	CG14233	meso18E	meso18E	GAIN	4.76563	5.82356	6.2679	5.26024	6.19267	5.81194	4.5819	5.93247	6.16078	4.72825	6.38715	5.47451	5.07368	6.3486	5.83474	4.99126	4.76497	4.31498	4.71522	5.62134	5.82197	4.71202	4.24712	5.02874
FBgn0054057	CG34057	CG34057	uncharacterized protein	GAIN	1.87611	3.09482	1.96141	2.76471	2.78131	2.18148	1.71034	4.18676	3.45499	3.86196	3.53448	1.65556	3.45376	4.4618	3.78135	3.49618	2.99501	2.76242	2.8336	4.15757	3.22676	4.05314	3.59389	2.97146
FBgn0263005	CG43313	CG43313	uncharacterized protein	GAIN	1.29875	1.5583	1.13192	1.32934	1.24471	1.16051	1.48055	1.34719	1.49743	1.83154	1.29203	1.2492	1.69451	1.78607	1.80904	1.77542	1.57684	1.58887	1.6716	1.85271	1.55455	1.57899	1.44946	1.41165
FBgn0037012	CG4786	Rcd2	Reduction in Cnn dots 2	GAIN	7.52963	8.01329	7.96526	7.70626	6.03258	8.34716	7.24859	8.10259	6.55243	9.7916	6.14692	7.74665	8.00761	8.67463	9.09488	7.90757	6.11359	6.82989	7.89168	8.1432	8.39568	6.86764	6.23224	6.78549
FBgn0011762	CG7108	DNApol-alpha50	DNA polymerase alpha 50kD	GAIN	1.80601	2.59315	1.10965	1.84801	1.50795	1.74242	1.54214	3.20793	1.34755	1.53959	1.59691	1.81607	2.00231	2.70704	2.06264	1.93461	1.54524	1.57259	1.87236	3.2109	1.9244	1.8969	2.02803	1.56114
FBgn0035943	CG5653	CG5653	uncharacterized protein	GAIN	1.30237	1.99035	1.41319	1.65159	1.56144	1.59686	2.04302	1.90125	0.983958	2.04742	0.948525	1.04098	0.715795	0.895661	0.925055	0.754465	0.533674	0.28912	0.679639	1.0435	1.21954	0.733694	0.383819	0.619243
FBgn0032801	CG10165	CG10165	uncharacterized protein	GAIN	4.90984	6.36547	5.30758	5.79053	5.85647	5.90111	5.50144	5.16845	5.56417	5.94902	6.40677	5.37123	6.28845	5.91316	6.75817	5.53618	5.55922	4.57394	5.69005	7.10211	5.93641	6.22343	4.96103	5.44717
FBgn0250753	CG2922	kra	krasavietz	GAIN	148.527	185.011	214.378	173.894	148.951	169.55	149.515	173.262	222.918	169.734	158.626	183.603	158.671	194.643	226.907	204.52	151.281	168.433	150.853	187.048	224.001	188.438	153.117	186.677
FBgn0031969	CG7228	pes	peste	GAIN	17.3395	19.3532	19.0696	19.1618	19.3462	19.102	18.2693	19.8945	19.1006	20.9907	19.2936	19.5438	18.0729	18.2571	19.4914	19.0373	19.0185	16.6528	16.8633	20.3631	19.5554	19.6127	18.8222	16.6199
FBgn0033395	CG1944	Cyp4p2	Cyp4p2	GAIN	2.99677	3.7038	3.71495	3.34499	3.55816	4.02799	2.48297	2.7579	4.17703	5.00252	3.68767	2.90288	6.38422	6.0263	11.9537	4.37393	4.30122	2.49933	4.98504	6.40036	6.97681	4.28325	3.13364	4.05969
FBgn0024289	CG1982	Sodh-1	Sorbitol dehydrogenase 1	GAIN	44.6639	64.2764	51.5442	81.3904	37.4398	31.2861	52.6769	41.1908	42.0339	65.5196	52.6096	31.8073	67.1965	88.7402	111.701	78.0221	69.9497	50.6745	95.4753	117.029	95.2237	103.104	72.5356	63.8175
FBgn0020255	CG1404	Ran	Ran	GAIN	61.6486	71.5392	78.3533	71.6226	69.7213	74.7432	59.7167	67.1341	72.9056	77.025	74.7178	71.828	69.1058	72.7523	76.0786	82.6286	73.309	70.9056	65.5794	74.0596	76.7935	75.3453	75.0724	73.9845
FBgn0267978	CG8376	ap	apterous	GAIN	21.8945	23.8409	24.8865	26.4336	23.1158	23.3345	21.8327	21.2887	21.8054	24.0556	24.8236	22.3918	21.9885	20.9815	24.8851	23.9643	22.9816	19.4927	22.5038	24.2336	26.3582	23.3901	22.7904	19.2624
FBgn0003748	CG9364	Treh	Trehalase	GAIN	127.903	141.213	140.056	135.796	132.06	135.126	121.644	129.341	141.824	137.053	128.302	130.415	112.844	117.962	126.666	113.119	118.331	112.168	124.043	134.59	122.554	122.105	116.68	111.959
FBgn0262975	CG43286	cnc	cap-n-collar	GAIN	37.2884	38.5241	39.3149	36.2837	38.4014	36.3998	34.5513	35.3479	39.6575	38.9531	39.0468	37.903	43.9665	43.619	53.0907	40.0629	43.8106	33.624	40.444	40.2659	43.7744	38.2596	39.656	34.8772
FBgn0035423	CG17737	eIF1	eukaryotic translation initiation factor 1	GAIN	219.886	231.484	243.836	262.491	210.552	222.475	209.489	218.293	205.374	260.717	221.603	220.245	264.173	269.913	275.717	313.495	272.685	251.605	257.239	270.916	265.891	280.134	262.142	252.417
FBgn0038463	CG3534	CG3534	uncharacterized protein	GAIN	21.6505	26.0416	26.9427	23.882	20.5715	22.53	23.1823	20.4135	24.8226	22.2642	23.3542	21.8704	23.6138	29.5446	36.6607	24.0993	23.5677	17.8469	26.5147	30.7603	32.4098	24.2844	21.9664	21.3802
FBgn0034368	CG5482	zda	zonda	GAIN	47.8348	46.3475	43.385	44.2181	46.7391	42.7911	45.1906	40.8808	47.6554	52.327	46.8202	44.5789	46.0163	45.7638	55.9358	48.8299	48.2539	41.5249	50.9904	51.8303	48.3985	47.2153	48.4604	43.7825
FBgn0030703	CG9066	MSBP	membrane steroid binding protein	GAIN	163.762	166.376	175.736	167.548	158.719	172.567	162.248	143.381	167.55	186.628	174.193	194.223	190.153	191.05	235.953	168.817	175.745	150.609	191.7	203.628	208.622	171.303	164.448	163.594
FBgn0085244	CG34215	CG34215	uncharacterized protein	GAIN	86.3775	72.4107	81.8567	86.5289	70.8357	78.5901	100.55	78.5574	90.4772	109.573	79.959	78.7815	135.127	108.077	204.62	152.371	106.804	73.8313	146.378	148.967	134.463	102.307	86.632	75.0426
FBgn0037646	CG11967	CAHbeta	Carbonic anhydrase beta	GAIN	17.3262	19.7697	20.2004	19.8465	18.1102	18.8032	17.1162	17.2816	17.1748	17.9374	18.936	18.7993	22.0461	23.0275	26.8445	24.7272	20.8343	16.0501	26.3577	29.5435	27.4009	22.3019	19.6682	19.0099
FBgn0037779	CG12811	CG12811	uncharacterized protein	GAIN	28.3772	28.1451	28.7785	29.8056	30.8998	28.673	30.7767	24.455	28.2393	26.9527	31.0069	29.5159	31.4406	29.4466	38.9341	27.3559	29.2407	23.6749	31.6192	35.4996	38.0779	30.0437	26.7594	27.5597
FBgn0023214	CG15085	edl	ETS-domain lacking	GAIN	6.58576	6.94076	9.75398	7.877	6.78941	8.8542	7.47217	7.74317	8.75574	7.70872	8.29795	8.75109	8.82277	8.70129	13.6784	8.38211	7.96987	6.35152	7.27363	8.68839	10.7606	8.05348	7.43424	7.24614
FBgn0266570	CG2982	NO66	Nucleolar protein 66	GAIN	8.22235	10.8513	10.3195	9.44564	10.0619	10.6893	9.48445	9.19981	10.315	9.40006	10.349	10.5649	9.38338	10.8435	12.7062	9.95173	9.67859	7.86264	9.84009	10.5016	10.6121	8.64589	9.37545	8.44074
FBgn0028899	CG31817	CG31817	uncharacterized protein	GAIN	0.162784	0.459638	0.458245	0.254945	0.283164	0.310537	0.237118	0.42294	0.399703	0.482923	0.305037	0.436509	0.315001	0.45793	0.473804	0.357558	0.348003	0.244679	0.213337	0.487472	0.54621	0.419967	0.29234	0.270182
FBgn0036008	CG3408	CG3408	uncharacterized protein	GAIN	2.3548	3.40153	3.65024	2.48283	3.02487	3.13299	2.11083	2.73607	4.26503	3.71044	2.98086	3.27865	3.18933	3.30268	4.02042	3.8001	3.43892	3.2112	3.01626	3.49719	4.38583	3.74716	3.14768	3.39448
FBgn0000615	CG8994	exu	exuperantia	GAIN	1.09888	3.84339	0.804816	1.20447	1.00432	1.13313	0.908491	0.939388	0.998155	3.71521	1.37082	3.09102	1.12731	1.11245	1.52022	0.670992	0.53708	0.460695	1.29131	1.33407	6.13222	0.548709	0.611592	0.458943
FBgn0031935	CG13793	CG13793	uncharacterized protein	GAIN	2.0029	2.56679	2.22111	2.95922	2.05339	2.65686	2.19121	2.13081	3.01147	3.03363	2.62048	2.06505	2.60398	2.62619	3.35888	2.67306	2.8362	2.0304	2.6034	3.0303	3.13377	2.58259	2.37976	2.24621
FBgn0010315	CG9096	CycD	Cyclin D	GAIN	6.03475	6.82971	6.3435	6.26479	6.46894	6.88962	5.16404	6.15562	6.25357	7.22815	6.31712	6.8895	6.65267	7.09174	7.19627	6.65584	6.88511	5.53228	6.44867	6.78367	8.20597	6.22563	6.08531	6.18276
FBgn0030452	CG4330	MFS10	Major Facilitator Superfamily Transporter 10	GAIN	0.812325	0.842202	0.727543	0.841775	0.710559	0.669051	0.964144	0.990461	1.00917	1.08381	0.793525	0.790919	0.713985	0.977865	1.30448	1.25022	0.965232	0.837257	0.870759	0.906554	1.18325	1.49372	1.04974	0.929836
FBgn0033221	CG12825	CG12825	uncharacterized protein	GAIN	3.34055	4.29572	2.91415	4.13039	3.13789	3.48371	4.13609	3.92455	4.46008	5.94614	2.89926	3.6111	3.80396	6.4108	7.84554	6.36797	4.35514	3.49472	5.09904	6.58933	7.82022	5.67139	3.51954	3.84291
FBgn0026379	CG5671	Pten	Phosphatase and tensin homolog	GAIN	17.6934	18.7989	21.9089	20.6316	19.1728	18.4457	18.5293	17.2153	21.5884	20.6723	19.0398	20.3001	18.5172	19.3195	22.6805	24.639	21.5692	19.9299	15.9787	18.4862	22.2902	21.6242	21.1274	19.2929
FBgn0036772	CG5290	CG5290	uncharacterized protein	GAIN	2.88075	4.18443	4.37699	3.86008	4.39111	3.93631	2.79749	4.41967	3.91713	5.99558	4.10974	2.96417	4.41273	4.69349	5.84986	4.93492	5.02919	3.75807	3.28473	4.13453	4.35997	6.50654	5.02108	4.32507
FBgn0011802	CG6539	Gem3	Gemin3	GAIN	1.76289	1.83188	2.35222	2.04862	2.42923	2.34548	1.87954	1.71569	2.37243	2.58446	2.20797	1.90908	1.9268	2.26892	2.77652	2.55312	2.47822	2.33923	1.59663	2.06094	2.21642	2.64698	2.71577	2.31989
FBgn0259938	CG17100	cwo	clockwork orange	GAIN	21.3	19.2002	30.3809	24.7891	25.948	19.3867	21.5228	20.3935	28.6238	25.8545	27.1994	20.1161	18.2264	21.5008	28.5079	30.1036	28.673	17.9981	18.4175	17.5464	30.8792	26.5991	26.3928	15.3799
FBgn0025373	CG12389	Fpps	Farnesyl pyrophosphate synthase	GAIN	15.2736	17.2897	18.0245	15.9986	16.7069	17.0326	14.1844	16.0029	16.3667	17.2144	16.8923	14.3862	14.7431	19.7085	20.6849	17.7371	18.4567	17.0829	16.0731	19.9557	20.4228	17.3182	17.1844	18.1855
FBgn0040985	CG6115	CG6115	uncharacterized protein	GAIN	165.438	200.571	246.287	186.863	186.229	263.385	169.851	186.588	206.763	190.649	198.286	264.351	197.262	208.287	261.976	230.574	236.381	218.702	209.86	228.02	256.018	226.289	206.195	249.644
FBgn0039132	CG5864	AP-1sigma	Adaptor Protein complex 1, sigma subunit	GAIN	44.8526	46.0513	50.2005	50.7108	45.504	48.5535	44.446	45.5895	45.7181	50.2678	47.7176	52.3771	46.8427	49.5558	50.419	55.3435	53.1205	49.2366	45.5306	47.7357	51.9128	52.9328	50.882	49.9167
FBgn0250819	CG33521	CG33521	uncharacterized protein	GAIN	23.1165	21.1432	26.5364	23.3007	24.271	24.6376	23.6226	24.4244	26.8813	27.4252	24.6448	26.372	19.6639	19.6366	21.0324	23.6681	21.1606	20.0659	16.9249	18.2058	22.2345	22.38	20.8324	19.0796
FBgn0030803	CG4880	CG4880	uncharacterized protein	GAIN	2.44278	3.30842	2.51769	2.18886	3.2874	2.71924	2.00937	2.41533	2.91082	2.92716	2.63027	3.12106	2.69502	2.95028	3.59972	3.1382	3.35995	2.88208	2.71176	3.14308	3.09474	3.30054	3.193	2.74352
FBgn0035158	CG13895	CG13895	uncharacterized protein	GAIN	14.0915	16.3247	15.7209	15.8766	17.2398	16.2537	13.5622	15.1635	16.9302	17.1888	15.2801	14.5994	15.3671	15.6345	17.0323	24.4024	23.705	21.8196	13.8493	17.3267	16.3	22.7522	24.5879	22.789
FBgn0044823	CG14672	Spec2	Spec2	GAIN	5.53398	7.25666	6.10064	6.85626	6.46427	6.1991	5.40116	5.63257	5.76471	8.12577	7.16692	5.22755	7.38877	7.36704	7.91062	11.4451	8.72165	7.23925	6.05026	7.48908	7.38044	9.18314	8.56639	6.85281
FBgn0031893	CG4495	MICU1	Mitochondrial calcium uptake 1	GAIN	41.7659	42.0475	41.5007	39.1372	40.6363	42.8029	41.9674	41.0852	45.0715	42.2271	40.1162	43.2221	41.3977	40.9864	42.8348	48.59	48.0401	45.9176	40.4556	40.798	42.0236	46.3605	46.6146	44.417
FBgn0011774	CG5247	Irbp	Inverted repeat-binding protein	GAIN	7.59319	6.29237	6.95393	8.36534	7.15626	5.29679	6.7997	6.69768	7.22193	9.53209	8.08967	5.89808	8.81201	9.75599	10.8155	16.4146	13.4809	9.62814	8.58072	8.91544	8.72815	15.3251	12.8253	10.2426
FBgn0027111	CG1221	miple1	midkine and pleiotrophin 1	GAIN	171.961	170.321	169.862	171.692	170.871	170.202	181.102	167.275	205.261	172.105	159.921	171.197	159.764	165.036	179.559	210.402	183.364	193.646	149.145	156.486	165.88	203.934	198.493	196.215
FBgn0010215	CG17947	alpha-Cat	alpha Catenin	GAIN	40.8274	39.3397	40.9319	45.9696	44.0915	38.7161	41.5929	37.5292	41.4376	49.9057	42.7256	39.4628	44.2844	40.7659	44.785	57.2545	50.4145	43.5779	37.7821	38.2973	41.2614	50.1759	50.7929	43.8018
FBgn0030854	CG8289	CG8289	uncharacterized protein	GAIN	22.6337	23.0769	24.2222	22.4973	25.1669	23.4772	23.7217	23.8217	23.5601	24.7021	24.1953	25.5631	26.0816	22.4136	27.2599	31.2063	30.5062	28.5772	24.3343	23.5033	25.7689	30.4046	31.3017	28.4165
FBgn0051897	CG31897	CG31897	uncharacterized protein	GAIN	0.681571	0.970876	0.807476	0.946716	0.859683	0.9	0.887187	0.851835	1.00145	0.975139	1.05263	0.933267	0.841849	0.979065	1.18766	1.85656	1.45148	1.1195	0.871992	0.951599	0.977701	1.40478	1.26395	1.17523
FBgn0004055	CG3533	uzip	unzipped	GAIN	33.1562	34.1294	33.8296	36.3675	37.2924	34.1687	33.6624	33.0115	35.5924	37.7668	34.6211	33.1618	33.4518	31.9938	34.1264	42.3242	41.4724	36.8421	31.4087	34.4087	35.6067	38.7337	40.7314	36.9793
FBgn0035996	CG3448	CG3448	uncharacterized protein	GAIN	4.46734	4.85029	4.97503	6.0642	4.96019	6.57597	4.19976	3.60769	4.06968	8.0364	6.18702	6.35602	6.74879	7.25238	9.32993	14.8531	12.1919	9.1893	7.25422	7.01689	9.47897	13.052	9.6501	8.29053
FBgn0052438	CG32438	SMC5	Structural maintenance of chromosomes 5	GAIN	8.25381	7.39032	8.14178	7.83425	9.25342	9.22405	8.26879	7.41972	8.56164	8.83624	8.52658	7.78926	8.53759	7.74094	8.61309	10.6511	11.1395	10.225	7.394	7.13911	8.35368	9.73495	10.7398	9.83302
FBgn0266282	CG5524	jnj	java no jive	GAIN	6.61387	6.88887	7.14323	7.36325	7.68127	6.60447	6.51521	6.73952	8.4833	7.89955	7.29065	7.85497	7.28038	7.26225	7.62154	10.159	9.68372	9.3276	6.87382	6.52754	7.9263	8.94269	10.1669	8.7296
FBgn0003430	CG16738	slp1	sloppy paired 1	GAIN	5.51982	7.69784	9.16341	6.91818	7.35697	10.1506	6.39237	8.67533	8.08157	7.28924	7.22249	8.0673	6.30775	8.2442	8.79526	10.1664	10.4102	9.59749	6.62875	7.04396	9.31018	9.62117	11.3947	10.4782
FBgn0086251	CG9252	del	deadlock	GAIN	2.6268	3.0171	3.79025	2.77446	3.1846	3.7144	2.78146	3.54068	2.5417	2.86176	3.18493	3.88008	2.79669	3.67845	3.27096	5.36468	4.86823	5.21447	3.10276	3.0491	4.23853	4.53522	5.60049	5.40204
FBgn0032639	CG18563	CG18563	uncharacterized protein	GAIN	3.12426	1.49862	2.37753	3.36077	1.89126	2.22507	1.44113	1.51759	2.04969	4.01638	3.26617	4.4376	12.3123	7.18763	14.4399	26.3593	24.9316	13.75	12.0667	13.0576	17.663	18.5256	14.9621	13.223
FBgn0052066	CG32066	CG32066	uncharacterized protein	GAIN	17.2476	17.8914	18.6541	17.5901	17.6582	18.1123	16.8234	16.7792	18.9449	19.2682	16.6258	17.9783	19.4174	18.2507	21.8094	24.0665	22.3558	21.1353	18.6798	19.3892	21.7192	21.9415	21.1534	20.894
FBgn0039972	CG17018	Marf1	Meiosis regulator and mRNA stability factor 1	GAIN	0.728372	0.906901	1.02069	0.972635	0.950255	1.26906	0.963722	1.03672	1.06469	1.09842	0.998516	1.25429	1.20346	1.25466	1.57905	1.92843	2.41227	2.09547	0.926493	1.21625	1.73069	2.19131	1.8749	1.78837
FBgn0023541	CG3540	Cyp4d14	Cyp4d14	GAIN	0.83637	1.10671	1.02777	1.22668	1.32443	1.43779	0.756182	1.01647	0.79667	1.14079	0.910201	0.84103	0.850007	0.933565	1.181	2.68778	2.18321	1.8519	0.933802	0.698432	1.40432	2.36177	2.20987	2.04017
FBgn0003483	CG3158	spn-E	spindle E	GAIN	0.313311	0.579828	0.27138	0.392555	0.374964	0.233763	0.324538	0.462465	0.250025	0.568017	0.379043	0.262547	0.354442	0.463629	0.553448	0.953638	0.808154	0.76103	0.357472	0.399771	0.479193	0.938683	0.860256	0.40167
FBgn0033115	CG9460	Spn42De	Serpin 42De	GAIN	1.20504	1.20875	1.12471	0.987626	1.06365	0.875732	0.768991	0.93343	0.824255	0.953311	0.896442	0.623185	1.53748	1.17817	1.45134	2.1067	2.05609	1.76367	0.732564	1.15654	1.67647	2.02865	2.14348	1.82075
FBgn0031227	CG3709	CG3709	uncharacterized protein	GAIN	1.89786	2.46517	2.62592	2.78747	3.52943	4.18366	2.37357	2.41675	4.13049	3.78196	3.74353	3.75904	2.10592	2.44672	2.66674	3.51902	4.81311	2.73855	2.76656	2.20145	2.85422	3.8194	4.21393	4.32506
FBgn0037581	CG7352	CG7352	uncharacterized protein	GAIN	1.42148	1.05966	1.39948	0.886427	1.03207	0.911759	1.26036	1.20082	1.42269	1.52791	0.828968	0.776846	1.26954	1.02887	1.22819	1.59994	1.50752	1.31541	0.914783	1.08632	1.56256	1.7282	1.53908	1.08238
FBgn0039240	CG3744	CG3744	uncharacterized protein	GAIN	14.0371	15.1346	16.2889	15.0205	16.2289	15.134	13.561	16.1816	16.7635	16.4383	15.5314	15.7171	13.747	15.2018	15.025	17.333	18.2016	18.4713	13.3875	12.5577	15.4884	17.4171	18.6363	17.3346
FBgn0001301	CG7210	kel	kelch	GAIN	5.18354	5.41223	5.04732	5.48031	6.04886	4.91075	5.00772	5.60356	5.30689	6.74927	6.08193	4.80871	6.31079	5.53667	5.81323	7.44959	8.74236	6.92611	5.30698	5.56877	5.72271	7.35067	7.87874	6.50733
FBgn0262166	CG8445	calypso	calypso	GAIN	5.57504	6.81844	7.46723	7.00012	7.16292	6.59822	5.96633	7.69099	6.55818	7.08822	7.34314	7.41378	5.93434	7.72367	7.04344	8.84688	9.49327	8.83265	7.22041	7.09278	6.90379	8.43099	9.13211	9.62699
FBgn0000575	CG1007	emc	extra macrochaetae	GAIN	115.284	95.7019	105.098	104.906	119.849	110.354	110.47	100.283	110.169	107.306	113.402	106.671	113.269	105.298	116.017	134.561	144.136	131.343	115.295	106.6	111.1	138.585	152.988	134.035
FBgn0261938	CG4644	mtRNApol	mitochondrial RNA polymerase	GAIN	8.17021	8.83505	8.79503	8.17376	10.3494	10.4828	8.33628	9.85402	9.23925	9.50274	10.0902	9.96509	8.47148	8.40865	8.8175	10.0599	11.2705	9.94399	8.03719	7.54744	8.16449	9.75193	10.4339	10.0135
FBgn0051999	CG31999	CG31999	uncharacterized protein	GAIN	13.8686	13.647	14.9015	13.2268	14.102	15.8859	12.9723	11.3078	13.6971	15.3474	13.1032	15.4039	12.674	12.0691	15.1025	18.1866	21.0828	19.5954	13.0285	11.9459	13.5774	17.8188	20.7801	17.9986
FBgn0031483	CG9641	CG9641	uncharacterized protein	GAIN	13.5724	13.5576	11.3338	12.2501	15.7641	13.0117	13.3519	13.0421	15.9648	14.2463	14.4776	13.8768	13.0472	12.6227	13.9418	17.3209	19.2815	16.5028	13.2338	11.6294	11.9518	18.8297	18.6401	17.0112
FBgn0052354	CG32354	CG32354	uncharacterized protein	GAIN	3.08071	4.06127	3.97194	3.34459	3.86469	3.74596	3.15219	3.92486	3.63923	4.56226	3.88909	4.14057	4.09359	4.64215	4.61538	5.60209	6.50964	5.3236	4.35138	4.33197	4.57342	5.07267	6.27565	6.00686
FBgn0037236	CG9772	Skp2	S-phase kinase-associated protein 2	GAIN	1.60016	2.56333	3.00761	2.52447	2.36773	3.04999	2.26202	2.92877	2.18212	4.98748	2.52505	2.13865	2.85826	2.67885	3.22018	6.36856	5.72438	4.00418	1.94875	2.51591	2.88298	6.49328	5.00532	3.75602
FBgn0036897	CG8786	CG8786	uncharacterized protein	GAIN	7.34793	7.6258	8.04963	7.02056	8.08943	7.74173	7.55838	7.52578	7.76819	8.29966	8.01345	7.56401	7.457	7.57103	7.91896	9.23303	10.2824	8.98491	6.7371	7.15186	8.56251	9.09933	9.85299	8.8146
FBgn0261385	CG2092	scra	scraps	GAIN	0.725088	1.1302	1.08481	0.901961	0.898959	0.916559	0.906833	1.17154	1.0824	1.30369	1.12685	1.17102	1.04988	0.934782	1.30994	1.66506	1.80191	1.60112	0.955346	1.31311	1.25507	1.57991	1.71518	1.48642
FBgn0024991	CG2694	CG2694	uncharacterized protein	GAIN	3.36347	3.40421	3.87805	2.72904	3.64959	3.56399	2.82975	3.44581	3.22547	3.08084	3.60767	3.30428	3.32236	3.12507	3.39758	4.11467	4.83675	4.22714	3.2119	2.90603	3.68657	4.02461	4.66158	4.30068
FBgn0037667	CG16734	CG16734	uncharacterized protein	GAIN	2.38491	3.06396	2.47367	2.87941	2.78198	3.63968	2.45221	2.69408	2.48663	3.29482	2.57349	1.72811	2.63118	2.1084	2.28101	4.32506	4.04144	3.44135	2.17382	2.73984	2.79153	3.53758	3.76232	3.08319
FBgn0262945	CR43264	lncRNA:CR43264	long non-coding RNA:CR43264	GAIN	3.84085	3.51222	3.76406	3.03934	1.92418	2.03203	2.68548	2.36029	1.27317	10.0271	2.30312	3.86225	6.86064	4.40478	4.44087	15.7642	14.8606	10.0868	5.40078	4.44069	5.89836	7.97835	10.8891	7.28054
FBgn0264562	CG43934	Hr4	Hormone receptor 4	GAIN	0.0773309	0.109056	0.0756805	0.121692	0.0909828	0.15378	0.0921629	0.117533	0.110044	0.100803	0.110935	0.13785	0.0722048	0.10728	0.0973707	0.181992	0.206957	0.180059	0.123566	0.104346	0.0789955	0.157967	0.191902	0.185887
FBgn0004872	CG6122	piwi	P-element induced wimpy testis	GAIN	0.445153	0.337491	0.295085	0.45605	0.53098	0.291155	0.447725	0.689639	0.483084	0.59742	0.526838	0.367699	0.45437	0.352889	0.478698	0.823137	0.936056	0.745575	0.411809	0.322914	0.461502	0.857369	0.761372	0.556864
FBgn0050384	CG30384	CG30384	uncharacterized protein	GAIN	0.169785	0.485181	0.14181	0.230921	0.318969	0.259113	0.288535	0.210975	0.156335	0.58764	0.117215	0.405485	0.28432	0.157027	0.230049	0.679275	0.678336	0.581861	0.2945	0.182374	0.516705	0.529872	0.772445	0.495582
FBgn0031775	CG9150	CG9150	uncharacterized protein	GAIN	63.0068	46.2618	35.5631	43.2708	53.8743	51.0778	38.6636	46.4349	54.6546	85.1854	55.1621	58.4451	94.0381	77.3331	69.3924	163.083	217.556	230.331	79.5865	60.8461	58.4737	146.428	180.56	207.609
FBgn0038581	CG14314	CG14314	uncharacterized protein	GAIN	10.4647	10.7546	11.1119	11.8557	13.0557	12.3493	11.078	12.1512	11.0363	11.5216	13.6571	10.9819	12.7152	11.7041	9.01309	13.1157	17.4248	18.7436	10.5532	10.8366	11.2234	14.0357	17.657	15.0637
FBgn0024245	CG17559	dnt	doughnut on 2	GAIN	3.64704	2.87187	4.32953	3.91878	5.24012	4.23796	3.54163	3.68066	4.43205	3.89941	4.19212	3.64875	3.73672	3.66407	2.8986	4.44399	5.23198	5.0355	3.64788	3.31186	3.18972	4.32626	5.17765	4.60268
FBgn0039255	NA	NA	NA	GAIN	1.66553	1.68722	1.25944	1.46441	1.7512	1.4435	1.94686	1.979	1.47679	1.49451	1.80081	1.51974	5.37157	5.24871	2.60032	6.79411	9.83219	9.05691	5.36417	5.25263	4.50551	8.19338	10.31	8.79093
FBgn0034401	CG15100	MetRS	Methionyl-tRNA synthetase	GAIN	8.34119	9.21322	7.43983	9.21636	9.51787	9.173	8.36498	8.18673	5.88259	11.0027	9.27711	8.994	10.9244	9.98495	7.46975	10.8254	15.9155	11.9739	9.85467	8.43396	8.89961	12.617	14.0808	11.6645
FBgn0025630	CG4061	Rtca	RNA 3'-terminal phosphate cyclase	GAIN	9.34628	8.51732	8.32325	10.7857	10.2277	8.06831	8.96153	9.25683	9.54037	9.47577	10.0185	6.55037	9.88608	8.55668	8.30035	12.7086	13.5388	12.4817	10.6549	8.721	9.08335	13.1994	14.6485	12.2706
FBgn0019661	CR32777	lncRNA:roX1	long non-coding RNA on the X 1	GAIN	125.248	140.712	122.872	131.684	157.941	154.174	132.283	125.695	151.599	143.135	129.049	144.32	131.228	123.704	139.022	253.959	281.954	272.937	123.578	110.994	151.267	257.213	278.718	263.613
FBgn0265998	CG42320	Doa	Darkener of apricot	GAIN	20.7882	17.5899	21.6041	18.922	23.1122	20.7894	20.9422	18.0516	21.8396	19.1082	22.1254	20.1043	20.6075	17.7021	19.0271	22.0175	23.5385	23.3362	17.9253	14.7201	20.053	21.2185	24.2307	22.5537
FBgn0023489	CG2819	Pph13	PvuII-PstI homology 13	GAIN	28.5857	21.8964	25.4289	24.9082	33.719	27.18	31.6458	24.3771	25.8426	24.6188	30.5301	23.3357	28.037	23.5777	20.0938	30.946	35.2349	35.136	26.9253	23.8334	22.3875	32.4925	37.3107	34.7139
FBgn0037120	CG11247	CG11247	uncharacterized protein	GAIN	24.2485	26.1836	27.1056	25.0833	31.5675	31.4119	25.0566	28.1944	26.5101	28.5383	31.4601	29.9987	25.3932	29.6913	23.8986	33.2594	38.7517	37.4538	24.391	25.8397	27.4714	33.971	41.0367	35.7469
FBgn0030701	CG16952	CG16952	uncharacterized protein	GAIN	22.4757	25.6269	23.3912	24.6264	26.9506	23.0966	23.3472	26.8425	25.7215	24.6315	25.8135	23.3169	24.6201	24.244	22.0102	26.7433	29.6643	27.9283	23.2951	22.9348	23.3686	28.2528	30.4041	28.1911
FBgn0036319	CG11010	Ent3	Equilibrative nucleoside transporter 3	GAIN	19.8734	19.2268	18.5727	18.5514	20.5843	17.6922	20.4135	20.4017	18.8743	19.121	20.5974	17.866	19.1246	19.3744	16.8144	21.3886	22.4709	23.8554	18.1295	16.3649	18.6775	22.8937	25.2267	22.6286
FBgn0034644	CG10082	CG10082	uncharacterized protein	GAIN	59.7725	62.5459	60.9147	61.4824	75.2626	60.7687	60.0921	67.8529	61.8472	62.6009	66.0507	60.1388	56.43	57.7619	53.3243	66.1288	72.5206	68.6733	56.8269	54.5843	54.2137	66.6269	75.0119	67.4791
FBgn0035099	CG6845	CG6845	uncharacterized protein	GAIN	9.20035	7.54653	6.07166	8.59495	8.33989	9.66396	8.58283	6.89021	9.4128	8.92958	8.72097	8.67339	8.63544	5.41663	8.31066	9.76355	12.3959	10.8327	8.01864	6.10588	6.54117	9.9538	10.7296	10.151
FBgn0027084	CG12141	LysRS	Lysyl-tRNA synthetase	GAIN	17.8735	18.9938	17.2395	19.3857	21.8904	19.2158	18.6759	21.9197	18.7604	21.0647	20.7024	16.9324	20.9888	19.8206	19.0079	24.1523	30.0127	26.3664	20.4838	18.4598	16.6559	24.5891	26.5565	25.0099
FBgn0038295	CG4154	Gyc88E	Guanylyl cyclase at 88E	GAIN	5.10431	4.81245	4.76707	4.98883	4.91303	4.29677	4.82892	5.05213	4.76524	5.49824	4.54669	3.97177	5.33662	4.70204	3.90325	5.44378	5.64771	5.67016	4.45964	3.61564	4.10634	5.74484	5.35453	4.36812
FBgn0030361	CG1492	CG1492	uncharacterized protein	GAIN	7.29952	8.32977	8.01815	6.9881	8.32247	7.96955	8.14559	8.02399	8.64724	7.78824	8.6053	6.33145	7.58681	7.6788	7.32627	8.78027	10.3226	11.6725	7.85846	6.7028	7.69466	9.80502	10.2419	9.38158
FBgn0260720	CR42547	asRNA:CR42547	antisense RNA:CR42547	GAIN	3.05471	2.25113	3.46077	2.23675	3.09712	3.18865	2.42707	2.74265	2.75793	3.21691	3.02053	2.51324	2.49791	2.25647	2.55625	2.98764	3.11992	3.63505	2.6791	1.87498	2.26605	3.07046	3.0778	3.66463
FBgn0265699	CR44506	lncRNA:CR44506	long non-coding RNA:CR44506	GAIN	0.598191	0.616507	0.495079	0.708102	0.679603	0.608611	0.41901	0.70011	0.541774	0.640028	0.533871	0.769162	0.551771	0.371852	0.413379	0.636968	0.651613	0.636765	0.381018	0.352395	0.44077	0.568016	0.798371	0.734116
FBgn0027903	CG12018	CG12018	uncharacterized protein	GAIN	4.15642	4.774	4.39342	3.97196	5.20568	4.90973	3.76263	4.36101	3.85959	3.76189	5.11366	3.82538	5.09636	3.55091	3.60601	4.21114	6.60686	6.37878	4.49679	3.60471	3.92505	5.03033	6.54507	5.80599
FBgn0034217	CG18468	Lhr	Lethal hybrid rescue	GAIN	2.67307	2.61896	2.28989	2.0339	3.15902	2.05019	2.19645	2.52718	1.62826	2.68402	2.10905	2.68797	2.49755	1.97777	2.17932	2.67119	3.59735	2.9077	2.13045	1.70269	2.31052	3.12129	3.34805	2.93737
FBgn0267551	CR45891	asRNA:CR45891	antisense RNA:CR45891	GAIN	2.28297	2.11249	2.65541	1.35492	2.98637	3.01956	1.99528	2.26946	2.45247	2.70911	1.8613	3.06092	2.9225	2.18181	1.83307	3.22366	4.16049	2.96483	2.18236	2.0807	2.63658	3.4959	4.30037	3.29266
FBgn0038510	CG14331	CG14331	uncharacterized protein	GAIN	1.75247	1.39593	2.0627	1.77574	1.71307	1.30463	2.03388	1.66098	1.45622	1.64846	1.71995	1.50435	1.67969	1.89751	1.8018	2.53493	2.94804	2.62128	1.93754	1.56938	1.48092	2.56119	2.41543	2.87688
FBgn0039638	CG11881	dgt6	dim gamma-tubulin 6	GAIN	2.247	2.37952	2.31241	1.91454	2.6935	2.28614	2.16045	2.75443	1.5159	2.28802	2.43991	1.83446	1.86774	1.66664	1.17897	2.68071	3.83608	2.79291	2.30508	1.56418	1.91659	2.8439	3.28154	2.47528
FBgn0034156	CG5348	CG5348	uncharacterized protein	GAIN	0.528541	0.469059	0.307099	0.477346	0.479687	0.537747	0.535579	0.623018	0.719427	0.931707	0.616462	0.577702	0.615715	0.531333	0.470511	0.757141	1.02442	0.978204	0.595244	0.430848	0.494925	0.803233	0.968453	1.12056
FBgn0259210	CG42310	prom	prominin	GAIN	31.9865	30.142	30.4571	30.8008	39.6933	33.0431	34.0847	31.5582	32.0414	26.6882	33.4503	29.1805	31.826	27.4781	24.711	32.7681	33.8014	42.7264	29.4151	24.8745	25.2718	30.6738	38.7046	42.6338
FBgn0032681	CG10283	CG10283	uncharacterized protein	GAIN	15.6543	12.899	12.6106	13.4696	17.0081	14.442	14.6567	11.6683	11.4605	13.2439	15.844	14.8061	15.7288	12.2381	10.219	16.9257	19.2378	21.1422	14.9417	11.8532	12.9165	16.0019	20.1401	20.4011
FBgn0250755	CG42233	CG42233	uncharacterized protein	GAIN	7.17042	6.17013	6.79499	5.72192	7.11717	6.50841	5.88348	6.17418	5.90507	5.62476	6.40755	7.61545	6.49037	6.19946	6.5207	7.23538	8.8637	9.84679	6.84201	6.40714	6.41261	6.37239	8.47291	8.91965
FBgn0016034	CG11254	mael	maelstrom	GAIN	1.97511	1.74235	1.93832	1.72912	2.33155	2.1019	2.0062	1.90802	2.0904	1.7062	1.80913	2.12309	2.71697	1.88969	2.02336	2.50044	3.41804	3.94744	2.54122	2.05727	2.29592	2.58463	4.08794	4.20982
FBgn0040964	CG18661	CG18661	uncharacterized protein	GAIN	9.48438	11.3003	9.62063	10.3633	10.037	11.0521	9.53152	10.4647	8.17453	8.34289	9.78903	11.2007	9.80034	9.1287	9.76265	10.2779	12.8937	13.248	10.3553	10.2092	8.77789	11.289	11.989	12.8004
FBgn0050055	CR30055	lncRNA:CR30055	long non-coding RNA:CR30055	GAIN	15.8579	13.7421	14.3642	14.136	14.2516	17.3659	15.3534	14.288	13.8147	13.4514	14.2912	14.4901	14.7566	13.4807	12.809	15.5985	16.5729	18.5491	14.7798	14.0387	13.5378	16.2873	17.6671	18.0812
FBgn0030761	CG9784	CG9784	uncharacterized protein	GAIN	14.4969	15.6456	15.5829	14.5513	17.4298	17.5512	14.9646	15.9378	15.5951	15.6056	16.9544	16.902	16.2734	17.5248	15.5868	19.2077	22.3226	23.6671	17.4105	16.6864	17.2224	20.5479	23.233	22.9996
FBgn0039131	CG12268	CG12268	uncharacterized protein	GAIN	7.77421	6.18141	4.84756	5.95588	6.7033	6.12608	5.99519	5.80877	4.56169	7.48679	5.21177	6.54015	9.39383	6.90809	6.02797	10.2361	11.7103	10.9796	9.77719	8.69302	6.18541	10.4026	12.2399	11.4987
FBgn0000117	CG11579	arm	armadillo	GAIN	111.145	116.208	105.355	103.187	114.228	116.372	105.683	118.331	102.833	105.897	110.904	100.199	108.827	108.296	98.7131	108.77	126.219	131.974	106.18	105.706	100.071	111.435	128.184	129.724
FBgn0004618	CG7672	gl	glass	GAIN	23.1988	18.6594	23.9465	18.0421	25.8149	24.0124	22.8354	20.2896	21.0964	17.5966	26.2877	24.7735	22.157	18.2387	15.5976	19.7819	27.5161	32.2515	21.7669	16.4835	19.6641	19.6368	29.6678	31.8954
FBgn0032775	CG17544	CG17544	uncharacterized protein	GAIN	32.6755	29.9355	21.573	26.7415	31.1251	26.6939	30.8661	26.8127	23.5605	24.9177	30.0412	22.6887	33.1271	28.4699	24.8954	30.1133	38.2056	41.3263	33.0602	29.8891	22.4137	31.6685	38.9209	39.059
FBgn0032911	CG9264	tadr	torn and diminished rhabdomeres	GAIN	25.7706	22.5576	21.154	25.6002	29.9954	23.9175	25.7223	24.5026	24.6776	23.2285	29.8681	20.6055	22.0468	20.2616	17.2581	25.0387	26.9208	27.4184	23.653	17.7753	16.57	24.5239	27.9072	27.2877
FBgn0035333	CG1317	CG1317	uncharacterized protein	GAIN	40.7049	42.9989	39.5219	41.1006	41.9134	41.3647	41.8066	42.818	35.799	43.6008	39.7588	36.5783	40.8148	38.7648	36.3245	42.9742	45.3954	46.7566	40.7211	36.182	36.4288	42.8367	46.0989	44.2345
FBgn0034913	CG11173	Snap29	Synaptosomal-associated protein 29kDa	GAIN	26.6851	28.5343	28.1615	26.3558	32.8831	33.5478	26.3052	27.6127	22.3071	31.0124	30.1188	26.9554	27.001	29.0419	22.7695	28.8771	35.7698	35.1031	29.3103	27.7427	26.1958	33.7348	35.4815	35.6578
FBgn0030011	CG10763	Gbeta5	Gbeta5	GAIN	25.7085	27.238	24.7681	26.5869	29.2281	24.3868	28.5889	26.8337	28.6508	23.4214	26.9455	22.0995	27.4511	25.473	20.6041	27.8029	29.7358	33.2864	26.4448	24.4064	20.6978	29.3375	31.7714	33.1194
FBgn0050185	CG30185	AIMP3	aaRS-interacting multifunctional protein 3	GAIN	31.138	32.1701	27.7806	32.3042	36.3214	30.2679	30.1737	33.2777	25.6276	29.8112	29.5753	31.4444	33.5962	28.676	30.5753	31.0548	38.1457	39.6844	32.3527	30.006	28.1052	33.1433	37.929	38.7299
FBgn0014340	CG3025	mof	males absent on the first	GAIN	3.09602	3.69243	3.64644	3.03037	3.99264	3.44681	3.13246	3.22272	3.55226	3.41425	3.26128	3.52077	3.25732	3.07327	2.53796	3.83003	4.78553	5.47322	3.59888	3.01377	3.38483	4.09557	5.03027	5.68878
FBgn0051626	CG31626	CG31626	uncharacterized protein	GAIN	2.90338	2.78022	3.85871	2.48187	2.96292	5.03265	2.78465	2.81816	3.33347	1.87862	3.61997	5.55075	2.40097	2.32056	1.94268	2.83436	5.21575	9.82717	2.91801	3.02415	1.9803	2.18359	4.18845	8.6654
FBgn0034095	CG15701	CG15701	uncharacterized protein	GAIN	0.914137	0.995146	1.04496	0.775046	0.969232	0.693855	0.690444	0.786776	0.801639	1.09051	0.915878	0.977594	0.971941	0.899128	0.506803	1.22934	1.29369	1.40282	1.03359	0.782135	0.855997	1.23172	1.43147	1.62437
FBgn0035264	CG2069	Oseg4	Outer segment 4	GAIN	0.674115	0.64695	0.395118	0.643405	0.592485	0.830248	0.60869	0.684018	0.555374	0.526279	0.80248	0.487591	0.823875	0.535958	0.384585	0.734786	0.994744	0.989791	0.689264	0.563573	0.442975	0.850382	1.0308	1.194
FBgn0034270	CG6401	PIG-A	Phosphatidylinositol glycan anchor biosynthesis class A	GAIN	2.29663	2.53567	2.17011	2.29753	2.78924	2.25698	2.35696	2.6887	2.09066	2.63241	2.47096	2.04699	2.42409	2.1482	1.94881	2.53048	2.83172	2.97503	2.41432	1.85529	2.07725	2.44996	2.92462	2.49144
FBgn0266786	CR45251	lncRNA:CR45251	long non-coding RNA:CR45251	GAIN	3.77966	3.54313	2.28648	3.73865	3.38964	3.13337	3.94229	3.66873	1.16008	3.59921	3.7553	3.80072	3.75075	3.23671	2.19181	3.29448	4.23881	5.04993	3.36704	2.62459	3.53927	4.05424	5.09504	5.19171
FBgn0261439	CG17246	SdhA	Succinate dehydrogenase, subunit A (flavoprotein)	GAIN	144.293	142.019	122.731	127.509	153.321	149.373	140.294	156.616	121.411	134.713	145.007	134.735	151.798	150.193	117.983	132.404	152.791	166.45	144.496	142.643	121.075	151.375	160.971	165.731
FBgn0275436	CG13348	PheRS-m	Phenylalanyl-tRNA synthetase, mitochondrial	GAIN	24.5879	25.2507	24.5774	22.8644	27.0257	25.7328	23.0066	26.0105	23.0528	24.5678	26.3211	25.3365	27.8501	27.5667	22.75	24.864	31.237	32.3381	28.7584	27.0113	24.7628	29.2232	31.6763	34.5213
FBgn0034959	CG11388	Xxylt	Xyloside xylosyltransferase	GAIN	38.2737	44.4399	43.4864	37.4752	48.6823	48.0992	40.9594	52.0979	39.3313	36.2564	44.4032	45.6208	38.043	39.5882	31.6646	38.134	45.1294	60.0665	39.5982	36.7222	35.6719	39.1754	48.4498	59.5739
FBgn0031600	CG3652	CG3652	uncharacterized protein	GAIN	25.9774	28.9389	30.2056	29.4301	27.7596	32.7937	24.6793	31.573	22.9337	28.1962	31.4778	24.7055	28.2336	28.2468	21.3784	29.0162	32.1823	33.297	30.8605	28.6134	26.7525	28.1376	31.6277	33.399
FBgn0038055	CG5333	trus	toys are us	GAIN	17.4884	16.8374	15.456	18.0183	18.5038	17.1952	18.2872	16.386	17.0821	18.2901	19.6488	16.179	19.1678	17.0283	15.3338	18.0434	20.0051	21.036	19.7765	14.2521	15.2232	19.03	21.1725	21.293
FBgn0029925	CG3040	CG3040	uncharacterized protein	GAIN	25.1127	25.5363	22.9157	24.8854	27.8304	25.7824	25.0519	27.7286	19.5497	27.8135	28.8202	26.4004	28.7493	24.197	21.3369	25.9612	31.7606	31.6248	30.5812	26.3238	23.3444	27.3136	33.5429	31.8291
FBgn0037200	CG11109	CG11109	uncharacterized protein	GAIN	8.25636	10.4565	9.87038	8.87415	9.49927	11.2443	8.4912	10.0758	9.3682	9.57891	10.3356	8.40042	11.9027	9.28943	8.37797	9.63882	10.7448	10.5769	10.2841	9.16693	8.7357	9.34911	11.3638	11.073
FBgn0033890	CG13350	Ctf4	Chromosome transmission fidelity 4	GAIN	1.35526	1.02556	1.44793	0.931853	1.61459	1.26116	1.12349	1.32932	1.12615	1.17676	1.61699	1.0138	1.49087	1.26871	0.935572	1.07354	1.79329	1.83636	1.39135	1.18784	1.0524	1.20491	1.61467	1.66861
FBgn0030669	CG9240	CG9240	uncharacterized protein	GAIN	23.7129	26.7669	25.4379	25.6013	26.5913	28.0383	22.9796	25.172	26.7824	26.9594	28.2393	24.8861	25.2732	25.1684	21.9097	25.3391	27.8652	29.3797	25.7676	26.3426	24.513	23.9276	27.0092	27.527
FBgn0259722	CG42376	CG42376	uncharacterized protein	GAIN	34.3269	37.6762	36.6631	36.1883	38.2155	44.4219	34.6505	37.9605	25.3692	39.8261	41.9919	45.1915	46.2557	38.3616	31.3701	36.2117	37.2305	38.7245	44.4996	40.3418	33.4829	33.1536	32.4457	35.8286
FBgn0040666	CG12848	CG12848	uncharacterized protein	GAIN	31.0713	26.2031	29.9736	29.4199	29.101	31.4046	29.1807	29.7421	25.316	32.7473	28.4667	30.1139	32.497	28.8311	24.1275	24.9198	30.2609	32.9625	33.9443	28.4248	27.3724	31.3363	29.5643	32.8518
