# Supplementary material for: Chronic sleep loss disrupts rhythmic gene expression in Drosophila
Source: Front Physiol. 2022 Nov 18;13:1048751. doi: 10.3389/fphys.2022.1048751 (PMC9716074; doi:10.3389/fphys.2022.1048751)
Supplement: Supplementary file 14 [file Table8.xlsx]

## Sheet: DGE_WT2U_old.txt.anno
FLYBASE	FLYBASECG	SYMBOL	GENENAME	ENTREZID	baseMean	log2FoldChange	lfcSE	stat	pvalue	padj	logFC	logCPM	PValue	FDR
FBgn0031080	CG12655	CG12655	uncharacterized protein	33004	92.4078	0.67767	0.153116	4.42586	9.60595e-06	0.000171973	0.682675	2.04835	1.06575e-05	0.000203342
FBgn0027343	CG16785	fz3	frizzled 3	31023	214.773	-0.417211	0.0751804	-5.54946	2.86549e-08	1.05156e-06	-0.411284	3.24167	1.58054e-07	5.08002e-06
FBgn0015799	CG7413	Rbf	Retinoblastoma-family protein	31027	1444.55	0.185255	0.0538202	3.44211	0.000577191	0.00546953	0.190695	5.98153	0.000812358	0.00765823
FBgn0025620	CG13360	CG13360	uncharacterized protein	31025	1499.04	-0.918888	0.167798	-5.47615	4.34691e-08	1.51724e-06	-0.914965	6.03312	6.37731e-08	2.22927e-06
FBgn0025633	CG13366	CG13366	uncharacterized protein	31004	1626.52	-0.23808	0.0705169	-3.37621	0.000734905	0.00671075	-0.232167	6.15174	0.00118335	0.0104752
FBgn0040349	CG3699	CG3699	uncharacterized protein	31046	629.632	1.00188	0.231994	4.31856	1.57051e-05	0.000260273	1.00665	4.78718	2.10046e-05	0.000361837
FBgn0040364	CG11378	CG11378	uncharacterized protein	31060	813.197	-0.202413	0.05607	-3.61	0.000306201	0.00319756	-0.196691	5.15384	0.00077427	0.00739377
FBgn0040360	CG14626	CG14626	uncharacterized protein	31064	27.017	-0.858065	0.286083	-2.99935	0.00270553	0.0192666	-0.851509	0.316754	0.00322319	0.0233523
FBgn0024361	CG11415	Tsp2A	Tetraspanin 2A	31080	31.666	1.30049	0.328709	3.95636	7.61004e-05	0.000979431	1.29756	0.561999	8.48273e-05	0.00116401
FBgn0024365	CG12773	CG12773	uncharacterized protein	31082	1241.07	0.230652	0.0448798	5.13933	2.75715e-07	7.50227e-06	0.236236	5.76264	1.2602e-06	3.08701e-05
FBgn0026876	CG11403	CG11403	uncharacterized protein	31072	109.368	0.288432	0.0867856	3.3235	0.000888953	0.00780421	0.29379	2.28576	0.00124572	0.0109464
FBgn0025381	CG14782	rush	rush hour	31105	1721.3	0.169285	0.0496027	3.41282	0.000642932	0.00597285	0.174704	6.23404	0.00099811	0.00914235
FBgn0023530	CG3740	CG3740	uncharacterized protein	31119	322.317	0.403796	0.11202	3.60468	0.000312541	0.00323974	0.407569	3.8231	0.000259535	0.0029806
FBgn0025628	CG4199	CG4199	uncharacterized protein	31174	2706.51	0.560839	0.0902848	6.21189	5.2351e-10	2.93227e-08	0.566011	6.88664	4.91514e-10	3.03724e-08
FBgn0025625	CG4290	Sik2	Salt-inducible kinase 2	31170	2319.03	-0.185677	0.0623965	-2.97576	0.00292267	0.0204182	-0.179953	6.66342	0.00582966	0.0366622
FBgn0025631	CG4322	moody	moody	31168	2560.95	0.253743	0.0805279	3.151	0.00162715	0.0128907	0.259247	6.80626	0.00150458	0.0128097
FBgn0023511	CG3810	Edem1	ER degradation enhancer, mannosidase alpha-like 1	31154	1458.55	-0.30956	0.0577525	-5.36011	8.31704e-08	2.67009e-06	-0.304112	5.99468	3.73113e-07	1.05416e-05
FBgn0023518	CG3848	trr	trithorax-related	31149	1341.8	-0.221388	0.0732589	-3.022	0.00251112	0.0181933	-0.216005	5.87459	0.00361769	0.0254407
FBgn0023540	CG3630	CG3630	uncharacterized protein	31189	1388.89	-0.200245	0.0722433	-2.77182	0.0055744	0.0335164	-0.194601	5.92409	0.00794053	0.0467452
FBgn0011576	CG3466	Cyp4d2	Cytochrome P450-4d2	31192	949.941	0.191332	0.0604353	3.1659	0.00154606	0.012423	0.197183	5.37814	0.00186639	0.0153181
FBgn0003048	CG3443	pcx	pecanex	31204	1204.32	-0.231025	0.0704433	-3.27958	0.0010396	0.00889047	-0.225855	5.71845	0.00150388	0.0128097
FBgn0023541	CG3540	Cyp4d14	Cyp4d14	45706	47.8378	0.518511	0.174237	2.9759	0.00292131	0.0204182	0.523457	1.12684	0.00286358	0.0214612
FBgn0013432	CG3717	bcn92	bcn92	31186	751.258	0.225283	0.0811169	2.77726	0.00548196	0.0330644	0.230723	5.03986	0.0050559	0.0330775
FBgn0000928	CG2706	fs(1)Yb	female sterile (1) Yb	31262	26.8402	0.947987	0.198053	4.78652	1.69697e-06	3.76241e-05	0.951409	0.349474	1.39388e-06	3.3799e-05
FBgn0003996	CG2759	w	white	31271	105.451	-1.05432	0.287185	-3.67122	0.000241394	0.00261843	-1.02549	2.22728	0.000354548	0.00386814
FBgn0040384	CG32795	CG32795	uncharacterized protein	31270	1623.62	-0.206086	0.0524856	-3.92653	8.61786e-05	0.00107898	-0.200681	6.14865	0.000194572	0.00232665
FBgn0024992	CG2658	Spg7	Paraplegin	31253	1168.12	0.233246	0.0803759	2.90193	0.00370867	0.0243255	0.238589	5.67541	0.00335308	0.0240929
FBgn0004647	CG3936	N	Notch	31293	703.345	-0.350515	0.0606314	-5.78109	7.42202e-09	3.07741e-07	-0.345104	4.94371	2.33111e-08	9.18822e-07
FBgn0028746	CG18508	CG18508	uncharacterized protein	59253	526.985	-0.159046	0.0554181	-2.86993	0.00410557	0.0262154	-0.153374	4.52822	0.00707253	0.0427885
FBgn0029648	CG3603	CG3603	uncharacterized protein	31289	256.334	0.484522	0.122761	3.94688	7.91747e-05	0.00100772	0.489442	3.49616	6.92586e-05	0.000984211
FBgn0029664	CG10802	CG10802	uncharacterized protein	31318	657.869	0.364552	0.0886771	4.11101	3.93936e-05	0.000574295	0.369154	4.8493	3.64214e-05	0.000579475
FBgn0029688	CG6450	lva	lava lamp	31350	5124.2	-0.159363	0.0414617	-3.84361	0.000121236	0.00144748	-0.153989	7.80643	0.000911023	0.00847986
FBgn0019661	CR32777	lncRNA:roX1	long non-coding RNA on the X 1	3772376	16973.8	0.399211	0.110192	3.62288	0.000291344	0.00307323	0.405662	9.53496	0.000315817	0.00350915
FBgn0026084	CG4944	cib	ciboulot	31359	3226.1	0.552068	0.118292	4.667	3.05624e-06	6.26824e-05	0.557576	7.13978	2.88711e-06	6.52188e-05
FBgn0026085	CG4865	dgt4	dim gamma-tubulin 4	31361	26.0634	0.700834	0.214156	3.27254	0.00106587	0.00909071	0.704611	0.309243	0.00103726	0.00940803
FBgn0066114	CG32775	GlcAT-I	Glucuronyltransferase I	251900	448.424	-0.16947	0.0522275	-3.24485	0.00117513	0.00981293	-0.163634	4.2973	0.00289017	0.0216266
FBgn0029710	CG3568	CG3568	uncharacterized protein	31383	294.985	0.234829	0.0542629	4.32762	1.50726e-05	0.000252388	0.239898	3.69723	2.79071e-05	0.000462446
FBgn0024332	NA	NA	NA	NA	78.6336	0.379013	0.121494	3.11961	0.00181094	0.0140789	0.384424	1.82355	0.00218784	0.0173581
FBgn0026751	CG4208	XRCC1	XRCC1	31451	416.787	0.297226	0.0590583	5.03275	4.83483e-07	1.21225e-05	0.302608	4.19384	9.94183e-07	2.49274e-05
FBgn0029761	CG10706	SK	small conductance calcium-activated potassium channel	31456	6522.97	-0.323233	0.0878086	-3.68111	0.000232223	0.00253329	-0.317959	8.15378	0.000325898	0.00360444
FBgn0029763	CG4165	Usp16-45	Ubiquitin specific protease 16/45	31458	1197.4	-0.247764	0.0489424	-5.06236	4.14107e-07	1.05533e-05	-0.242186	5.71027	2.6079e-06	5.98592e-05
FBgn0029765	CG16756	CG16756	uncharacterized protein	31460	939.637	-0.387909	0.122716	-3.16102	0.00157219	0.0125591	-0.382548	5.36089	0.00186272	0.0153012
FBgn0029766	CG15784	CG15784	uncharacterized protein	31461	5427.72	0.928688	0.221762	4.18777	2.81703e-05	0.000428278	0.933892	7.89132	6.03782e-06	0.000122782
FBgn0026702	CG32763	l(1)G0045	lethal (1) G0045	31475	88.9102	0.286132	0.103604	2.76179	0.00574856	0.0343758	0.290891	1.99129	0.00692086	0.0421412
FBgn0029769	CG3239	frma	fra mauro	31464	1787.25	-0.416207	0.138165	-3.0124	0.00259192	0.0186097	-0.411447	6.2868	0.00294794	0.0219048
FBgn0029762	CG3252	NAAT1	Nutrient Amino Acid Transporter 1	31457	1967.65	0.285175	0.0828383	3.44255	0.000576264	0.00546953	0.290754	6.42643	0.000438622	0.00463189
FBgn0029810	CG12239	CG12239	uncharacterized protein	31509	16699.9	0.285542	0.0561051	5.08942	3.59157e-07	9.2275e-06	0.291082	9.51064	1.4713e-06	3.54965e-05
FBgn0029821	CG4020	CG4020	uncharacterized protein	31522	57.5678	-0.649164	0.240256	-2.70197	0.00689302	0.0396287	-0.642617	1.3777	0.00801258	0.0470825
FBgn0029823	CG3011	Shmt	Serine hydroxymethyl transferase	31524	5117.54	0.709769	0.146455	4.84632	1.2577e-06	2.88879e-05	0.714712	7.80518	1.45601e-06	3.52164e-05
FBgn0029813	CG15766	AgmNAT	Agmatine N-acetyltransferase	31512	33.9821	-0.501541	0.168535	-2.97588	0.00292146	0.0204182	-0.494746	0.641963	0.00422589	0.0286451
FBgn0029804	CG3097	CG3097	uncharacterized protein	31503	976.279	-0.2797	0.0790349	-3.53894	0.000401731	0.00403332	-0.274398	5.41618	0.000551765	0.00562214
FBgn0052758	CG32758	CG32758	uncharacterized protein	31493	2502.43	-0.19433	0.0485658	-4.00138	6.29736e-05	0.000836562	-0.188958	6.77248	0.000251447	0.00292988
FBgn0053080	CG33080	CG33080	uncharacterized protein	31491	1484.55	-0.321734	0.097457	-3.30129	0.00096243	0.00834222	-0.316092	6.02017	0.00123897	0.010897
FBgn0046687	CG3171	Tre1	Trapped in endoderm 1	140439	293.392	0.263689	0.0837988	3.14669	0.00165132	0.0130605	0.269097	3.69067	0.00162253	0.0136434
FBgn0029831	CG5966	CG5966	uncharacterized protein	31532	2291.55	0.842049	0.146405	5.75149	8.84591e-09	3.62078e-07	0.84826	6.64781	1.25106e-08	5.3494e-07
FBgn0003514	CG3595	sqh	spaghetti squash	31554	3042.4	0.20751	0.0457924	4.53154	5.85558e-06	0.000112394	0.213021	7.05489	1.94224e-05	0.000340088
FBgn0029840	CG4320	raptor	raptor	31543	1075.83	-0.212359	0.0608661	-3.48896	0.000484913	0.00474897	-0.206908	5.55671	0.000976667	0.00897746
FBgn0028982	CG12225	Spt6	Spt6	44000	2911.9	-0.154888	0.0375579	-4.12398	3.72374e-05	0.000547864	-0.149394	6.99128	0.000409316	0.00437061
FBgn0029863	CG3823	CG3823	uncharacterized protein	31573	849.11	-0.820654	0.221382	-3.70696	0.00020976	0.00232533	-0.816673	5.21399	0.000275919	0.00314239
FBgn0029864	CG15894	CG15894	uncharacterized protein	31574	1603.96	-0.18904	0.0621966	-3.03939	0.00237057	0.0174388	-0.183437	6.13165	0.00404007	0.0276398
FBgn0031277	CG13947	CG13947	uncharacterized protein	33250	75.4768	-2.17375	0.802753	-2.70787	0.00677163	0.039048	-2.13829	1.75461	0.00752607	0.0448567
FBgn0002563	CG4178	Lsp1beta	Larval serum protein 1 beta	33274	1208.44	-1.52904	0.302821	-5.04932	4.43386e-07	1.12051e-05	-1.52408	5.72375	7.96467e-07	2.03428e-05
FBgn0000442	CG3324	Pkg21D	Protein kinase, cGMP-dependent at 21D	33253	91.2941	-0.559218	0.185219	-3.01922	0.00253425	0.0183055	-0.553731	2.02563	0.00334203	0.0240857
FBgn0026438	CG3159	Eaat2	Excitatory amino acid transporter 2	33247	12647.9	-0.226996	0.0564321	-4.02246	5.75927e-05	0.000775841	-0.221239	9.10944	0.000284159	0.0032171
FBgn0031256	CG4164	shv	shriveled	33220	586.427	0.323059	0.117456	2.75047	0.00595093	0.0352057	0.3279	4.68335	0.00508818	0.0331937
FBgn0031268	CG2813	cold	coiled	33237	620.214	0.132853	0.0492262	2.69883	0.00695831	0.0399561	0.13839	4.76385	0.0080283	0.0471459
FBgn0031267	CG13688	Ipk2	Ipk2	33236	254.784	0.289155	0.0877229	3.29623	0.000979901	0.00847831	0.294153	3.48774	0.000931453	0.0086281
FBgn0005660	CG2914	Ets21C	Ets at 21C	33229	127.185	0.855011	0.137807	6.20439	5.49101e-10	3.05773e-08	0.858961	2.50189	9.36535e-10	5.43644e-08
FBgn0001142	CG2718	Gs1	Glutamine synthetase 1	33172	8085.64	0.404819	0.081743	4.95234	7.33266e-07	1.76021e-05	0.410188	8.46431	8.53572e-07	2.16283e-05
FBgn0031239	CG17075	CG17075	uncharacterized protein	33191	688.076	-0.296904	0.0729359	-4.07076	4.68605e-05	0.000658262	-0.291437	4.91261	7.18834e-05	0.00101076
FBgn0031232	CG11617	CG11617	uncharacterized protein	33183	108.208	-0.457977	0.0866036	-5.2882	1.23526e-07	3.80428e-06	-0.451974	2.2681	3.79453e-07	1.06581e-05
FBgn0002931	CG11450	net	net	45339	133.428	-0.376115	0.0882982	-4.25959	2.04798e-05	0.000324224	-0.370211	2.56234	5.09655e-05	0.000766323
FBgn0051973	CG31973	Cda5	Chitin deacetylase-like 5	33158	856.991	-0.29807	0.0914878	-3.25803	0.0011219	0.00946233	-0.292503	5.22846	0.00136435	0.0118367
FBgn0036975	CG5618	CG5618	uncharacterized protein	40241	3472.73	-0.58935	0.150695	-3.91089	9.19572e-05	0.00114237	-0.584296	7.24426	0.000113465	0.00149281
FBgn0036997	CG5955	CG5955	uncharacterized protein	40268	1136.66	0.307595	0.112052	2.7451	0.00604924	0.0356113	0.312763	5.63575	0.00520839	0.0336136
FBgn0037000	CG5130	ZnT77C	Zinc transporter 77C	40271	205.743	-0.517482	0.146026	-3.54376	0.000394457	0.0039686	-0.512648	3.17813	0.0005019	0.00519136
FBgn0036995	CG5195	atk	artichoke	40266	731.543	0.82677	0.163819	5.04684	4.49174e-07	1.12918e-05	0.83104	5.00055	4.37395e-07	1.19355e-05
FBgn0028978	CG5408	trbl	tribbles	43999	527.752	0.326142	0.0773809	4.21477	2.50035e-05	0.000384404	0.331276	4.53249	2.60784e-05	0.000434398
FBgn0011591	CG10580	fng	fringe	40314	1122.67	0.205209	0.0495308	4.14307	3.42693e-05	0.000512061	0.210999	5.61848	7.90243e-05	0.00109378
FBgn0052432	CG32432	CG32432	uncharacterized protein	40310	3125.62	-0.333185	0.0553926	-6.01497	1.79921e-09	8.65974e-08	-0.327796	7.09307	1.00586e-08	4.39913e-07
FBgn0028402	CG10582	Sin	Sex-lethal interactor	40325	311.951	0.172006	0.0535158	3.21411	0.0013085	0.0107578	0.178014	3.77752	0.00171857	0.0143135
FBgn0020294	CG10573	ko	knockout	40330	571.151	-0.226235	0.0493902	-4.58057	4.63714e-06	9.12002e-05	-0.220446	4.64547	2.59539e-05	0.000434278
FBgn0037071	CG7632	CG7632	uncharacterized protein	40357	642.54	0.399246	0.0590355	6.76282	1.35328e-11	1.08014e-09	0.404075	4.81477	2.41625e-11	1.91263e-09
FBgn0037094	CG7611	CG7611	uncharacterized protein	40386	3728.97	-0.202925	0.0529757	-3.83054	0.000127864	0.0015157	-0.197706	7.34771	0.00038578	0.00414238
FBgn0037082	CG5664	CG5664	uncharacterized protein	40371	397.461	0.26664	0.0837188	3.18495	0.00144781	0.0117718	0.272349	4.12465	0.00122421	0.0108169
FBgn0037144	CG7458	CG7458	uncharacterized protein	40441	170.771	-0.682393	0.102122	-6.68213	2.35496e-11	1.72181e-09	-0.676392	2.91112	8.02891e-11	5.69636e-09
FBgn0029091	CG7464	Chs2	Chitin synthase 2	40442	59.2714	0.815693	0.275411	2.96173	0.00305915	0.0211404	0.818678	1.42293	0.00314302	0.0228559
FBgn0037151	CG7130	CG7130	uncharacterized protein	40450	175.352	1.08012	0.166467	6.48853	8.66781e-11	5.58408e-09	1.08371	2.95726	1.526e-10	1.008e-08
FBgn0004449	CG5723	Ten-m	Tenascin major	40464	5053.94	-0.238066	0.0573997	-4.14751	3.36106e-05	0.000503003	-0.232804	7.78599	9.59295e-05	0.00128685
FBgn0037181	CG11370	CG11370	uncharacterized protein	40486	35.0131	1.13524	0.168752	6.72727	1.72878e-11	1.31414e-09	1.13684	0.701393	8.36752e-12	7.4901e-10
FBgn0052451	CG32451	SPoCk	Secretory Pathway Calcium atpase	40495	6952.62	-0.257111	0.0514874	-4.99367	5.92418e-07	1.4512e-05	-0.251908	8.24605	4.39936e-06	9.20024e-05
FBgn0037203	CG11128	slif	slimfast	40510	258.811	-0.18128	0.0602084	-3.01087	0.00260498	0.0186755	-0.175217	3.50919	0.00609877	0.0379559
FBgn0046878	CG15582	Obp83cd	Odorant-binding protein 83cd	40746	202.247	-0.915843	0.289593	-3.16252	0.00156412	0.0125365	-0.911842	3.15185	0.00210277	0.0168116
FBgn0037410	CG1148	Osi2	Osiris 2	40756	394.996	0.660583	0.159829	4.13306	3.57966e-05	0.00052829	0.667025	4.12086	3.43668e-05	0.000553219
FBgn0037415	CG15591	Osi8	Osiris 8	40762	104.229	-0.541788	0.155739	-3.47883	0.000503606	0.00488979	-0.535348	2.2108	0.000715469	0.00694302
FBgn0046876	CG31557	Obp83ef	Odorant-binding protein 83ef	40747	238.312	-0.562567	0.130293	-4.31771	1.57659e-05	0.000260804	-0.556552	3.38782	2.38295e-05	0.000403962
FBgn0037396	CG11459	CG11459	uncharacterized protein	40741	295.166	1.00313	0.163883	6.12101	9.29851e-10	4.81411e-08	1.00821	3.69755	1.03173e-09	5.86764e-08
FBgn0037391	CG2017	CG2017	uncharacterized protein	40733	2264.64	0.319883	0.0641468	4.98674	6.14063e-07	1.50038e-05	0.325052	6.62937	8.97832e-07	2.26898e-05
FBgn0037332	CG14670	Hcs	Holocarboxylase synthetase	40659	1177.85	-0.166939	0.0378834	-4.40665	1.04981e-05	0.000185861	-0.161567	5.68681	0.000121306	0.00157649
FBgn0010051	CG1063	Itp-r83A	Inositol 1,4,5,-tris-phosphate receptor	40664	3752.06	-0.252179	0.0559581	-4.50657	6.58837e-06	0.00012471	-0.246904	7.35646	2.01875e-05	0.000351555
FBgn0041191	CG1081	Rheb	Ras homolog enriched in brain	117332	2448.51	-0.169364	0.0529312	-3.1997	0.00137569	0.0112234	-0.163707	6.74121	0.00324649	0.0234726
FBgn0037354	CG12171	CG12171	uncharacterized protein	40690	850.125	0.319845	0.118963	2.68862	0.00717479	0.0409049	0.324423	5.21789	0.00641466	0.0396385
FBgn0037360	CG2182	CG2182	uncharacterized protein	40697	1649.63	0.128845	0.0316517	4.0707	4.68714e-05	0.000658262	0.134444	6.1725	0.000366743	0.0039736
FBgn0044823	CG14672	Spec2	Spec2	40685	265.594	0.230035	0.0748231	3.07439	0.00210933	0.0158084	0.235452	3.5473	0.00206995	0.0166047
FBgn0037327	CG2087	PEK	pancreatic eIF-2alpha kinase	40653	1641.09	0.166358	0.060701	2.74061	0.00613245	0.0359465	0.171436	6.16514	0.00604598	0.0377008
FBgn0037301	CG12005	Mms19	Mms19	40626	556.82	0.152798	0.0490011	3.11825	0.00181926	0.0141206	0.158153	4.60917	0.00241971	0.018858
FBgn0037304	CG1113	CG1113	uncharacterized protein	40629	112.269	0.329029	0.0779991	4.21837	2.46073e-05	0.000379531	0.334412	2.32027	4.18283e-05	0.000645139
FBgn0037312	CG11999	CG11999	uncharacterized protein	40637	601.8	0.190796	0.0465601	4.09785	4.17007e-05	0.000603337	0.196397	4.72065	6.8073e-05	0.000971688
FBgn0037293	CG12007	CG12007	uncharacterized protein	40617	639.202	0.151423	0.0523462	2.89272	0.00381927	0.0248598	0.157077	4.80804	0.00488681	0.0321469
FBgn0037292	CG2022	plh	pasang lhamu	40615	135.612	-0.760216	0.146188	-5.20028	1.98986e-07	5.70627e-06	-0.754171	2.58486	3.2539e-07	9.53083e-06
FBgn0037279	CG1129	CG1129	uncharacterized protein	40599	756.304	0.192082	0.0597292	3.21588	0.00130045	0.01071	0.197236	5.04888	0.00109981	0.00983563
FBgn0037238	CG1090	CG1090	uncharacterized protein	40551	2039.28	-0.355881	0.0826777	-4.30443	1.67413e-05	0.000273165	-0.350642	6.47745	2.29344e-05	0.000390863
FBgn0051523	CG31523	CG31523	uncharacterized protein	326148	9230.45	-0.449308	0.0929175	-4.83556	1.3277e-06	3.02059e-05	-0.44455	8.65398	1.74725e-06	4.17865e-05
FBgn0037236	CG9772	Skp2	S-phase kinase-associated protein 2	40548	169.977	0.445098	0.15597	2.85374	0.00432079	0.0272088	0.450562	2.91151	0.00419508	0.0285314
FBgn0037225	CG14643	TwdlG	TweedleG	40535	591.859	0.228315	0.0656327	3.47868	0.000503886	0.00488979	0.233875	4.6978	0.000620057	0.00619928
FBgn0000299	CG4145	Col4a1	Collagen type IV alpha 1	33727	5408.84	-0.456112	0.101531	-4.49233	7.04483e-06	0.000132305	-0.451868	7.88404	1.10241e-05	0.000209502
FBgn0031678	CG31918	Nepl3	Neprilysin-like 3	326172	69.7349	0.830174	0.120414	6.89432	5.41223e-12	4.58746e-10	0.834346	1.6509	9.35649e-12	8.22169e-10
FBgn0031675	CG9121	CG9121	uncharacterized protein	33732	577.56	-0.214127	0.0749799	-2.8558	0.0042929	0.0271017	-0.208523	4.6616	0.00605496	0.0377322
FBgn0016075	CG16858	vkg	viking	33726	4116.12	-0.407716	0.0996425	-4.09179	4.28059e-05	0.000614685	-0.403388	7.49012	6.02634e-05	0.000878543
FBgn0046776	CR14033	CR14033	pseudo	10178827	281.208	1.17277	0.126133	9.29794	1.43195e-20	4.72938e-18	1.17741	3.63094	3.34971e-20	1.52779e-17
FBgn0031694	CG17970	Cyp4ac2	Cyp4ac2	33755	874.462	-0.372282	0.118578	-3.13956	0.001692	0.0133383	-0.367032	5.25701	0.00199117	0.0161622
FBgn0031695	CG14031	Cyp4ac3	Cyp4ac3	33756	292.446	0.225638	0.0843941	2.67362	0.00750366	0.0420538	0.231525	3.68324	0.00726596	0.0435503
FBgn0031701	CG14027	TotM	Turandot M	33764	1916.81	3.3981	0.355911	9.5476	1.32738e-21	6.05413e-19	3.40241	6.39217	2.14704e-19	7.34441e-17
FBgn0031703	CG12512	CG12512	uncharacterized protein	33766	1303.85	-0.359978	0.110714	-3.25143	0.00114827	0.00963899	-0.354659	5.8327	0.00135933	0.0118039
FBgn0031713	CG7277	Coq6	Coenzyme Q6	33777	1341.26	0.19994	0.0430188	4.64773	3.35605e-06	6.79581e-05	0.205448	5.87465	1.51894e-05	0.000279369
FBgn0001128	CG9042	Gpdh1	Glycerol-3-phosphate dehydrogenase 1	33824	14153.6	-0.471546	0.0984015	-4.79206	1.65078e-06	3.68559e-05	-0.466723	9.271	2.57084e-06	5.9191e-05
FBgn0001941	CG9078	ifc	infertile crescent	33836	1659.57	0.230724	0.0536001	4.30454	1.67333e-05	0.000273165	0.236031	6.18119	2.6032e-05	0.00043438
FBgn0031782	CG9226	WDR79	WD repeat domain 79	33865	242.924	0.162402	0.0583563	2.78295	0.00538678	0.0326232	0.168119	3.4203	0.00707632	0.0427885
FBgn0031775	CG9150	CG9150	uncharacterized protein	33856	1021.64	1.19517	0.169478	7.05204	1.7631e-12	1.65559e-10	1.20112	5.48753	4.07723e-12	3.90517e-10
FBgn0000052	CG9127	Pfas	Phosphoribosylformylglycinamidine synthase	33847	2860.89	0.526686	0.113667	4.63359	3.59382e-06	7.21626e-05	0.531438	6.9665	3.45438e-06	7.5539e-05
FBgn0031824	CG9547	CG9547	uncharacterized protein	33911	512.208	0.709508	0.153834	4.61217	3.98487e-06	7.93494e-05	0.714205	4.48942	3.89532e-06	8.35757e-05
FBgn0031814	CG9528	retm	real-time	33899	3694.32	-0.376436	0.0796402	-4.72671	2.28186e-06	4.85682e-05	-0.371056	7.33395	3.96003e-06	8.44748e-05
FBgn0031801	CG9498	CG9498	uncharacterized protein	33885	1411.85	0.486352	0.180253	2.69816	0.00697239	0.0400129	0.490523	5.94756	0.00667379	0.0408967
FBgn0031800	CG9497	CG9497	uncharacterized protein	33884	460.369	-0.409396	0.105191	-3.89191	9.94572e-05	0.00122285	-0.403734	4.33455	0.000131066	0.00168053
FBgn0031836	CG11050	CG11050	uncharacterized protein	33924	3841.65	-0.328361	0.0500745	-6.55745	5.4737e-11	3.66623e-09	-0.323028	7.39033	1.1528e-09	6.45702e-08
FBgn0031851	CG11188	Aatf	Apoptosis antagonizing transcription factor	33943	399.73	0.415203	0.0751533	5.52475	3.29962e-08	1.18811e-06	0.420189	4.13321	3.94563e-08	1.48785e-06
FBgn0028990	CG11331	Spn27A	Serpin 27A	45815	2343.7	0.309176	0.0645148	4.79233	1.64857e-06	3.68559e-05	0.314932	6.67907	2.22687e-06	5.20219e-05
FBgn0051634	CG31634	Oatp26F	Organic anion transporting polypeptide 26F	33927	28.6571	-0.711187	0.18614	-3.82072	0.000133064	0.00157344	-0.70317	0.415755	0.000170725	0.00209642
FBgn0031858	CG17378	CG17378	uncharacterized protein	33951	2563.79	-0.286097	0.0639464	-4.47401	7.67653e-06	0.000141942	-0.280635	6.80733	1.53777e-05	0.000281621
FBgn0021944	CG3433	Coprox	Coproporphyrinogen oxidase	44701	411.372	0.229964	0.0773988	2.97116	0.00296681	0.0206513	0.234897	4.17423	0.00241976	0.018858
FBgn0031869	CG18304	CG18304	uncharacterized protein	33969	650.077	-0.298633	0.0625754	-4.77237	1.82073e-06	4.00895e-05	-0.293206	4.83076	4.15489e-06	8.80433e-05
FBgn0026196	CG10206	nop5	nop5	33966	752.42	-0.410706	0.0861961	-4.76479	1.89051e-06	4.13408e-05	-0.405469	5.04066	2.68135e-06	6.11474e-05
FBgn0031865	CG10806	Nha1	Na[+]/H[+] hydrogen antiporter 1	33961	684.352	-0.610338	0.101383	-6.02012	1.74292e-09	8.47394e-08	-0.60571	4.90425	2.46775e-09	1.26396e-07
FBgn0031857	CG11321	LUBEL	Linear Ubiquitin E3 ligase	33950	2781.9	-0.459032	0.0982746	-4.67092	2.9986e-06	6.18978e-05	-0.453701	6.92502	4.34453e-06	9.12542e-05
FBgn0031881	CG3476	MME1	Mitochondrial Magnesium Exporter 1	33987	452.602	0.564821	0.104878	5.38549	7.22485e-08	2.34575e-06	0.569202	4.31237	6.89383e-08	2.39236e-06
FBgn0031888	CG13780	Pvf2	PDGF- and VEGF-related factor 2	33994	108.189	0.940964	0.138122	6.81254	9.58908e-12	7.84993e-10	0.944185	2.26683	1.50481e-11	1.26431e-09
FBgn0002938	CG5125	ninaC	neither inactivation nor afterpotential C	34012	67539	-0.350589	0.0788075	-4.44867	8.64034e-06	0.000157934	-0.344974	11.5259	2.39328e-05	0.000404997
FBgn0031914	CG5973	CG5973	uncharacterized protein	34023	4921.81	-0.244315	0.0534952	-4.56704	4.94648e-06	9.64916e-05	-0.238721	7.74811	2.91226e-05	0.000480925
FBgn0031926	CG6739	CG6739	uncharacterized protein	34037	111.053	-0.517329	0.120214	-4.30339	1.68207e-05	0.000273994	-0.510939	2.29966	3.68373e-05	0.00058233
FBgn0041181	CG7068	Tep3	Thioester-containing protein 3	34045	1720.32	0.203077	0.0590975	3.43631	0.00058969	0.00557007	0.208352	6.23297	0.000567546	0.00574258
FBgn0025687	NA	NA	NA	NA	908.29	-0.509882	0.145931	-3.49399	0.000475855	0.00467219	-0.505641	5.31167	0.000548849	0.00561032
FBgn0031942	CG7203	CG7203	uncharacterized protein	34055	346.792	-0.664005	0.162399	-4.08871	4.33769e-05	0.000621023	-0.658542	3.92834	5.217e-05	0.000783204
FBgn0031939	CG13796	CG13796	uncharacterized protein	34051	357.549	0.835758	0.113066	7.39175	1.44908e-13	1.60841e-11	0.841331	3.97484	1.6912e-13	2.05042e-11
FBgn0053296	CG33296	CG33296	uncharacterized protein	2768941	429.254	-0.246172	0.0818616	-3.00718	0.00263685	0.0188876	-0.240767	4.23334	0.00387104	0.026751
FBgn0041182	CG7052	Tep2	Thioester-containing protein 2	34044	8317.31	0.567035	0.0765925	7.40327	1.32869e-13	1.51261e-11	0.572208	8.50541	3.58193e-13	3.98927e-11
FBgn0031969	CG7228	pes	peste	34087	1606.42	-0.150881	0.0412669	-3.65622	0.00025596	0.00274842	-0.145222	6.13374	0.00129167	0.011288
FBgn0045038	CG7105	Proc	Proctolin	250710	2312.21	-0.353473	0.0839724	-4.2094	2.56055e-05	0.000391772	-0.348272	6.65812	3.37238e-05	0.0005447
FBgn0032008	CG14277	CG14277	uncharacterized protein	34129	2871.68	-0.654005	0.0726726	-8.99934	2.27083e-19	6.2143e-17	-0.648826	6.97046	1.18157e-18	3.65066e-16
FBgn0032015	CG7830	Ostgamma	Oligosaccharide transferase gamma subunit	34137	1149.17	0.193494	0.0457096	4.23311	2.30484e-05	0.000358372	0.199044	5.6514	3.61825e-05	0.00057813
FBgn0032010	CG8086	CG8086	uncharacterized protein	34131	6292.16	0.246661	0.0892975	2.76224	0.00574064	0.0343758	0.25209	8.10254	0.00534812	0.0342866
FBgn0051898	CG31898	CG31898	uncharacterized protein	319012	35.3891	0.431586	0.159112	2.71247	0.0066784	0.0386267	0.436614	0.7126	0.00577304	0.0364257
FBgn0016122	CG10593	Acer	Angiotensin-converting enzyme-related	34189	4166.47	-0.317767	0.105193	-3.02082	0.00252095	0.0182507	-0.312967	7.50723	0.0029511	0.0219113
FBgn0032048	CG13094	Dh31	Diuretic hormone 31	34181	2891.17	0.1936	0.068019	2.84627	0.00442349	0.027746	0.199293	6.98118	0.0042137	0.0286222
FBgn0014417	CG13397	CG13397	uncharacterized protein	46386	503.287	-0.350634	0.0869112	-4.03439	5.4744e-05	0.000745957	-0.344871	4.46289	9.25707e-05	0.00124879
FBgn0003209	CG12437	raw	raw	44851	3972.36	0.198788	0.0528957	3.75811	0.000171203	0.00195213	0.204146	7.43916	0.000240683	0.00281129
FBgn0032095	CG18241	Toll-4	Toll-4	34235	31.6988	0.574643	0.194282	2.95777	0.00309871	0.0213061	0.577559	0.558708	0.00262613	0.0200743
FBgn0052982	CG32982	CG32982	uncharacterized protein	34237	1390.9	0.14625	0.0516076	2.83388	0.00459867	0.0287132	0.151841	5.92677	0.00577818	0.0364341
FBgn0032101	CG9586	CG9586	uncharacterized protein	34241	646.291	0.169366	0.0497135	3.40684	0.000657193	0.00607586	0.174996	4.82293	0.000729899	0.00705446
FBgn0011705	CG9552	rost	rolling stone	34222	1346.64	-0.70895	0.266995	-2.6553	0.0079239	0.0439717	-0.704473	5.87771	0.00658122	0.0404329
FBgn0032138	CG4364	CG4364	uncharacterized protein	34287	5090.27	-0.19694	0.0677292	-2.90775	0.0036404	0.0239827	-0.191142	7.79657	0.00653701	0.0402387
FBgn0032139	CG13116	CG13116	uncharacterized protein	34288	878.899	0.470644	0.0649316	7.2483	4.22036e-13	4.44205e-11	0.476086	5.26616	8.14903e-13	8.57708e-11
FBgn0032140	CG13117	CG13117	uncharacterized protein	34289	1746.51	0.58637	0.106737	5.49362	3.93778e-08	1.38683e-06	0.592216	6.25635	4.48796e-08	1.66611e-06
FBgn0015035	CG4105	Cyp4e3	Cytochrome P450-4e3	34291	1475.76	0.460281	0.153524	2.99811	0.00271662	0.0193312	0.463595	6.01132	0.0025534	0.0196438
FBgn0025366	CG5277	Ip259	Intronic Protein 259	34419	3778.75	-0.172979	0.0594626	-2.90904	0.0036254	0.0239146	-0.167101	7.36689	0.00714161	0.0430411
FBgn0027611	CG6206	LManII	Lysosomal alpha-mannosidase II	34437	7264.2	0.20637	0.0684375	3.01545	0.00256601	0.0184653	0.211825	8.31	0.00295651	0.0219345
FBgn0032242	CG5355	CG5355	uncharacterized protein	34421	1361	0.1804	0.0478063	3.77355	0.000160939	0.00185051	0.185807	5.89506	0.000203625	0.00242577
FBgn0053303	CG33303	CG33303	uncharacterized protein	2768916	1395.26	0.226881	0.054338	4.17537	2.97507e-05	0.000449739	0.232069	5.9312	3.81982e-05	0.000599774
FBgn0011703	CG5371	RnrL	Ribonucleoside diphosphate reductase large subunit	34392	109.224	0.997408	0.110248	9.04695	1.47013e-19	4.14144e-17	1.00153	2.28532	8.03336e-19	2.65322e-16
FBgn0032216	CG5384	Usp14	Ubiquitin specific protease 14	34387	1303.15	0.140013	0.0455605	3.07313	0.00211823	0.0158481	0.145414	5.83247	0.00242923	0.018901
FBgn0032264	CG6113	Lip4	Lipase 4	34450	1981.62	0.294317	0.0825205	3.56659	0.000361652	0.00366551	0.299176	6.43653	0.000285528	0.00322879
FBgn0032281	CG17107	CG17107	uncharacterized protein	34467	111.966	0.761648	0.160897	4.73376	2.20402e-06	4.70158e-05	0.766875	2.324	2.85412e-06	6.47791e-05
FBgn0024740	CG17116	Lip2	Lipase 2	43980	214.66	0.435279	0.117053	3.71866	0.000200285	0.00224629	0.440035	3.24039	0.000190097	0.00229025
FBgn0020270	CG16928	mre11	meiotic recombination 11	34565	355.149	0.253991	0.0819867	3.09796	0.00194859	0.0149428	0.259765	3.96314	0.00178153	0.0147299
FBgn0032350	CG6287	CG6287	uncharacterized protein	34554	6239.59	0.299649	0.0951131	3.15044	0.00163023	0.0129044	0.304692	8.09044	0.00148391	0.0126804
FBgn0028490	CG31705	CG31705	uncharacterized protein	34577	16999.1	0.240791	0.0823635	2.92352	0.00346096	0.0231605	0.246173	9.53633	0.00362695	0.0254684
FBgn0051704	CG31704	CG31704	uncharacterized protein	318906	483.089	0.735443	0.236946	3.10384	0.00191026	0.0147315	0.740395	4.40369	0.0020235	0.016314
FBgn0032382	CG14935	Mal-B2	Maltase B2	34598	5571.05	0.430345	0.0953969	4.5111	6.4492e-06	0.00012256	0.436194	7.92686	5.92175e-06	0.000120935
FBgn0032387	CG16965	CG16965	uncharacterized protein	34607	253.745	0.88077	0.123986	7.10379	1.21378e-12	1.1743e-10	0.884378	3.48071	1.57869e-12	1.62588e-10
FBgn0032390	CG16969	dgt2	dim gamma-tubulin 2	34610	164.466	0.32939	0.106335	3.09765	0.0019506	0.0149463	0.335095	2.86418	0.00213028	0.0170032
FBgn0051864	CG31864	Qtzl	Quetzalcoatl	318990	72.3721	0.789281	0.106632	7.40191	1.34237e-13	1.51261e-11	0.79408	1.70564	3.8888e-13	4.23261e-11
FBgn0032393	CG12264	Nfs1	Nfs1 cysteine desulfurase	34613	1709.59	0.496572	0.0918756	5.40483	6.48698e-08	2.12056e-06	0.502001	6.22442	5.51101e-08	1.98438e-06
FBgn0014019	CG5279	Rh5	Rhodopsin 5	34615	14591.7	-0.282776	0.0905234	-3.12379	0.00178539	0.0139132	-0.277425	9.31613	0.00277429	0.0209065
FBgn0027081	CG5353	ThrRS	Threonyl-tRNA synthetase	45784	2176.34	0.171056	0.0583125	2.93343	0.00335235	0.02258	0.176248	6.57201	0.00369178	0.0258479
FBgn0032414	CG17211	CG17211	uncharacterized protein	34639	427.391	-0.945897	0.331265	-2.85541	0.00429812	0.0271017	-0.941848	4.22822	0.00407436	0.0278347
FBgn0032415	CG17212	rho-6	rhomboid-6	34640	79.397	-0.9111	0.208382	-4.37226	1.22965e-05	0.000212591	-0.904373	1.82695	1.97282e-05	0.000344184
FBgn0015797	CG6601	Rab6	Rab6	34636	1622.51	0.176681	0.0554036	3.18899	0.00142772	0.0116183	0.182069	6.1485	0.00152174	0.0129213
FBgn0021796	CG5092	Tor	Target of rapamycin	47396	1394.74	-0.165343	0.0506814	-3.26241	0.00110471	0.00933061	-0.160037	5.9304	0.00266555	0.0202946
FBgn0032465	CG12404	Yip1d1	Yip1 domain-containing 1	34696	918.579	0.209361	0.0696247	3.00699	0.00263851	0.0188876	0.214764	5.32944	0.00263108	0.0200961
FBgn0032482	CG5547	Pect	Phosphoethanolamine cytidylyltransferase	34716	5258.92	-0.275572	0.0942962	-2.92241	0.00347335	0.0232155	-0.270412	7.84293	0.0043117	0.0291237
FBgn0027586	CG5867	CG5867	uncharacterized protein	34728	6000.85	-0.330392	0.10962	-3.01397	0.00257853	0.0185324	-0.325514	8.03366	0.00303786	0.0222792
FBgn0032495	CG16820	CG16820	uncharacterized protein	34730	592.94	-0.408592	0.137399	-2.97377	0.00294166	0.0204911	-0.404294	4.69737	0.00313228	0.022831
FBgn0032514	CG9302	CG9302	uncharacterized protein	34750	500.612	0.186056	0.0614699	3.02678	0.00247171	0.0180168	0.191451	4.4564	0.00259032	0.0198958
FBgn0032512	CG9305	Bdp1	B double prime 1	34748	705.392	0.406836	0.0996445	4.08288	4.44817e-05	0.000633996	0.411947	4.94935	3.87054e-05	0.000603779
FBgn0032507	CG9377	CG9377	uncharacterized protein	34743	897.789	-1.32754	0.254241	-5.22157	1.77409e-07	5.19639e-06	-1.32195	5.29563	1.32419e-07	4.32868e-06
FBgn0028546	CG9031	ics	icarus	34774	834.805	0.192522	0.0585044	3.29073	0.000999278	0.00860709	0.197935	5.19159	0.00101218	0.00924185
FBgn0027929	CG33119	NimB1	Nimrod B1	34813	244.386	0.552514	0.159004	3.47484	0.000511155	0.0049503	0.557751	3.42924	0.000495922	0.0051462
FBgn0028940	CG8864	Cyp28a5	Cyp28a5	34817	3186.14	0.401399	0.0927505	4.32772	1.50659e-05	0.000252388	0.405448	7.12118	1.19795e-05	0.00022498
FBgn0028939	CG18146	NimC2	Nimrod C2	34818	259.164	-1.22084	0.15965	-7.64694	2.05824e-14	2.85708e-12	-1.21565	3.50724	5.32294e-14	8.09256e-12
FBgn0028519	NA	NA	NA	NA	144.196	2.40568	0.385651	6.23797	4.43287e-10	2.55771e-08	2.40606	2.66854	9.34129e-10	5.43644e-08
FBgn0051769	CG31769	CG31769	uncharacterized protein	318934	3965.46	0.28788	0.0796172	3.6158	0.000299426	0.00313775	0.293097	7.43691	0.000295927	0.00331896
FBgn0028526	CG15293	CG15293	uncharacterized protein	34828	11925.7	0.360562	0.0987011	3.65307	0.000259124	0.00277927	0.366051	9.02482	0.000258702	0.00297461
FBgn0003255	CG8930	rk	rickets	34819	169.771	-0.259424	0.0889681	-2.91592	0.00354645	0.0235398	-0.253608	2.90483	0.00507959	0.0331719
FBgn0028542	CG33115	NimB4	Nimrod B4	34814	430.228	-0.710214	0.101088	-7.02571	2.12976e-12	1.96143e-10	-0.704573	4.23709	5.5476e-12	5.15873e-10
FBgn0028543	CG31839	NimB2	Nimrod B2	260645	3787.35	0.250688	0.0779151	3.21745	0.00129334	0.0106698	0.256364	7.37066	0.0012734	0.0111487
FBgn0015791	CG4212	Rab14	Rab14	34840	3680.43	-0.140781	0.0442904	-3.1786	0.00147989	0.0119919	-0.135345	7.32886	0.00461193	0.0306545
FBgn0028855	CG15282	CG15282	uncharacterized protein	34853	181.392	1.05253	0.213292	4.93469	8.02765e-07	1.91266e-05	1.05816	3.00557	1.05176e-06	2.61656e-05
FBgn0041713	CG4182	yellow-c	yellow-c	34879	1989.3	0.292917	0.0859481	3.40806	0.000654259	0.00606043	0.298494	6.44291	0.000592488	0.00596098
FBgn0001978	CG3647	stc	shuttle craft	34888	1347.5	0.157861	0.0537808	2.93527	0.00333252	0.0224848	0.163256	5.88115	0.00378477	0.0262685
FBgn0000317	CG7595	ck	crinkled	34882	939.89	-0.214558	0.059586	-3.60082	0.000317219	0.00326701	-0.209052	5.36181	0.000687052	0.00670804
FBgn0001977	CG4180	CIAPIN1	Cytokine induced apoptosis inhibitor 1	49424	848.177	0.208288	0.0524177	3.97362	7.0787e-05	0.000921193	0.213772	5.21466	9.97656e-05	0.00133086
FBgn0041627	CG18801	Ku80	Ku80	34930	367.269	0.656923	0.111932	5.86893	4.38606e-09	1.90953e-07	0.661996	4.01302	3.36873e-09	1.6805e-07
FBgn0001987	CG3903	Gli	Gliotactin	34927	1268.38	0.273256	0.068951	3.96304	7.39999e-05	0.000956506	0.278298	5.79362	7.02617e-05	0.000996987
FBgn0028515	CG4930	EndoGI	Endonuclease G inhibitor	34953	1115.05	0.236892	0.0356455	6.64577	3.01628e-11	2.15596e-09	0.24238	5.60828	2.01026e-09	1.05793e-07
FBgn0025678	CG5809	CaBP1	calcium-binding protein 1	34976	1486.68	0.365775	0.0838924	4.36005	1.30035e-05	0.000222804	0.37043	6.02265	1.14831e-05	0.000217363
FBgn0000250	CG5848	cact	cactus	34969	4256.49	0.242091	0.0564222	4.29071	1.78103e-05	0.00028913	0.247625	7.53898	3.16295e-05	0.000516975
FBgn0000339	CG5855	cni	cornichon	34967	1078.86	0.144377	0.0519805	2.77752	0.00547752	0.0330584	0.14971	5.56031	0.0056285	0.0357018
FBgn0028894	CG5869	GMF	Glia maturation factor	34963	402.202	0.240712	0.0769808	3.12691	0.00176656	0.0138349	0.245794	4.14055	0.00141519	0.0122335
FBgn0020416	CG4472	Idgf1	Imaginal disc growth factor 1	34978	2778.45	0.393919	0.0966222	4.0769	4.56408e-05	0.000643811	0.398775	6.92366	3.69258e-05	0.000582661
FBgn0020414	CG4559	Idgf3	Imaginal disc growth factor 3	34981	5271.75	0.359189	0.050344	7.1347	9.70004e-13	9.67781e-11	0.364389	7.84744	1.61218e-11	1.31194e-09
FBgn0032587	CG5953	CG5953	uncharacterized protein	34985	1022.17	0.388307	0.0845185	4.59434	4.34119e-06	8.57319e-05	0.393803	5.48311	3.72823e-06	8.06189e-05
FBgn0032601	CG17914	yellow-b	yellow-b	35005	595.413	0.39723	0.0637151	6.23448	4.53292e-10	2.59978e-08	0.402588	4.70616	7.94809e-10	4.72837e-08
FBgn0051781	CR31781	lncRNA:CR31781	long non-coding RNA:CR31781	12798248	3226.48	0.655079	0.0884681	7.40469	1.31458e-13	1.51261e-11	0.661369	7.14018	1.94928e-13	2.30496e-11
FBgn0051809	CG31809	CG31809	uncharacterized protein	318954	93.952	0.346329	0.114597	3.02214	0.00250992	0.0181933	0.351863	2.07047	0.00260805	0.0199999
FBgn0022213	CG13281	Cse1	Chromosome segregation 1	35016	765.114	0.164245	0.0480572	3.4177	0.000631532	0.00588406	0.170061	5.06612	0.000812228	0.00765823
FBgn0032609	CG13280	CG13280	uncharacterized protein	35015	70.0686	-1.35197	0.366228	-3.69162	0.00022283	0.00244196	-1.34245	1.65235	0.000334013	0.00368144
FBgn0032596	CG17331	Prosbeta4	Proteasome beta4 subunit	34999	1076.06	0.198981	0.0658429	3.02206	0.00251063	0.0181933	0.204166	5.55686	0.00218593	0.0173581
FBgn0032652	CG6870	CG6870	uncharacterized protein	35067	2988.24	-0.491676	0.171534	-2.86635	0.00415239	0.0264088	-0.486314	7.02798	0.00482832	0.0319597
FBgn0032639	CG18563	CG18563	uncharacterized protein	35050	164.318	2.48351	0.271757	9.13874	6.3186e-20	1.89124e-17	2.48728	2.86704	6.05818e-18	1.61181e-15
FBgn0032638	CG6639	SPH93	Serine protease homolog 93	35049	1704.8	2.75566	0.355677	7.74767	9.35971e-15	1.40074e-12	2.7613	6.22368	6.3701e-14	9.3656e-12
FBgn0000120	CG5711	Arr1	Arrestin 1	35078	148919	-0.387417	0.0886049	-4.37241	1.22881e-05	0.000212591	-0.382073	12.6664	2.90927e-05	0.000480925
FBgn0041184	CG15154	Socs36E	Suppressor of cytokine signaling at 36E	35085	1249.9	0.358226	0.061394	5.83487	5.38309e-09	2.29152e-07	0.363473	5.77313	1.05453e-08	4.59105e-07
FBgn0032694	CG15162	MESR3	Misexpression suppressor of ras 3	35116	1835.49	0.256687	0.0760286	3.37619	0.000734981	0.00671075	0.262575	6.32642	0.000688461	0.00671495
FBgn0053120	CG33120	CG33120	uncharacterized protein	326260	1893.43	-0.398779	0.146377	-2.72433	0.00644317	0.0374925	-0.394597	6.36989	0.00720272	0.0432524
FBgn0032704	CG10373	Jwa	Jwa	35128	2365.51	0.10441	0.0301586	3.46204	0.000536106	0.00516063	0.110031	6.6919	0.0028268	0.0212354
FBgn0051793	CG31793	CG31793	uncharacterized protein	326161	1444.03	0.460066	0.0864193	5.32365	1.01705e-07	3.20437e-06	0.464297	5.98036	6.3133e-08	2.21497e-06
FBgn0002031	CG10691	l(2)37Cc	lethal (2) 37Cc	49168	1831.28	0.348332	0.0674187	5.1667	2.38257e-07	6.61457e-06	0.353382	6.32331	3.39382e-07	9.88024e-06
FBgn0032753	CG17572	CG17572	uncharacterized protein	35182	478.98	-0.462595	0.124729	-3.70881	0.000208232	0.00231106	-0.457297	4.39321	0.000255657	0.00294737
FBgn0032752	CG10702	CG10702	uncharacterized protein	35181	1214.67	0.217175	0.049218	4.41252	1.02175e-05	0.00018224	0.222722	5.73122	2.0932e-05	0.000361237
FBgn0032744	CG15173	Ttc19	Tetratricopeptide repeat domain 19	35172	652.588	0.211079	0.0518295	4.07257	4.64967e-05	0.000654919	0.216614	4.8371	6.3931e-05	0.000923577
FBgn0032731	CG10641	Swip-1	Swiprosin-1	35158	2199.28	0.275633	0.0697628	3.95101	7.78236e-05	0.000993859	0.281	6.58684	7.13026e-05	0.00100578
FBgn0032770	CG13086	CG13086	uncharacterized protein	35208	281	0.405057	0.101148	4.00461	6.21203e-05	0.000828675	0.410402	3.62775	5.5273e-05	0.000818246
FBgn0032772	CG17350	CG17350	uncharacterized protein	35210	488.486	0.355738	0.077144	4.61135	4.00072e-06	7.94998e-05	0.361442	4.42244	4.25836e-06	8.98382e-05
FBgn0032781	CG9987	RtcB	RtcB RNA ligase	35220	718.586	0.384247	0.0483151	7.95294	1.82141e-15	3.00783e-13	0.389857	4.97677	6.45364e-14	9.3656e-12
FBgn0032783	CG10237	CG10237	uncharacterized protein	35222	3780.56	-0.426934	0.126051	-3.387	0.00070662	0.00648898	-0.421186	7.36783	0.000923219	0.0085684
FBgn0032774	CG17549	CG17549	uncharacterized protein	35212	19893.8	0.43503	0.0474045	9.17698	4.43369e-20	1.36987e-17	0.440727	9.76332	7.67824e-17	1.751e-14
FBgn0003346	CG9999	RanGAP	Ran GTPase activating protein	35223	362.925	0.134703	0.0498001	2.70487	0.00683311	0.0393551	0.140651	3.99356	0.00699309	0.0423387
FBgn0000964	CG10034	tj	traffic jam	35227	904.493	-0.685709	0.13801	-4.96856	6.74529e-07	1.62737e-05	-0.681166	5.30441	7.83808e-07	2.0073e-05
FBgn0041180	CG10363	Tep4	Thioester-containing protein 4	35248	7164.75	0.251392	0.0792436	3.1724	0.00151184	0.0122094	0.256535	8.29017	0.00150989	0.0128435
FBgn0032805	CG10337	CG10337	uncharacterized protein	35247	92.8721	0.831634	0.192217	4.32653	1.5148e-05	0.000253206	0.835165	2.05067	1.71521e-05	0.00030707
FBgn0032797	CG10186	Hasp	Hig-anchoring scaffold protein	35238	21093.7	-0.190414	0.0481764	-3.95244	7.73579e-05	0.000990553	-0.18482	9.84715	0.000567783	0.00574258
FBgn0032796	CG10188	CG10188	uncharacterized protein	35237	1682.55	-0.135969	0.044119	-3.08186	0.00205711	0.0155142	-0.130446	6.20089	0.0067974	0.0415744
FBgn0032819	CG10463	CG10463	uncharacterized protein	35264	165.464	0.395669	0.0673836	5.87188	4.30874e-09	1.88443e-07	0.401487	2.87032	9.7697e-09	4.31217e-07
FBgn0032836	CG10680	CG10680	uncharacterized protein	35282	6978.35	0.394357	0.0664201	5.93731	2.89735e-09	1.32147e-07	0.399968	8.25194	5.77179e-09	2.67064e-07
FBgn0032817	CG10631	CG10631	uncharacterized protein	35262	2043.08	-0.368804	0.0711679	-5.18216	2.19331e-07	6.2337e-06	-0.363556	6.48028	4.72663e-07	1.27167e-05
FBgn0032857	CG10947	CG10947	uncharacterized protein	35309	884.912	-0.359841	0.0578898	-6.21597	5.10098e-10	2.87395e-08	-0.354153	5.27448	2.7493e-09	1.40068e-07
FBgn0011638	CG10922	La	La autoantigen-like	35305	1565.64	0.219073	0.0469656	4.66454	3.09302e-06	6.33012e-05	0.224597	6.0973	8.35249e-06	0.000163935
FBgn0032870	CG2608	CG2608	uncharacterized protein	35323	599.714	-0.138836	0.0419045	-3.31314	0.000922533	0.00806207	-0.133347	4.7152	0.00355639	0.0251574
FBgn0032889	CG9331	CG9331	uncharacterized protein	35347	2839.79	0.312519	0.0926889	3.37169	0.000747074	0.00677602	0.316968	6.95513	0.000615658	0.00616173
FBgn0051673	CG31673	CG31673	uncharacterized protein	35348	747.137	0.408982	0.0803453	5.09031	3.57486e-07	9.2275e-06	0.413925	5.0319	3.00616e-07	8.94193e-06
FBgn0032899	CG9338	CG9338	uncharacterized protein	35357	2432.83	0.254657	0.0434085	5.86652	4.45039e-09	1.92877e-07	0.260221	6.73237	4.30965e-08	1.60614e-06
FBgn0051675	CG31675	CG31675	uncharacterized protein	318879	332.806	-0.589666	0.136854	-4.30872	1.64205e-05	0.000269307	-0.583894	3.86803	2.17016e-05	0.000373173
FBgn0032906	CG9273	RPA2	Replication protein A2	35364	220.846	0.414437	0.0773245	5.35971	8.33533e-08	2.67009e-06	0.419859	3.28412	1.69508e-07	5.41182e-06
FBgn0032901	CG9339	sky	skywalker	35359	207.061	-0.47911	0.141942	-3.37539	0.000737112	0.00671747	-0.473683	3.18671	0.000910138	0.00847986
FBgn0010395	CG1762	Itgbn	Integrin betanu subunit	35368	124.886	1.19321	0.185786	6.4225	1.34052e-10	8.17805e-09	1.19661	2.4719	1.94184e-10	1.26524e-08
FBgn0032911	CG9264	tadr	torn and diminished rhabdomeres	35370	1398.4	-0.215382	0.0682674	-3.15497	0.00160514	0.0127479	-0.209548	5.93441	0.00274718	0.0207348
FBgn0032916	CG9257	CG9257	uncharacterized protein	35375	517.114	-0.149664	0.0438113	-3.41611	0.000635215	0.00591263	-0.144309	4.50226	0.00195691	0.0159637
FBgn0032923	CG9248	CG9248	uncharacterized protein	35384	1019.58	0.158038	0.0510774	3.09408	0.00197424	0.0150671	0.163388	5.47901	0.00209017	0.0167249
FBgn0015570	CG2505	alpha-Est2	alpha-Esterase-2	40908	1349.99	-0.802921	0.201206	-3.99055	6.59209e-05	0.000869683	-0.798934	5.88202	9.03113e-05	0.00122695
FBgn0051146	CG31146	Nlg1	Neuroligin 1	40913	233.143	-0.418937	0.0770766	-5.43533	5.46963e-08	1.83818e-06	-0.413127	3.35926	1.97002e-07	6.12626e-06
FBgn0015568	CG1031	alpha-Est1	alpha-Esterase-1	40909	1747.63	0.252369	0.0664562	3.79753	0.000146148	0.00170916	0.257728	6.25605	0.000169875	0.00209403
FBgn0015576	CG1121	alpha-Est8	alpha-Esterase-8	40899	2606.27	-0.287682	0.0785684	-3.66155	0.000250696	0.00270097	-0.282541	6.83133	0.000390915	0.00419281
FBgn0037490	CG10053	CG10053	uncharacterized protein	40871	100.957	0.279741	0.104179	2.68519	0.00724887	0.0412014	0.285169	2.16825	0.00699057	0.0423387
FBgn0014863	CG1019	Mlp84B	Muscle LIM protein at 84B	40849	5868.88	-0.291712	0.0690849	-4.22252	2.4159e-05	0.000373217	-0.28668	8.00147	4.80132e-05	0.000726493
FBgn0024289	CG1982	Sodh-1	Sorbitol dehydrogenase 1	40836	1884.2	0.679351	0.179794	3.77849	0.000157779	0.00182384	0.684141	6.3646	0.000163754	0.00202379
FBgn0004782	CG1252	Ccp84Ab	Ccp84Ab	40824	27.2171	0.839772	0.225934	3.71689	0.000201691	0.00225102	0.840868	0.360798	0.000141965	0.00180458
FBgn0026565	CG1315	Ass	Argininosuccinate synthase	40812	395.045	-0.509961	0.139885	-3.64559	0.000266783	0.00284791	-0.50521	4.11411	0.000324272	0.00359061
FBgn0037446	CG10267	Zif	Zinc-finger protein	40795	614.95	0.140962	0.0459047	3.07075	0.00213522	0.0159401	0.146516	4.75183	0.00290916	0.0217009
FBgn0037445	CG9727	CG9727	uncharacterized protein	40794	1905.83	-0.19041	0.0635258	-2.99736	0.00272331	0.0193644	-0.184994	6.37982	0.00422333	0.0286451
FBgn0037443	CG1021	Dmtn	Dementin	40792	5794.03	-0.183574	0.0465205	-3.94609	7.94377e-05	0.00100909	-0.178242	7.98315	0.000433478	0.00458768
FBgn0037531	CG10445	CG10445	uncharacterized protein	40938	48.2887	0.527481	0.130984	4.02707	5.64756e-05	0.000764304	0.532074	1.13307	5.59765e-05	0.000824835
FBgn0037521	CG2993	CG2993	uncharacterized protein	40924	2326.53	-0.210269	0.0631284	-3.33082	0.000865909	0.0076369	-0.204828	6.66736	0.0014238	0.0122652
FBgn0037519	CG3014	CG3014	uncharacterized protein	40922	59.7272	0.427196	0.140565	3.03914	0.00237254	0.0174399	0.431837	1.43524	0.00280507	0.0210886
FBgn0001138	CG9656	grn	grain	40962	188.089	-0.251953	0.0819221	-3.07552	0.00210136	0.0157858	-0.245804	3.0511	0.00384556	0.0266325
FBgn0037541	CG2747	CG2747	uncharacterized protein	40950	5043.81	-0.21817	0.0481978	-4.52656	5.99525e-06	0.000114616	-0.212817	7.78326	3.98895e-05	0.000620229
FBgn0037537	CG2767	CG2767	uncharacterized protein	40946	3378.77	0.174479	0.0593917	2.93777	0.00330587	0.0223929	0.179698	7.20595	0.00321562	0.0233157
FBgn0037533	CG2791	CD98hc	CD98 heavy chain	40941	6605.73	0.174815	0.0365397	4.78425	1.71631e-06	3.79649e-05	0.180177	8.17261	2.46987e-05	0.000416486
FBgn0014861	CG7538	Mcm2	Minichromosome maintenance 2	40973	47.7347	0.289254	0.104921	2.75688	0.00583555	0.0347377	0.294495	1.12315	0.00496858	0.0325284
FBgn0010173	CG9633	RpA-70	Replication Protein A 70	40972	1326.65	0.31938	0.0576598	5.53905	3.0412e-08	1.10755e-06	0.32472	5.85874	5.19003e-08	1.87585e-06
FBgn0037592	CG11737	CG11737	uncharacterized protein	41009	1407.58	-0.158323	0.0479446	-3.30221	0.000959279	0.00832244	-0.152746	5.94341	0.00278536	0.0209569
FBgn0037607	CG8036	CG8036	uncharacterized protein	41027	7974.5	0.334901	0.127137	2.63418	0.00843411	0.0460377	0.339182	8.44418	0.00784137	0.0463323
FBgn0037632	CG8351	CCT7	Chaperonin containing TCP1 subunit 7	41054	1268.62	0.177917	0.0668887	2.65989	0.00781651	0.0435777	0.183153	5.79424	0.00737691	0.04416
FBgn0037638	CG8379	CG8379	uncharacterized protein	41060	967.494	0.10824	0.0324845	3.33206	0.000862058	0.00761696	0.113724	5.40363	0.00235637	0.0184541
FBgn0037633	CG9839	CG9839	uncharacterized protein	41055	292.858	0.369778	0.0851769	4.34129	1.41649e-05	0.000239287	0.375664	3.68744	1.63564e-05	0.000295589
FBgn0037627	CG13318	CG13318	uncharacterized protein	41048	316.36	0.382643	0.121706	3.144	0.00166656	0.0131593	0.388901	3.79957	0.00164299	0.0137798
FBgn0037623	CG9801	CG9801	uncharacterized protein	41044	959.164	0.125241	0.0379175	3.30299	0.000956609	0.00831433	0.130688	5.39148	0.0020784	0.0166585
FBgn0037609	CG9773	CG9773	uncharacterized protein	41029	367.69	0.175715	0.0601806	2.91979	0.00350264	0.0233461	0.181285	4.01313	0.00379816	0.0263423
FBgn0037646	CG11967	CAHbeta	Carbonic anhydrase beta	41070	530.557	0.236286	0.0819342	2.88386	0.00392838	0.0253887	0.24144	4.53885	0.00308808	0.0226128
FBgn0037671	CG8444	ATP6AP2	ATPase H+ transporting accessory protein 2	41104	5028.62	0.104503	0.029151	3.58488	0.00033723	0.00343982	0.109806	7.77924	0.00294095	0.0218699
FBgn0010803	CG9735	TrpRS	Tryptophanyl-tRNA synthetase	45399	883.452	0.368313	0.0718789	5.12408	2.99001e-07	8.02192e-06	0.37358	5.27354	3.69012e-07	1.04568e-05
FBgn0010222	CG18466	Nmdmc	NAD-dependent methylenetetrahydrofolate dehydrogenase	47895	1365.4	1.81769	0.192865	9.42467	4.31477e-21	1.72195e-18	1.82049	5.90017	8.32791e-20	3.46803e-17
FBgn0026380	CG11981	Prosbeta3	Proteasome beta3 subunit	41079	1048.52	0.20909	0.0749155	2.79101	0.00525436	0.0319735	0.214299	5.51961	0.00441321	0.0295593
FBgn0051100	CG31100	CG31100	uncharacterized protein	41075	1174.83	0.424352	0.143747	2.95207	0.00315646	0.0216102	0.430516	5.6848	0.00302443	0.022247
FBgn0037696	CG9362	GstZ1	Glutathione S transferase Z1	41132	268.594	0.345922	0.132446	2.61181	0.00900656	0.0484634	0.351013	3.56215	0.0083992	0.0489043
FBgn0037718	CG8286	P58IPK	P58IPK	41161	1926.55	0.295092	0.0693767	4.25347	2.10479e-05	0.00033212	0.300196	6.39601	2.30695e-05	0.000392469
FBgn0037723	CG8327	SpdS	Spermidine Synthase	41167	1362.19	-0.580921	0.144819	-4.01135	6.03731e-05	0.000809879	-0.576049	5.89556	7.55364e-05	0.00104853
FBgn0002431	CG9484	hyd	hyperplastic discs	41181	4192.37	-0.159372	0.0546347	-2.91705	0.00353364	0.023471	-0.154412	7.51656	0.00677716	0.0414771
FBgn0037715	CG9399	CG9399	uncharacterized protein	41157	1645.8	-0.296771	0.0705729	-4.20516	2.60893e-05	0.000398538	-0.291211	6.16847	4.51535e-05	0.000689761
FBgn0003205	CG9375	Ras85D	Ras oncogene at 85D	41140	2173.43	0.101609	0.034255	2.96625	0.00301459	0.0208927	0.107249	6.5698	0.0068659	0.0419131
FBgn0037743	CG8412	CG8412	uncharacterized protein	41191	1160.79	0.167963	0.043545	3.85723	0.000114679	0.00138337	0.173392	5.66617	0.000228345	0.00269015
FBgn0037750	CG12946	Whamy	WHAMM and JMY related	41198	142.598	0.481797	0.101193	4.76119	1.92451e-06	4.1843e-05	0.486973	2.66078	2.88674e-06	6.52188e-05
FBgn0037796	CG12814	CG12814	uncharacterized protein	41246	1942.52	0.382781	0.0865157	4.42441	9.67077e-06	0.000172811	0.38794	6.40808	8.02378e-06	0.000159113
FBgn0037801	CG3999	CG3999	uncharacterized protein	41253	779.067	0.913722	0.202516	4.51184	6.42672e-06	0.000122376	0.916579	5.09132	8.24352e-06	0.000162462
FBgn0025879	CG6281	Timp	Tissue inhibitor of metalloproteases	41248	3225.53	0.323923	0.0796091	4.06892	4.72316e-05	0.000662349	0.329683	7.13938	4.41226e-05	0.00067617
FBgn0037835	CG14687	CG14687	uncharacterized protein	41297	2602.47	-0.299107	0.0529373	-5.65022	1.60241e-08	6.13917e-07	-0.293619	6.82901	1.15251e-07	3.84624e-06
FBgn0037819	CG14688	CG14688	uncharacterized protein	41275	2422.81	-0.436227	0.144465	-3.01961	0.002531	0.0182958	-0.43177	6.72499	0.00276675	0.0208661
FBgn0037853	CG14696	CG14696	uncharacterized protein	41317	408.444	0.191612	0.0728141	2.63152	0.00850037	0.0463121	0.197071	4.16347	0.00853372	0.049477
FBgn0037852	CG6608	Tpc1	Thiamine pyrophosphate carrier protein 1	41316	566.528	0.288417	0.0703708	4.09853	4.15779e-05	0.00060247	0.293268	4.63369	3.31394e-05	0.000537071
FBgn0037850	CG14695	CG14695	uncharacterized protein	41314	91.338	0.50296	0.115726	4.34612	1.38565e-05	0.000235732	0.507857	2.03321	1.92571e-05	0.00033843
FBgn0027584	CG4757	CG4757	uncharacterized protein	41330	2445.72	1.45258	0.227827	6.37581	1.82003e-10	1.09637e-08	1.45838	6.74129	2.839e-11	2.1929e-09
FBgn0037874	CG4800	Tctp	Translationally controlled tumor protein	41341	20740	-0.169883	0.046282	-3.67061	0.000241976	0.00262177	-0.164348	9.82269	0.00149893	0.0127843
FBgn0037882	CG17187	CG17187	uncharacterized protein	41351	171.892	0.256079	0.0741722	3.4525	0.000555419	0.00531493	0.261816	2.92644	0.000779779	0.00743156
FBgn0011774	CG5247	Irbp	Inverted repeat-binding protein	117419	374.238	0.525805	0.0917101	5.73333	9.84751e-09	3.98478e-07	0.531274	4.03958	9.09572e-09	4.07097e-07
FBgn0037906	CG14704	PGRP-LB	Peptidoglycan recognition protein LB	41379	451.748	0.636765	0.143189	4.44701	8.70729e-06	0.000158552	0.642881	4.31006	8.12035e-06	0.000160696
FBgn0037934	CG6830	CG6830	uncharacterized protein	41408	451.057	0.377652	0.112723	3.35028	0.000807309	0.00719963	0.381091	4.30551	0.000637759	0.00632831
FBgn0037974	CG12224	CG12224	uncharacterized protein	41453	341.054	0.247325	0.0821372	3.01112	0.00260282	0.018674	0.252707	3.90474	0.00221531	0.0175213
FBgn0037973	CG18547	CG18547	uncharacterized protein	41452	529.452	0.598531	0.10821	5.5312	3.18049e-08	1.14954e-06	0.603039	4.53626	2.28813e-08	9.09367e-07
FBgn0037963	CG6977	Cad87A	Cadherin 87A	41441	1349.15	-0.154314	0.0488275	-3.16039	0.00157559	0.0125671	-0.149024	5.88222	0.00339528	0.0243049
FBgn0010038	CG4181	GstD2	Glutathione S transferase D2	48335	147.429	1.21631	0.255623	4.7582	1.95327e-06	4.22312e-05	1.21656	2.70155	3.03009e-06	6.71811e-05
FBgn0010039	CG4381	GstD3	Glutathione S transferase D3	48336	297.005	0.779122	0.152327	5.1148	3.14067e-07	8.35861e-06	0.781897	3.70545	2.91163e-07	8.71487e-06
FBgn0010041	CG12242	GstD5	Glutathione S transferase D5	48338	37.3065	1.28192	0.295285	4.3413	1.41645e-05	0.000239287	1.28231	0.77229	1.66891e-05	0.000301033
FBgn0038020	CG10091	GstD9	Glutathione S transferase D9	41502	1107	0.44741	0.0751291	5.95522	2.59722e-09	1.20175e-07	0.452183	5.59793	2.44077e-09	1.25687e-07
FBgn0013279	CG6489	Hsp70Bc	Heat-shock-protein-70Bc	48583	32.5059	0.854822	0.29057	2.94188	0.00326227	0.0221446	0.858533	0.607196	0.00311185	0.0227174
FBgn0028374	CG6371	Hug	Hugin	41547	2206.28	0.335049	0.0831404	4.02991	5.57975e-05	0.000758054	0.340956	6.5922	5.41073e-05	0.000805972
FBgn0038072	CG6225	CG6225	uncharacterized protein	41559	514.61	-0.24659	0.070254	-3.50998	0.000448141	0.00443878	-0.241187	4.49528	0.00065164	0.00643444
FBgn0038074	CG6188	Gnmt	Glycine N-methyltransferase	41561	5842.1	0.976959	0.144728	6.75031	1.47531e-11	1.14882e-09	0.98363	7.99676	2.83117e-11	2.1929e-09
FBgn0016693	CG6148	Past1	Putative Achaete Scute Target 1	41569	2607.59	0.172439	0.0499148	3.45467	0.000550974	0.00528251	0.177785	6.83225	0.000751925	0.00721637
FBgn0038083	CG5999	Ugt37A3	UDP-glycosyltransferase family 37 member A3	41574	649.869	4.08901	0.5903	6.92701	4.29837e-12	3.77705e-10	4.08342	4.82184	3.70839e-10	2.3215e-08
FBgn0001296	CG12286	kar	karmoisin	45883	1421.28	-0.165647	0.056422	-2.93586	0.0033262	0.0224829	-0.160095	5.95778	0.00624539	0.0386747
FBgn0038088	CG10126	CG10126	uncharacterized protein	41579	1620.76	0.455902	0.11059	4.12246	3.7484e-05	0.000550647	0.461348	6.14756	3.0636e-05	0.000503314
FBgn0051345	CG31345	CG31345	uncharacterized protein	41576	348.879	-0.340261	0.117964	-2.88445	0.00392098	0.025358	-0.334707	3.93642	0.00455532	0.0303203
FBgn0003308	CG7642	ry	rosy	41605	1399.97	0.310041	0.0952398	3.25538	0.00113242	0.00953943	0.314793	5.9358	0.000929007	0.00861377
FBgn0041710	CG18550	yellow-f	yellow-f	41595	300.369	0.683178	0.127001	5.37933	7.47638e-08	2.4166e-06	0.68752	3.72258	6.06561e-08	2.1359e-06
FBgn0038142	CG14379	CheA87a	Chemosensory protein A 87a	41642	165.593	0.474457	0.17857	2.65698	0.0078844	0.0437927	0.480304	2.87566	0.00792246	0.0466675
FBgn0038144	CG8870	CG8870	uncharacterized protein	41645	59.4319	0.904371	0.130655	6.92183	4.45832e-12	3.88198e-10	0.908682	1.4298	7.3423e-12	6.69758e-10
FBgn0038148	CG14377	CG14377	uncharacterized protein	41649	34.1965	0.676613	0.201132	3.36402	0.000768166	0.00691493	0.680737	0.673326	0.000794866	0.00754242
FBgn0038149	CG9796	GILT1	Gamma-interferon-inducible lysosomal thiol reductase 1	41650	2566.11	0.202392	0.0732847	2.76173	0.00574964	0.0343758	0.208072	6.80962	0.00542876	0.0346645
FBgn0038180	CG9307	Cht5	Chitinase 5	41687	227.346	-0.352308	0.110782	-3.1802	0.00147171	0.0119515	-0.346599	3.32348	0.00190065	0.0155461
FBgn0028487	CG9611	f-cup	flyers-cup	41677	1975.64	-0.140818	0.048249	-2.91857	0.00351642	0.0234053	-0.135158	6.43207	0.00854763	0.0495277
FBgn0003060	CG9757	CG9757	uncharacterized protein	41662	68.6225	1.40426	0.290906	4.82719	1.38474e-06	3.13548e-05	1.40953	1.64928	2.25809e-06	5.26228e-05
FBgn0038160	CG9759	CG9759	uncharacterized protein	41661	2807.05	1.40616	0.198782	7.0739	1.50636e-12	1.44279e-10	1.41267	6.94085	5.01738e-12	4.75807e-10
FBgn0038197	CG3143	foxo	forkhead box, sub-group O	41709	2528.18	-0.179154	0.0642223	-2.78959	0.00527755	0.0320942	-0.173828	6.78693	0.00724081	0.0434267
FBgn0038198	CG3153	Npc2b	Niemann-Pick type C-2b	41710	3863.63	0.305523	0.0928102	3.29191	0.000995086	0.0085907	0.311157	7.39947	0.000894365	0.00834751
FBgn0053329	CG33329	Sp212	Serine-peptidase 212	2768666	798.888	0.376928	0.0762547	4.94301	7.69237e-07	1.83735e-05	0.382208	5.12869	7.17907e-07	1.85841e-05
FBgn0053109	CG33109	CG33109	uncharacterized protein	326258	142.986	-2.02378	0.721506	-2.80494	0.00503252	0.0308588	-2.00669	2.65105	0.00618682	0.0383791
FBgn0013767	CG3302	Crz	Corazonin	41742	1778.48	0.252166	0.0767458	3.28573	0.0010172	0.00874572	0.258251	6.28121	0.00101491	0.00925789
FBgn0038250	CG3505	CG3505	uncharacterized protein	41777	894.079	0.400275	0.0785608	5.0951	3.48549e-07	9.04918e-06	0.405586	5.29087	3.46402e-07	1.00412e-05
FBgn0004629	CG8050	Cys	Cystatin-like	41767	8871.6	0.658297	0.118843	5.53922	3.0383e-08	1.10755e-06	0.664197	8.59908	3.61193e-08	1.3838e-06
FBgn0038243	CG8066	CG8066	uncharacterized protein	41766	676.296	0.401124	0.0527405	7.60562	2.83536e-14	3.87959e-12	0.406426	4.8888	1.66951e-13	2.05007e-11
FBgn0051313	CG31313	CG31313	uncharacterized protein	318677	2707.63	0.519132	0.0923495	5.62139	1.89431e-08	7.14319e-07	0.524621	6.8874	1.84517e-08	7.52043e-07
FBgn0038237	CG8279	Pde6	Phosphodiesterase 6	41760	2102.81	-0.203103	0.0589859	-3.44325	0.000574774	0.00546953	-0.197663	6.5215	0.00100975	0.00922842
FBgn0038256	CG7530	CG7530	uncharacterized protein	41784	2078.14	-0.176312	0.0395169	-4.46169	8.13175e-06	0.000149493	-0.170531	6.50494	0.000116691	0.00152687
FBgn0038294	CG6803	Mf	Myofilin	41824	14725	-0.321732	0.0785712	-4.09478	4.22571e-05	0.000609414	-0.316382	9.32833	8.25096e-05	0.00113873
FBgn0038302	CG4210	CG4210	uncharacterized protein	41832	100.155	0.485063	0.146881	3.30242	0.000958558	0.00832244	0.489298	2.15234	0.000968257	0.00891727
FBgn0038312	CG4334	Zip88E	Zinc/iron regulated transporter-related protein 88E	41847	194.243	-0.229104	0.0679294	-3.37268	0.000744393	0.00676451	-0.22317	3.09929	0.00173483	0.0144363
FBgn0000533	CG4920	ea	easter	41858	632.662	0.191327	0.0651478	2.93682	0.003316	0.0224457	0.196803	4.79308	0.00324715	0.0234726
FBgn0026737	CG6171	CG6171	uncharacterized protein	41872	502.88	0.248812	0.0609474	4.0824	4.45724e-05	0.000634345	0.254415	4.46278	5.43627e-05	0.000808091
FBgn0013269	CG6226	Fkbp39	FK506-binding protein 39kD	41860	631.793	-0.174554	0.0582697	-2.99562	0.00273886	0.0194605	-0.169032	4.7894	0.00516195	0.0334967
FBgn0038311	CG14864	CG14864	uncharacterized protein	41846	155.927	0.307509	0.103796	2.96262	0.00305036	0.0210949	0.313039	2.78834	0.00340285	0.0243409
FBgn0038299	CG6687	Spn88Eb	Serpin 88Eb	41829	2827.46	1.23917	0.154715	8.00942	1.1525e-15	1.97119e-13	1.24434	6.95008	3.63784e-15	6.45245e-13
FBgn0000047	CG5178	Act88F	Actin 88F	41885	67.1801	-0.774936	0.175995	-4.40317	1.06682e-05	0.00018783	-0.767564	1.59312	1.57538e-05	0.000286319
FBgn0038344	CG5205	obe	obelus	41891	570.214	0.195362	0.0657617	2.97075	0.00297073	0.0206635	0.200521	4.64357	0.00272338	0.0206202
FBgn0038343	CG14871	Trissin	trissin	41890	828.611	0.318983	0.0777756	4.10132	4.10794e-05	0.000596149	0.324898	5.18179	4.02675e-05	0.000625093
FBgn0038341	NA	NA	NA	NA	692.503	-0.212938	0.0549819	-3.87288	0.000107556	0.00130732	-0.207474	4.92167	0.000283541	0.00321391
FBgn0026616	CG4606	alpha-Man-IIb	alpha-Mannosidase class II b	41913	2521.82	-0.292583	0.107331	-2.72599	0.00641096	0.0373504	-0.286843	6.78366	0.00759889	0.0452063
FBgn0003483	CG3158	spn-E	spindle E	41919	46.4521	0.613511	0.174294	3.51997	0.000431595	0.0042971	0.617365	1.0835	0.000381263	0.00410769
FBgn0000246	CG17604	c(3)G	crossover suppressor on 3 of Gowen	47765	263.641	0.22576	0.083135	2.71558	0.006616	0.0383352	0.23163	3.53596	0.00694795	0.0421988
FBgn0027948	CG5000	msps	mini spindles	41952	4875.14	-0.150386	0.0484681	-3.10279	0.00191706	0.0147601	-0.144961	7.7343	0.00549318	0.0349825
FBgn0038412	CG6898	Zip89B	Zinc/iron regulated transporter-related protein 89B	41975	710.196	0.536582	0.0939488	5.71143	1.12029e-08	4.4896e-07	0.542582	4.96046	1.28962e-08	5.46548e-07
FBgn0040237	CG6815	bor	belphegor	53565	1066.1	0.385066	0.0762826	5.04788	4.46729e-07	1.12599e-05	0.389502	5.54335	3.74206e-07	1.05416e-05
FBgn0024491	CG6046	Bin1	Bicoid interacting protein 1	41965	881.454	1.96217	0.30275	6.48115	9.10247e-11	5.81223e-09	1.96239	5.26798	2.99137e-10	1.88496e-08
FBgn0027095	CG7013	Manf	Mesencephalic astrocyte-derived neurotrophic factor	41983	1048.26	0.289933	0.0679414	4.2674	1.97761e-05	0.000315251	0.295019	5.51902	1.96724e-05	0.000343836
FBgn0038439	CG14900	Cad89D	Cadherin 89D	42006	75.1926	-0.635711	0.140049	-4.53921	5.64648e-06	0.000108817	-0.629569	1.75512	1.03885e-05	0.000199003
FBgn0038438	CG14899	Der-2	Derlin-2	42005	733.321	0.149018	0.0442256	3.36949	0.000753062	0.00681098	0.154582	5.00504	0.00122801	0.0108305
FBgn0044826	CG14895	Pak3	Pak3	41995	1618.22	0.171101	0.0638484	2.67981	0.0073665	0.0416277	0.176073	6.14436	0.00655935	0.0403503
FBgn0015019	CG8977	CCT3	Chaperonin containing TCP1 subunit 3	42029	1447.56	0.26322	0.0712831	3.6926	0.000221973	0.00243796	0.268481	5.98453	0.000234591	0.00275356
FBgn0038455	CG14907	CG14907	uncharacterized protein	42031	178.413	0.748886	0.159952	4.68193	2.84187e-06	5.89164e-05	0.753478	2.98022	3.00261e-06	6.69221e-05
FBgn0015351	CG14906	CG14906	uncharacterized protein	42030	194.813	0.580212	0.125287	4.63107	3.63782e-06	7.27412e-05	0.585314	3.10768	4.2819e-06	9.01365e-05
FBgn0027562	CG10345	CG10345	uncharacterized protein	42017	1862.48	-0.318463	0.105233	-3.02627	0.00247594	0.0180201	-0.312794	6.34745	0.00330905	0.0238872
FBgn0038465	CG8913	Irc	Immune-regulated catalase	42049	5542	0.550702	0.0819148	6.72286	1.78192e-11	1.34388e-09	0.555873	7.91987	3.01517e-11	2.28331e-09
FBgn0038466	CG8907	CG8907	uncharacterized protein	42050	49.948	0.922139	0.22859	4.03403	5.48292e-05	0.000745957	0.923818	1.18055	5.29895e-05	0.000791784
FBgn0038467	CG3590	AdSL	Adenylosuccinate Lyase	42051	1157.51	0.695968	0.0901164	7.72299	1.13635e-14	1.64909e-12	0.701189	5.66274	1.50806e-14	2.40736e-12
FBgn0038488	CG11896	m-cup	mann-cup	42076	1064.91	-0.18241	0.0663968	-2.74728	0.00600923	0.0354411	-0.176929	5.54122	0.00833508	0.0486196
FBgn0038475	CG3962	Keap1	Keap1	42062	764.313	-0.154614	0.0424173	-3.64508	0.000267308	0.00284791	-0.148394	5.06423	0.00148283	0.0126804
FBgn0038470	CG18213	CG18213	uncharacterized protein	42055	130.075	0.876217	0.140748	6.22542	4.80267e-10	2.72189e-08	0.881215	2.52975	6.87584e-10	4.16815e-08
FBgn0038524	CG7623	sll	slalom	42115	720.24	-0.261435	0.0664086	-3.93677	8.25848e-05	0.00104491	-0.255716	4.97842	0.000154427	0.00192842
FBgn0038533	CG7523	CG7523	uncharacterized protein	42125	1019.92	0.328512	0.0520797	6.30787	2.82902e-10	1.68301e-08	0.333985	5.48033	1.21246e-09	6.75171e-08
FBgn0038552	CG18012	Alg1	ALG1, chitobiosyldiphosphodolichol beta-mannosyltransferase	42146	862.466	-0.207276	0.0595239	-3.48224	0.00049724	0.00484001	-0.201499	5.23813	0.00107824	0.00967887
FBgn0038589	CG18598	CG18598	uncharacterized protein	42188	272.918	-0.468521	0.154934	-3.02401	0.00249448	0.0181138	-0.463303	3.58341	0.00289573	0.0216406
FBgn0038610	CG7675	CG7675	uncharacterized protein	42211	1099.2	0.241091	0.0492587	4.89438	9.86157e-07	2.30376e-05	0.246808	5.58848	2.95099e-06	6.60388e-05
FBgn0038577	CG12321	CG12321	uncharacterized protein	42174	558.011	0.220913	0.0677023	3.263	0.00110239	0.00931919	0.226557	4.61195	0.000895061	0.00834751
FBgn0004652	CG14307	fru	fruitless	42226	2383.9	-0.337303	0.102797	-3.28125	0.00103349	0.00886192	-0.331734	6.70241	0.00129407	0.0112986
FBgn0038638	CG7702	CG7702	uncharacterized protein	42242	191.909	0.359818	0.127936	2.81247	0.0049162	0.0302813	0.365099	3.08471	0.00463756	0.0308034
FBgn0038632	CG14301	CG14301	uncharacterized protein	42235	34.3918	-0.591252	0.163792	-3.60977	0.000306469	0.00319756	-0.583083	0.661155	0.000289988	0.00326381
FBgn0038631	CG7695	CG7695	uncharacterized protein	42234	758.554	0.731373	0.0857719	8.52696	1.50249e-17	3.34671e-15	0.737255	5.05443	1.40436e-17	3.53973e-15
FBgn0038654	CG14298	CG14298	uncharacterized protein	42259	379.303	-0.766386	0.125022	-6.12999	8.78845e-10	4.59977e-08	-0.76113	4.05479	9.44992e-10	5.45249e-08
FBgn0003248	CG16740	Rh2	Rhodopsin 2	42261	7866.75	-0.513705	0.105611	-4.86412	1.14969e-06	2.66627e-05	-0.508401	8.42388	1.94036e-06	4.56629e-05
FBgn0022338	CG5452	dnk	deoxyribonucleoside kinase	42273	280.034	0.27337	0.0476189	5.74079	9.42364e-09	3.84083e-07	0.278942	3.62275	3.94494e-08	1.48785e-06
FBgn0004876	CG6027	cdi	center divider	42289	2025.74	-0.223634	0.0821654	-2.72176	0.00649359	0.0376943	-0.218118	6.46758	0.00774945	0.0459308
FBgn0038660	CG14291	CG14291	uncharacterized protein	42266	185.4	0.623805	0.0839273	7.43269	1.06411e-13	1.24293e-11	0.628631	3.03287	1.75844e-13	2.10529e-11
FBgn0038679	CG6040	CG6040	uncharacterized protein	42292	2224.68	0.294256	0.108595	2.70966	0.00673518	0.0388846	0.300091	6.60393	0.00602584	0.0376242
FBgn0000463	CG3619	Dl	Delta	42313	181.642	-0.419184	0.114999	-3.64511	0.000267282	0.00284791	-0.413975	2.99927	0.000383269	0.00412004
FBgn0038693	CG5237	unc79	uncoordinated 79	42310	7950.34	-0.266702	0.072759	-3.66555	0.000246809	0.0026651	-0.261182	8.43957	0.000487423	0.00506899
FBgn0038722	CG7360	Nup58	Nucleoporin 58kD	42342	349.727	0.226222	0.0716978	3.15521	0.00160381	0.0127479	0.23179	3.94212	0.00162388	0.0136434
FBgn0051216	CG31216	Naam	Nicotinamide amidase	42348	203.54	0.274941	0.092415	2.97507	0.00292924	0.0204303	0.280283	3.16331	0.00291197	0.0217049
FBgn0038721	CG16718	subdued	subdued	42340	1610.73	0.215163	0.0776224	2.77192	0.00557272	0.0335164	0.219691	6.13783	0.00473566	0.031368
FBgn0038747	CG4755	RhoGAP92B	Rho GTPase activating protein at 92B	42371	1514.19	0.175378	0.0433959	4.04134	5.31472e-05	0.000728246	0.180725	6.04886	8.8966e-05	0.00121211
FBgn0038751	CG4770	CG4770	uncharacterized protein	42375	29.1579	0.775278	0.270887	2.862	0.00420979	0.0267029	0.778942	0.471138	0.00407106	0.027832
FBgn0038745	CG4538	CG4538	uncharacterized protein	42369	4030.16	-0.17437	0.0516509	-3.37593	0.000735674	0.00671075	-0.168835	7.45953	0.00185035	0.0152126
FBgn0002940	CG4550	ninaE	neither inactivation nor afterpotential E	42367	866232	-0.218222	0.0479684	-4.5493	5.38251e-06	0.00010436	-0.212569	15.2068	0.000180823	0.00218953
FBgn0038774	CG5023	CG5023	uncharacterized protein	42400	1106.4	-0.464582	0.131698	-3.52764	0.000419288	0.00419642	-0.459036	5.59617	0.000495165	0.00514392
FBgn0002869	CG4312	MtnB	Metallothionein B	42424	54.3318	2.02817	0.336364	6.0297	1.64264e-09	8.06832e-08	2.02666	1.28288	5.50905e-09	2.57394e-07
FBgn0053192	CG33192	MtnD	Metallothionein D	326270	117.494	1.13933	0.154157	7.39066	1.46097e-13	1.60841e-11	1.14446	2.38725	2.65692e-13	3.01835e-11
FBgn0038803	CG5191	CG5191	uncharacterized protein	42431	2820.76	-0.202392	0.0646043	-3.1328	0.00173148	0.0135936	-0.196857	6.9453	0.00297563	0.0220082
FBgn0038816	CG5483	Lrrk	Leucine-rich repeat kinase	42447	1213.49	-0.260653	0.0719807	-3.62115	0.000293293	0.00308699	-0.255203	5.72997	0.000467258	0.00490186
FBgn0038820	CG4000	CG4000	uncharacterized protein	42451	326.104	-0.657645	0.0869885	-7.56014	4.0265e-14	5.35636e-12	-0.651625	3.84	9.99533e-14	1.32966e-11
FBgn0038818	CG4058	Nep4	Neprilysin 4	42449	3815.48	0.246932	0.0596181	4.1419	3.4444e-05	0.00051387	0.25254	7.38139	5.04944e-05	0.000761345
FBgn0015279	CG4141	Pi3K92E	Pi3K92E	42446	1675.28	0.174776	0.0632961	2.76125	0.00575805	0.034391	0.180243	6.19467	0.00575762	0.0364008
FBgn0038832	CG15695	CG15695	uncharacterized protein	42468	630.953	-0.381138	0.083513	-4.56381	5.02334e-06	9.77917e-05	-0.376397	4.78748	7.5796e-06	0.000151245
FBgn0028396	CG31509	TotA	Turandot A	44121	15081.3	2.61994	0.267451	9.79593	1.17212e-22	5.6133e-20	2.62615	9.3665	4.24874e-22	2.2608e-19
FBgn0044812	CG31508	TotC	Turandot C	117462	6976.37	2.80363	0.316	8.87225	7.16812e-19	1.90712e-16	2.80994	8.25474	2.82115e-17	6.75525e-15
FBgn0044810	CG31193	TotX	Turandot X	117460	1960.51	1.70266	0.21373	7.96644	1.63309e-15	2.74416e-13	1.70801	6.42305	1.26603e-14	2.05526e-12
FBgn0038827	CG17269	Fancd2	Fancd2	2768674	116.755	0.215158	0.0782993	2.74789	0.00599808	0.0354067	0.220443	2.37471	0.00800098	0.0470432
FBgn0013995	CG5685	Calx	Na/Ca-exchange protein	42481	4851.9	-0.332834	0.0689453	-4.82751	1.38253e-06	3.13548e-05	-0.32752	7.727	3.01943e-06	6.71e-05
FBgn0038858	CG5793	CG5793	uncharacterized protein	42505	1117.27	0.576207	0.171501	3.35978	0.000780046	0.00700871	0.580982	5.61103	0.000732061	0.00706822
FBgn0038854	CG7044	CG7044	uncharacterized protein	42497	704.663	0.440295	0.0734248	5.99654	2.01572e-09	9.65327e-08	0.445143	4.94773	2.34926e-09	1.22289e-07
FBgn0025865	CG3637	Cortactin	cortactin	42491	1371.79	0.219578	0.0623954	3.51913	0.000432962	0.00430624	0.224949	5.90689	0.000476894	0.00499201
FBgn0001234	CR31400	lncRNA:Hsromega	Heat shock RNA omega	3772547	5292.8	0.25349	0.0843158	3.00643	0.00264331	0.018907	0.259112	7.85321	0.00249329	0.0192897
FBgn0008651	CG6570	lbl	ladybird late	42541	243.395	0.252057	0.0795734	3.1676	0.001537	0.0123606	0.257346	3.42219	0.00174596	0.0145163
FBgn0038893	CG6353	Archease	archease	42551	229.772	0.367252	0.0919032	3.99607	6.44025e-05	0.000854359	0.372611	3.33959	7.34131e-05	0.0010295
FBgn0051431	CG31431	CG31431	uncharacterized protein	326138	169.207	-0.395101	0.0709589	-5.56802	2.57655e-08	9.56518e-07	-0.388726	2.89989	2.09838e-07	6.40073e-06
FBgn0038912	CG6656	CG6656	uncharacterized protein	42576	2919.88	-0.374415	0.0580888	-6.44557	1.1517e-10	7.16297e-09	-0.368788	6.99474	8.37938e-10	4.95418e-08
FBgn0040582	CG5791	CG5791	uncharacterized protein	50055	2354.65	0.943476	0.183492	5.14179	2.72135e-07	7.43209e-06	0.950069	6.68631	3.48579e-07	1.00563e-05
FBgn0038930	CG5778	CG5778	uncharacterized protein	42598	5075.68	0.523382	0.138111	3.78958	0.000150901	0.00175405	0.529384	7.79271	0.000137413	0.00175486
FBgn0038946	CG7077	rdhB	retinol dehydrogenase B	42614	1778.66	-0.535013	0.134615	-3.97438	7.05624e-05	0.000919519	-0.529765	6.28078	8.73757e-05	0.00119384
FBgn0038953	CG18596	CG18596	uncharacterized protein	42622	618.383	0.366151	0.0621179	5.89446	3.75911e-09	1.67464e-07	0.37142	4.75983	4.32322e-09	2.10192e-07
FBgn0038957	CG7059	CG7059	uncharacterized protein	42626	434.845	0.41001	0.14152	2.89719	0.00376524	0.0246167	0.41567	4.25305	0.00314512	0.0228559
FBgn0038959	CG13856	CG13856	uncharacterized protein	42628	285.586	-0.666381	0.158573	-4.20235	2.6416e-05	0.000402886	-0.661716	3.64777	3.50727e-05	0.00056269
FBgn0038964	CG13849	Nop56	Nop56	42633	678.18	-0.186765	0.0599378	-3.11598	0.00183333	0.0142068	-0.181406	4.89153	0.00335913	0.0241182
FBgn0038972	CG7054	CG7054	uncharacterized protein	42643	483.787	0.378068	0.0663478	5.69828	1.21024e-08	4.78993e-07	0.382997	4.40704	9.53318e-09	4.24692e-07
FBgn0053110	CG33110	CG33110	uncharacterized protein	42659	1884.04	0.568806	0.0933932	6.09044	1.126e-09	5.7366e-08	0.575402	6.36503	1.34272e-09	7.39114e-08
FBgn0020278	CG5248	loco	locomotion defects	42672	1344.65	0.257131	0.0467486	5.5003	3.7915e-08	1.35e-06	0.262491	5.87835	1.98121e-07	6.1411e-06
FBgn0053107	CG33107	CG33107	uncharacterized protein	326256	313.937	0.245846	0.0819122	3.00133	0.002688	0.0191703	0.251781	3.7864	0.00263974	0.0201302
FBgn0038984	CG5315	AdipoR	Adiponectin receptor	42656	13144.3	-0.371416	0.0775395	-4.79003	1.6676e-06	3.71447e-05	-0.366084	9.16467	4.43444e-06	9.2534e-05
FBgn0038977	CG5376	CG5376	uncharacterized protein	42648	59.5677	-0.418178	0.140785	-2.97033	0.00297477	0.0206766	-0.411954	1.42006	0.00432555	0.0291758
FBgn0038968	CG12499	CG12499	uncharacterized protein	42637	378.939	-0.219188	0.062625	-3.50001	0.000465235	0.00458911	-0.21341	4.05593	0.00103204	0.00937841
FBgn0039008	CG6972	CG6972	uncharacterized protein	42684	377.478	0.221564	0.0682316	3.24723	0.00116535	0.00974823	0.226734	4.0502	0.00085289	0.00800096
FBgn0039017	CG6985	CG6985	uncharacterized protein	42694	144.343	0.274216	0.0921714	2.97506	0.00292929	0.0204303	0.279708	2.6769	0.0033095	0.0238872
FBgn0039028	CG13840	CG13840	uncharacterized protein	42705	25.5813	-0.772343	0.250492	-3.0833	0.00204717	0.0154636	-0.76316	0.264957	0.00201495	0.0163
FBgn0039024	CG4721	Nepl15	Neprilysin-like 15	42701	2774.01	0.440455	0.0814051	5.41066	6.27936e-08	2.05972e-06	0.445727	6.92146	6.01726e-08	2.12669e-06
FBgn0039023	CG4723	Nepl14	Neprilysin-like 14	42700	465.356	0.74592	0.109357	6.82095	9.04401e-12	7.46754e-10	0.750658	4.35174	8.29994e-12	7.4901e-10
FBgn0039022	CG4725	Nepl13	Neprilysin-like 13	42699	379.277	0.474123	0.131756	3.5985	0.000320057	0.0032927	0.478796	4.05753	0.000274111	0.00312552
FBgn0039003	CG4917	wfs1	wolfram syndrome 1	42679	448.931	0.211318	0.0583017	3.62457	0.000289447	0.00305659	0.216763	4.30042	0.000403212	0.00431023
FBgn0046114	CG4919	Gclm	Glutamate-cysteine ligase modifier subunit	248194	2514.11	-0.426904	0.114483	-3.72897	0.000192267	0.00216557	-0.421778	6.77904	0.000240296	0.0028102
FBgn0039052	CG6733	CG6733	uncharacterized protein	42731	37.9066	-1.382	0.423412	-3.26396	0.00109868	0.00929611	-1.36622	0.78988	0.00151649	0.0128882
FBgn0039054	CG13830	Cow	Carrier of Wingless	42733	13000.3	-0.242452	0.081499	-2.9749	0.00293081	0.0204303	-0.237	9.14898	0.00445544	0.0297589
FBgn0039056	CG6742	CenB1A	Centaurin beta 1A	42735	1598.77	0.184198	0.0693101	2.65759	0.00787005	0.0437489	0.190038	6.12784	0.00781127	0.0461829
FBgn0024509	CG6773	Sec13	Secretory 13	44437	1193.37	0.129061	0.0450145	2.86711	0.00414245	0.0263871	0.134591	5.70613	0.00557506	0.0354333
FBgn0039102	CG16705	SPE	Spatzle-Processing Enzyme	42791	2636.94	0.47794	0.110672	4.31854	1.57066e-05	0.000260273	0.483691	6.84952	1.56728e-05	0.000285931
FBgn0051414	CG31414	Gba1b	Glucocerebrosidase 1b	318721	914.142	0.504231	0.072951	6.91191	4.78156e-12	4.12592e-10	0.509631	5.32266	6.48828e-12	5.97546e-10
FBgn0028684	CG10370	Rpt5	Regulatory particle triple-A ATPase 5	42805	1676.71	0.126646	0.0403942	3.13526	0.00171704	0.0135004	0.132252	6.1958	0.00248003	0.0192183
FBgn0051145	CG31145	CG31145	uncharacterized protein	42784	5985.3	-0.31539	0.0851549	-3.70372	0.000212461	0.00234983	-0.309859	8.03002	0.00035479	0.00386814
FBgn0039094	CG10184	CG10184	uncharacterized protein	42783	614.039	0.967002	0.104339	9.26792	1.89808e-20	6.05992e-18	0.972178	4.75049	1.57178e-20	7.52725e-18
FBgn0039130	CG5854	CG5854	uncharacterized protein	42831	597.253	0.125424	0.047171	2.65891	0.0078393	0.0436539	0.131148	4.7098	0.00858421	0.0497095
FBgn0051140	CG31140	CG31140	uncharacterized protein	42836	4581.8	-0.338624	0.105876	-3.19831	0.00138234	0.0112681	-0.333466	7.64441	0.00167332	0.0139814
FBgn0005674	CG5394	GluProRS	Glutamyl-prolyl-tRNA synthetase	42834	1677.41	0.248547	0.0651557	3.81467	0.000136367	0.00160655	0.253474	6.19678	0.000153183	0.0019179
FBgn0039131	CG12268	CG12268	uncharacterized protein	42833	293.949	0.52767	0.170437	3.09599	0.00196155	0.0149942	0.533574	3.69352	0.00177886	0.0147259
FBgn0025574	CG5212	Pli	Pellino	42821	2587.13	-0.338787	0.0643366	-5.26586	1.39538e-07	4.24283e-06	-0.333179	6.82056	4.59038e-07	1.242e-05
FBgn0026576	CG5991	Pisd	Phosphatidylserine decarboxylase	42849	5714.09	-0.355073	0.0836487	-4.24481	2.18777e-05	0.000343598	-0.349927	7.96291	3.6844e-05	0.00058233
FBgn0039152	CG6129	Root	Rootletin	42860	625.595	-1.72853	0.214833	-8.04593	8.55906e-16	1.49052e-13	-1.72392	4.77336	7.22263e-15	1.25779e-12
FBgn0043884	CG33106	mask	multiple ankyrin repeats single KH domain	50070	7289.06	-0.250284	0.0868858	-2.88061	0.00396902	0.0255995	-0.245034	8.31424	0.0053619	0.0343291
FBgn0015765	CG5475	p38a	p38a MAP kinase	42866	447.25	0.272718	0.0449381	6.06873	1.28923e-09	6.4314e-08	0.278329	4.2943	6.09723e-09	2.80766e-07
FBgn0051133	CG31133	Slimp	Seryl-tRNA synthetase-like insect mitochondrial protein	318604	156.449	0.369969	0.0700926	5.27828	1.30399e-07	3.97758e-06	0.375293	2.79104	3.23643e-07	9.50874e-06
FBgn0039151	CG13607	CG13607	uncharacterized protein	42859	3215.79	-0.60084	0.127833	-4.70021	2.59892e-06	5.48293e-05	-0.596174	7.13369	3.21791e-06	7.06907e-05
FBgn0019952	CG6331	Orct	Organic cation transporter	42891	968.365	-0.502093	0.0953876	-5.26372	1.4117e-07	4.27888e-06	-0.49695	5.40408	1.93972e-07	6.08147e-06
FBgn0039178	CG6356	CG6356	uncharacterized protein	42893	1722.33	0.445746	0.127529	3.49527	0.000473589	0.00466191	0.450679	6.23509	0.000436484	0.0046144
FBgn0039182	CG5728	CG5728	uncharacterized protein	42899	610.842	-0.27318	0.0550623	-4.96129	7.00253e-07	1.68518e-05	-0.267554	4.74114	3.14671e-06	6.92855e-05
FBgn0039203	CG13618	CG13618	uncharacterized protein	42924	604.449	0.273858	0.103947	2.6346	0.00842362	0.0460248	0.279054	4.72675	0.00708373	0.0428063
FBgn0046685	CG31127	Wsck	wsck	318600	379.513	0.421495	0.0704126	5.98607	2.14969e-09	1.01427e-07	0.426765	4.05923	2.96464e-09	1.49449e-07
FBgn0013949	CG7021	Elal	Elastin-like	42970	3400.49	-0.382183	0.116863	-3.27036	0.00107412	0.00914483	-0.377387	7.21436	0.00123599	0.0108808
FBgn0039241	CG11089	CG11089	uncharacterized protein	42973	4389.75	0.999508	0.133138	7.50729	6.03631e-14	7.60734e-12	1.00519	7.58409	1.09599e-13	1.43799e-11
FBgn0039226	CG18410	Ude	Uracil-DNA degrading factor	42953	953.937	0.240219	0.0467717	5.13598	2.80677e-07	7.61565e-06	0.245989	5.38337	7.55715e-07	1.94055e-05
FBgn0039254	CG13645	Nmnat	Nicotinamide mononucleotide adenylyltransferase	42987	955.528	0.253066	0.0628427	4.02698	5.64969e-05	0.000764304	0.258814	5.38643	7.5993e-05	0.00105334
FBgn0039255	NA	NA	NA	NA	76.0901	1.93914	0.157661	12.2994	9.12222e-35	2.91242e-31	1.94356	1.79957	2.99143e-32	9.55065e-29
FBgn0039265	CG11790	CG11790	uncharacterized protein	42999	1332.83	0.186196	0.0436292	4.2677	1.97496e-05	0.000315251	0.191592	5.86516	4.25973e-05	0.00065489
FBgn0039271	CG11839	CG11839	uncharacterized protein	43006	145.756	0.246015	0.0718203	3.42543	0.000613825	0.0057696	0.251602	2.69052	0.000936078	0.0086542
FBgn0011336	CG7748	Stt3B	Catalytic subunit 3B of the oligosaccharyltransferase complex	43005	2136.49	0.16751	0.0434696	3.85349	0.000116446	0.00140292	0.172935	6.54497	0.000207319	0.00246359
FBgn0051103	CG31103	CG31103	uncharacterized protein	43030	1176.52	-0.210815	0.0768669	-2.7426	0.00609541	0.0358171	-0.205159	5.6855	0.00836566	0.0487683
FBgn0039319	CG13659	CG13659	uncharacterized protein	43059	156.915	0.406893	0.12669	3.21171	0.00131946	0.0108293	0.410185	2.79187	0.00117866	0.0104433
FBgn0051436	CG31436	CG31436	uncharacterized protein	318734	411.639	-0.31348	0.111077	-2.8222	0.00476957	0.0296066	-0.30799	4.17354	0.00596212	0.037348
FBgn0045761	CG10618	CHKov1	CHK domain ov1	43067	1006.97	0.344272	0.0449064	7.66642	1.76858e-14	2.49109e-12	0.349586	5.46131	2.67864e-13	3.01835e-11
FBgn0039325	CG10560	CG10560	uncharacterized protein	43065	1296.47	-0.434486	0.120822	-3.59609	0.000323034	0.00330912	-0.429597	5.82416	0.000339275	0.00372658
FBgn0039324	CG10553	CG10553	uncharacterized protein	43064	1159.44	-0.56952	0.201479	-2.82669	0.00470318	0.0292703	-0.564219	5.66213	0.00553975	0.0352556
FBgn0039321	CG10550	CG10550	uncharacterized protein	43061	4076.86	-0.310994	0.0701464	-4.43349	9.2718e-06	0.000166927	-0.306004	7.47636	2.06958e-05	0.000357806
FBgn0051098	CG31098	CG31098	uncharacterized protein	43057	506.798	0.184626	0.0532814	3.46512	0.000530001	0.00510699	0.190053	4.47354	0.000477651	0.00499448
FBgn0039296	CG10420	Sil1	Sil1 nucleotide exchange factor	43034	357.292	0.409565	0.109132	3.75295	0.000174768	0.0019904	0.413338	3.97133	0.000144234	0.00182443
FBgn0027865	CG6120	Tsp96F	Tetraspanin 96F	43127	1979.49	0.152842	0.0577658	2.64589	0.00814768	0.0448239	0.158228	6.43471	0.00751247	0.0448035
FBgn0000206	CG8285	boss	bride of sevenless	43146	3947.15	-0.368532	0.118832	-3.10128	0.00192683	0.0148116	-0.362673	7.42981	0.00239304	0.0186954
FBgn0039411	CG32474	dysf	dysfusion	43174	77.0617	0.411279	0.138474	2.97008	0.00297724	0.0206788	0.416471	1.79479	0.00344331	0.0245022
FBgn0039450	CG5484	Yif1	Yip1d-interacting factor 1	43217	749.494	0.174866	0.0470333	3.71792	0.000200867	0.00224637	0.180414	5.03652	0.000330437	0.00365043
FBgn0051075	CG31075	CG31075	uncharacterized protein	43244	996.199	0.639306	0.19323	3.30853	0.000937882	0.00818127	0.643128	5.44589	0.000973878	0.00896042
FBgn0027889	CG6386	ball	ballchen	43228	168.781	0.281046	0.0914097	3.07458	0.00210801	0.0158084	0.286602	2.90109	0.00240522	0.0187752
FBgn0039483	CG14259	CG14259	uncharacterized protein	43261	812.324	-0.439895	0.0982028	-4.47946	7.48334e-06	0.000139446	-0.434856	5.15162	1.12788e-05	0.000213918
FBgn0004197	CG6127	Ser	Serrate	43275	73.5646	-0.317856	0.0972113	-3.26974	0.00107646	0.00915661	-0.310922	1.71777	0.00252202	0.0194648
FBgn0039488	CG6066	CG6066	uncharacterized protein	43267	157.893	0.340613	0.0715815	4.75839	1.95141e-06	4.22312e-05	0.346232	2.80431	3.49954e-06	7.63521e-05
FBgn0040609	CG3348	CG3348	uncharacterized protein	50082	303.792	0.685072	0.245142	2.7946	0.00519644	0.0316814	0.687333	3.73753	0.0054807	0.0349262
FBgn0039509	CG3350	bigmax	bigmax	43293	581.184	-0.200419	0.0671828	-2.98319	0.00285258	0.0200695	-0.194666	4.66993	0.00436921	0.0293466
FBgn0039525	CG5646	CG5646	uncharacterized protein	43311	562.477	0.478618	0.121479	3.93993	8.15046e-05	0.00103397	0.483855	4.62426	7.09912e-05	0.00100436
FBgn0027579	CG5508	mino	minotaur	43350	2429.75	0.268012	0.101513	2.64017	0.00828654	0.0454834	0.273588	6.73032	0.00715404	0.0430411
FBgn0039562	CG5520	Gp93	Glycoprotein 93	43354	4076.68	0.284148	0.0975562	2.91266	0.00358366	0.0237374	0.288794	7.47666	0.00335091	0.0240929
FBgn0039564	CG5527	Nep7	Neprilysin 7	43356	510.987	0.29748	0.108292	2.74703	0.00601379	0.0354462	0.303051	4.48617	0.00536842	0.0343478
FBgn0003137	CG33103	Ppn	Papilin	43872	13661.7	-0.698299	0.117082	-5.9642	2.45839e-09	1.14303e-07	-0.694193	9.22027	4.79044e-09	2.29414e-07
FBgn0039580	CG1345	Gfat2	Glutamine:fructose-6-phosphate aminotransferase 2	43373	1310.32	0.405916	0.0657625	6.17244	6.72421e-10	3.65935e-08	0.411775	5.84133	1.92143e-09	1.02241e-07
FBgn0039593	CG9989	Sid	Stress induced DNase	43390	233.072	1.79743	0.192441	9.34014	9.62029e-21	3.54397e-18	1.8016	3.36571	1.25646e-19	5.0143e-17
FBgn0027655	CG9995	htt	huntingtin	43392	2032.85	-0.204167	0.0674166	-3.02844	0.00245819	0.0179729	-0.198883	6.47307	0.00357714	0.0252482
FBgn0039613	CG14527	Nepl20	Neprilysin-like 20	43412	115.616	0.453185	0.124597	3.6372	0.000275623	0.00292673	0.45803	2.35871	0.000319146	0.00354204
FBgn0027578	CG14526	Nepl21	Neprilysin-like 21	43413	3482.35	0.41756	0.118295	3.5298	0.000415871	0.0041709	0.423035	7.24977	0.000382467	0.00411603
FBgn0039622	CG1442	eIF4E6	eukaryotic translation initiation factor 4E6	43422	79.3172	0.482723	0.0930143	5.18978	2.10547e-07	6.00183e-06	0.48766	1.83017	5.2287e-07	1.38344e-05
FBgn0005642	CG1454	wdn	wings down	43398	924.641	0.139982	0.0448364	3.12205	0.00179596	0.0139737	0.14551	5.33868	0.00269572	0.0204593
FBgn0039628	CG11841	CG11841	uncharacterized protein	43430	1357.69	0.296829	0.0593947	4.99756	5.80595e-07	1.42955e-05	0.302547	5.89272	1.20836e-06	2.97523e-05
FBgn0039629	CG11842	CG11842	uncharacterized protein	43431	748.717	0.514372	0.100212	5.13282	2.85438e-07	7.72295e-06	0.520233	5.03498	2.35003e-07	7.14558e-06
FBgn0039630	CG11843	CG11843	uncharacterized protein	43432	68.9079	0.463176	0.107496	4.30878	1.64158e-05	0.000269307	0.468664	1.63565	2.05513e-05	0.000356595
FBgn0039636	CG11877	Atg14	Autophagy-related 14	43438	883.85	0.196745	0.0493838	3.98401	6.77616e-05	0.00088664	0.202232	5.2741	0.000139991	0.00178302
FBgn0028692	CG11888	Rpn2	Regulatory particle non-ATPase 2	43449	2766.21	0.12863	0.0467216	2.75312	0.00590304	0.0350139	0.133924	6.91736	0.00696362	0.0422499
FBgn0051044	CR31044	lncRNA:CR31044	long non-coding RNA::CR31044	10178917	73.7527	0.362812	0.114873	3.15838	0.00158648	0.0126415	0.367996	1.72739	0.00159569	0.0134656
FBgn0051427	CR31427	CR31427	pseudo	43464	42.3973	0.441811	0.159967	2.76189	0.00574683	0.0343758	0.446569	0.951248	0.0056047	0.035598
FBgn0041588	CG31426	eIF2D	eukaryotic translation initiation factor 2D	64874	561.047	0.321077	0.0707688	4.53699	5.70628e-06	0.000109749	0.32672	4.62055	5.63884e-06	0.000115651
FBgn0039666	CG11501	Diedel	diedel	43474	215.568	2.76442	0.355186	7.78302	7.08143e-15	1.09397e-12	2.76495	3.24926	4.46782e-14	6.90205e-12
FBgn0039667	CG2010	CG2010	uncharacterized protein	43475	265.97	-0.468312	0.0763295	-6.1354	8.49465e-10	4.49513e-08	-0.462519	3.54798	2.42614e-09	1.25608e-07
FBgn0039665	CG2310	CG2310	uncharacterized protein	43473	274.555	0.449421	0.0999457	4.49665	6.9033e-06	0.000129901	0.454669	3.59365	6.76841e-06	0.000136768
FBgn0000492	CG1897	Dr	Drop	45285	419.878	0.282367	0.0991167	2.84883	0.00438802	0.0275596	0.287688	4.20391	0.00390354	0.0268786
FBgn0039684	CG15505	Obp99d	Odorant-binding protein 99d	43496	81.6091	1.34887	0.204079	6.60956	3.85465e-11	2.69488e-09	1.35398	1.88389	9.87853e-11	6.80694e-09
FBgn0039686	CG15506	CG15506	uncharacterized protein	43498	114.356	0.431254	0.144812	2.97802	0.00290115	0.0203272	0.436367	2.34716	0.00302287	0.022247
FBgn0039685	CG7592	Obp99b	Odorant-binding protein 99b	43497	561.35	2.60135	0.348788	7.45827	8.76638e-14	1.04955e-11	2.60643	4.63083	3.67393e-13	4.04471e-11
FBgn0000247	CG31037	ca	claret	43518	2089.64	-0.171913	0.0401997	-4.27648	1.89869e-05	0.000305128	-0.166501	6.51296	0.000170113	0.00209426
FBgn0039704	CG7802	neo	neyo	43523	46.7863	-0.952491	0.178827	-5.32632	1.00223e-07	3.17603e-06	-0.943869	1.08601	2.00489e-07	6.19446e-06
FBgn0039726	CG7883	eIF2Balpha	eukaryotic translation initiation factor 2B subunit alpha	43549	583.057	0.180794	0.0480744	3.76071	0.00016943	0.00193651	0.186261	4.67577	0.000349815	0.00382917
FBgn0039754	CG9747	CG9747	uncharacterized protein	43591	3465.11	0.232478	0.0849278	2.73736	0.00619349	0.0362378	0.237474	7.24212	0.00529912	0.0340181
FBgn0051028	CG31028	CG31028	uncharacterized protein	43586	137.872	0.444958	0.0922823	4.82171	1.42333e-06	3.21526e-05	0.4502	2.61375	1.80227e-06	4.2728e-05
FBgn0000279	CG1373	CecC	Cecropin C	43599	202.757	1.43648	0.218777	6.56599	5.16894e-11	3.53629e-09	1.4401	3.16256	1.38746e-10	9.29307e-09
FBgn0039759	CG9733	CG9733	uncharacterized protein	43601	158.807	0.691969	0.242477	2.85375	0.00432068	0.0272088	0.6985	2.81701	0.00450245	0.03001
FBgn0051019	CG31019	CG31019	uncharacterized protein	318558	38.7635	0.813835	0.191994	4.23886	2.24653e-05	0.000350445	0.817342	0.827573	2.0474e-05	0.000355899
FBgn0039805	CG12045	Cpr100A	Cuticular protein 100A	43657	51.0827	0.64493	0.208063	3.09968	0.00193728	0.0148799	0.649616	1.22978	0.00202171	0.016314
FBgn0015032	CG1438	Cyp4c3	Cytochrome P450-4c3	43663	88.9883	-0.701099	0.133849	-5.23797	1.62348e-07	4.82782e-06	-0.694532	1.98646	3.5394e-07	1.01342e-05
FBgn0039807	CG15546	CG15546	uncharacterized protein	43659	502.013	0.705446	0.067415	10.4642	1.26096e-25	1.00646e-22	0.710817	4.46164	1.33835e-24	1.16533e-21
FBgn0039806	CG15545	CG15545	uncharacterized protein	43658	43.8496	0.661524	0.159761	4.14072	3.46217e-05	0.000515049	0.665806	1.00947	3.32519e-05	0.000537984
FBgn0039801	CG11315	Npc2h	Niemann-Pick type C-2h	43649	2121.13	0.507374	0.11743	4.32064	1.55578e-05	0.000258703	0.513005	6.53524	1.3644e-05	0.00025326
FBgn0039827	CG1544	CG1544	uncharacterized protein	43689	699.228	0.432887	0.121892	3.55141	0.000383179	0.00386325	0.437584	4.93663	0.000331397	0.00365683
FBgn0039844	CG1607	CG1607	uncharacterized protein	43707	3458.51	0.139145	0.0517739	2.68755	0.00719784	0.0409875	0.144545	7.23937	0.00785839	0.0464042
FBgn0039869	CG1890	CG1890	uncharacterized protein	43737	695.714	0.351591	0.0927986	3.78875	0.000151405	0.00175777	0.357049	4.92955	0.000128147	0.00165417
FBgn0039864	CG11550	CG11550	uncharacterized protein	43731	1677.67	-0.349185	0.106078	-3.29177	0.000995581	0.0085907	-0.344356	6.19577	0.00112715	0.010052
FBgn0039886	CG2003	CG2003	uncharacterized protein	43761	229.46	-0.654544	0.160051	-4.0896	4.32118e-05	0.000619585	-0.650101	3.33389	5.72399e-05	0.000840865
FBgn0002645	CG1483	Map205	Microtubule-associated protein 205	43765	2240.71	0.219876	0.054461	4.03732	5.40658e-05	0.000739775	0.225534	6.61366	6.12766e-05	0.000889253
FBgn0051619	CG31619	nolo	no long nerve cord	35424	3727.61	-0.168413	0.0463465	-3.63378	0.000279296	0.00296055	-0.162864	7.34722	0.00109255	0.00977987
FBgn0003866	CG1374	tsh	teashirt	35430	296.17	0.256084	0.0627017	4.08416	4.42359e-05	0.000631511	0.261626	3.70358	6.45125e-05	0.000929174
FBgn0032986	CG3262	CG3262	uncharacterized protein	35452	2403.87	-0.149577	0.0478866	-3.12357	0.00178672	0.0139132	-0.144271	6.71446	0.00408959	0.0279188
FBgn0039972	CG17018	Marf1	Meiosis regulator and mRNA stability factor 1	49895	143.215	0.606802	0.114572	5.29626	1.18198e-07	3.66374e-06	0.612226	2.66691	1.41806e-07	4.60414e-06
FBgn0033054	CG14591	CG14591	uncharacterized protein	35531	3707.15	-0.219972	0.0556106	-3.95558	7.63487e-05	0.000980252	-0.2143	7.33928	0.000236648	0.00277092
FBgn0033052	CG33131	SCAP	SREBP cleavage activating protein	35529	1084.91	-0.247248	0.0636309	-3.88566	0.000102051	0.00125153	-0.241865	5.56818	0.000193961	0.00232665
FBgn0000043	CG12051	Act42A	Actin 42A	35526	1081.48	0.543484	0.092083	5.9021	3.58894e-09	1.61384e-07	0.54805	5.56452	2.94285e-09	1.49136e-07
FBgn0033032	CG1298	kune	kune-kune	35504	883.882	0.168148	0.0636994	2.63971	0.00829766	0.0455183	0.173841	5.27368	0.00852605	0.049477
FBgn0025693	CG11163	ZnT41F	Zinc transporter 41F	35513	826.181	0.31123	0.0797895	3.90064	9.59388e-05	0.00118394	0.316156	5.17576	7.40716e-05	0.00103195
FBgn0033038	CG7791	CG7791	uncharacterized protein	35511	695.064	0.166463	0.0596349	2.79138	0.00524841	0.0319576	0.17196	4.92841	0.00535575	0.0343126
FBgn0033033	CG11066	scaf	scarface	35505	3145.3	0.19513	0.0740786	2.6341	0.00843615	0.0460377	0.200339	7.103	0.00797259	0.0469051
FBgn0050438	CG30438	Ugt50B3	UDP-glycosyltransferase family 50 member B3	246614	572.157	-0.489721	0.160209	-3.05676	0.00223741	0.0165956	-0.4844	4.645	0.00238659	0.0186602
FBgn0050440	CG30440	CG30440	uncharacterized protein	35496	191.85	-0.544676	0.0874312	-6.22976	4.67145e-10	2.66328e-08	-0.539065	3.07767	1.74978e-09	9.41538e-08
FBgn0010482	CG9432	l(2)01289	lethal (2) 01289	46017	2088.95	-0.289288	0.0714425	-4.04924	5.13852e-05	0.000709176	-0.284439	6.51152	6.56387e-05	0.000942561
FBgn0033115	CG9460	Spn42De	Serpin 42De	35602	39.1003	0.660326	0.145967	4.52382	6.07346e-06	0.00011588	0.664367	0.847466	5.02195e-06	0.000104339
FBgn0033122	CG17002	CG17002	uncharacterized protein	35610	556.602	0.209105	0.0682558	3.06354	0.00218732	0.016253	0.214551	4.60943	0.00230562	0.018101
FBgn0029506	CG10106	Tsp42Ee	Tetraspanin 42Ee	35614	6463.45	0.209281	0.050229	4.16654	3.09262e-05	0.000465009	0.214558	8.14107	6.02579e-05	0.000878543
FBgn0029507	CG12846	Tsp42Ed	Tetraspanin 42Ed	35613	1470.57	1.05561	0.0742526	14.2165	7.23858e-46	3.46656e-42	1.06024	6.00792	2.31652e-44	1.10938e-40
FBgn0034511	CG13422	GNBP-like3	GNBP-like 3	37313	1231.2	1.2931	0.192054	6.73301	1.66185e-11	1.27337e-09	1.29892	5.75222	4.22502e-11	3.0891e-09
FBgn0050154	CG30154	CG30154	uncharacterized protein	246487	66.9267	0.53633	0.179366	2.99015	0.00278844	0.0197396	0.540826	1.58466	0.00278289	0.0209548
FBgn0034512	CG18067	CG18067	uncharacterized protein	37314	26484.6	1.11877	0.0956358	11.6983	1.30055e-31	2.49134e-28	1.12471	10.1768	6.48261e-30	1.24181e-26
FBgn0034513	CG13423	CG13423	uncharacterized protein	37315	21.5678	0.893315	0.220674	4.04812	5.16298e-05	0.000711525	0.893988	0.049265	3.27916e-05	0.000533238
FBgn0034527	CG9945	CG9945	uncharacterized protein	37329	678.064	0.127796	0.0370158	3.45248	0.000555465	0.00531493	0.132895	4.89255	0.0015886	0.0134177
FBgn0050151	CG30151	CG30151	uncharacterized protein	246484	1336.33	0.422757	0.0979968	4.31398	1.6034e-05	0.000264783	0.427647	5.86862	1.21957e-05	0.000228592
FBgn0034509	CG13421	Obp57c	Odorant-binding protein 57c	37311	2924.45	-0.368691	0.101867	-3.61933	0.000295363	0.00310537	-0.363627	6.9971	0.000368617	0.0039804
FBgn0034500	CG11200	CG11200	Carbonyl reductase	37301	983.355	-0.411705	0.0613712	-6.70845	1.96704e-11	1.44925e-09	-0.406361	5.42656	1.23682e-10	8.34246e-09
FBgn0034497	CG9090	Mpcp1	Mitochondrial phosphate carrier protein 1	37297	2369.82	-0.397346	0.0762946	-5.20804	1.90845e-07	5.52239e-06	-0.392594	6.69372	3.19838e-07	9.45497e-06
FBgn0005655	CG9193	PCNA	Proliferating cell nuclear antigen	37290	33.9517	0.745965	0.184483	4.04353	5.26519e-05	0.000722493	0.748214	0.659063	4.40573e-05	0.00067617
FBgn0034471	CG8462	Obp56e	Odorant-binding protein 56e	37267	13066.6	-0.891393	0.265125	-3.36217	0.000773337	0.00695495	-0.88886	9.15504	0.000586086	0.00590898
FBgn0043533	CG30450	Obp56f	Odorant-binding protein 56f	246668	52.9552	-0.869602	0.275903	-3.15184	0.00162248	0.0128643	-0.86265	1.25457	0.00196147	0.0159753
FBgn0034476	CG8595	Toll-7	Toll-7	37272	648.597	-0.164472	0.0560144	-2.93625	0.00332207	0.0224709	-0.15893	4.82795	0.00578345	0.0364434
FBgn0034474	CG13873	Obp56g	Odorant-binding protein 56g	37270	2080.39	-0.591903	0.14609	-4.05164	5.08596e-05	0.000704968	-0.587035	6.50438	5.68107e-05	0.000835841
FBgn0034454	CG15120	CG15120	uncharacterized protein	37248	36.1773	0.557299	0.202213	2.756	0.0058513	0.0347882	0.561797	0.744953	0.00576149	0.0364008
FBgn0034468	CG11797	Obp56a	Odorant-binding protein 56a	37264	809.68	0.928771	0.145941	6.364	1.96568e-10	1.17671e-08	0.934231	5.14934	2.10611e-10	1.35652e-08
FBgn0034436	CG11961	CG11961	uncharacterized protein	37221	960.032	-0.194411	0.0684295	-2.84104	0.00449663	0.0281311	-0.189467	5.39231	0.00682399	0.0416838
FBgn0020440	CG10023	Fak	Focal adhesion kinase	37233	2044.28	-0.137234	0.0445255	-3.08213	0.00205525	0.0155123	-0.131767	6.48129	0.00622497	0.0385908
FBgn0034438	CG9416	CG9416	uncharacterized protein	37223	365.398	-0.397702	0.0997157	-3.98836	6.65328e-05	0.000875346	-0.392098	4.00326	9.13784e-05	0.00123619
FBgn0034430	CG15119	mip40	Myb-interacting protein 40	37215	460.02	-0.326669	0.0789066	-4.13995	3.47381e-05	0.000515049	-0.321046	4.33382	6.07832e-05	0.000884775
FBgn0034418	CG15118	CG15118	uncharacterized protein	37199	2908.35	-0.154555	0.0385746	-4.00665	6.15865e-05	0.000823849	-0.148895	6.98955	0.000571351	0.00577257
FBgn0041702	CG15107	CG15107	uncharacterized protein	59128	177.061	0.161793	0.0566048	2.85828	0.00425939	0.0269283	0.167017	2.96701	0.00608228	0.0378778
FBgn0010551	CG15081	Phb2	Prohibitin 2	46038	3200.04	0.349393	0.0874751	3.9942	6.49121e-05	0.000857556	0.354291	7.12755	5.56785e-05	0.000821708
FBgn0004240	CG12763	DptA	Diptericin A	37183	2924.45	1.39677	0.273086	5.11474	3.14168e-07	8.35861e-06	1.40176	6.99808	1.9027e-07	6.01454e-06
FBgn0034407	CG10794	DptB	Diptericin B	37184	3771.5	1.50774	0.228625	6.59483	4.25748e-11	2.95494e-09	1.5126	7.36532	2.59001e-11	2.03337e-09
FBgn0034401	CG15100	MetRS	Methionyl-tRNA synthetase	37177	733.917	0.232478	0.0767826	3.02774	0.00246389	0.0179872	0.238261	5.00671	0.00243139	0.0189025
FBgn0034398	CG15098	CG15098	uncharacterized protein	37174	12298.8	0.268845	0.0433643	6.1997	5.65726e-10	3.1321e-08	0.274137	9.06938	2.70556e-08	1.05771e-06
FBgn0010651	CG15095	MFS14	Major Facilitator Superfamily Transporter 14	46085	1972.32	-0.477364	0.0868667	-5.49536	3.89922e-08	1.38321e-06	-0.472504	6.42897	5.78245e-08	2.05989e-06
FBgn0034392	CG15094	MFS15	Major Facilitator Superfamily Transporter 15	37168	658.632	0.198971	0.0715102	2.78241	0.00539566	0.0326466	0.204384	4.85088	0.00514258	0.033439
FBgn0050121	CR30121	lncRNA:CR30121	long non-coding RNA:CR30121	12798336	27.0942	0.984049	0.202742	4.8537	1.21176e-06	2.79669e-05	0.985048	0.348048	1.04666e-06	2.61065e-05
FBgn0034371	CG5473	Ntan1	N-terminal amidohydrolase 1	37147	2058.86	0.251568	0.0795643	3.16182	0.00156788	0.0125456	0.257123	6.49162	0.00131054	0.0114216
FBgn0034329	CG18108	IM1	Immune induced molecule 1	37100	5049.8	0.914735	0.227588	4.01926	5.83822e-05	0.00078427	0.920142	7.78593	4.59176e-05	0.000699203
FBgn0025583	CG18106	IM2	Immune induced molecule 2	49802	11811.4	0.723062	0.188556	3.83474	0.000125699	0.00149372	0.728999	9.01132	0.000144385	0.00182443
FBgn0040736	CG16844	IM3	Immune induced molecule 3	50209	9741.11	0.856632	0.168319	5.08932	3.5935e-07	9.2275e-06	0.862787	8.73362	4.82622e-07	1.29121e-05
FBgn0040735	CG16836	CG16836	uncharacterized protein	50208	3050.27	0.618523	0.109918	5.62713	1.83235e-08	6.93685e-07	0.624532	7.05865	1.6345e-08	6.74796e-07
FBgn0040734	CG15065	CG15065	uncharacterized protein	50207	1280.65	0.560492	0.200086	2.80125	0.00509052	0.0311347	0.566479	5.80819	0.00517134	0.0335339
FBgn0034335	CG5164	GstE1	Glutathione S transferase E1	37106	890.019	0.956853	0.155478	6.15425	7.54336e-10	4.03633e-08	0.96049	5.28357	9.13108e-10	5.36549e-08
FBgn0063497	CG17524	GstE3	Glutathione S transferase E3	37108	913.375	0.410894	0.0955501	4.3003	1.70566e-05	0.000277366	0.415499	5.32098	1.23158e-05	0.000230391
FBgn0063494	CG17530	GstE6	Glutathione S transferase E6	37111	1451.13	0.302678	0.105217	2.8767	0.00401858	0.0258148	0.307298	5.98784	0.0035272	0.0249878
FBgn0063493	CG17531	GstE7	Glutathione S transferase E7	37112	298.333	0.923362	0.175761	5.25352	1.49221e-07	4.49447e-06	0.926745	3.71295	1.55333e-07	5.00935e-06
FBgn0063492	CG17533	GstE8	Glutathione S transferase E8	37113	202.338	0.759483	0.12602	6.02669	1.67353e-09	8.17812e-08	0.763757	3.1589	1.78582e-09	9.55562e-08
FBgn0063491	CG17534	GstE9	Glutathione S transferase E9	246581	2655.25	0.70037	0.170024	4.11923	3.80141e-05	0.00055758	0.704573	6.85834	3.74131e-05	0.000589379
FBgn0034354	CG5224	GstE11	Glutathione S transferase E11	37128	178.74	0.591572	0.137914	4.28944	1.79123e-05	0.000290294	0.596023	2.98062	1.70569e-05	0.000306513
FBgn0000566	CG5345	Eip55E	Ecdysone-induced protein 55E	37143	1355.06	0.30514	0.0620814	4.91516	8.87117e-07	2.09281e-05	0.31016	5.88898	1.10005e-06	2.72255e-05
FBgn0034364	CG5493	CG5493	uncharacterized protein	37139	1390.89	0.304943	0.10613	2.87329	0.00406216	0.0260076	0.310542	5.92686	0.00362632	0.0254684
FBgn0034331	CG15067	CG15067	uncharacterized protein	37102	8435.23	0.713262	0.11684	6.10461	1.03051e-09	5.30658e-08	0.718752	8.52572	1.23005e-09	6.81008e-08
FBgn0034328	CG15066	IM23	Immune induced molecule 23	37099	1095.31	1.16829	0.299534	3.90037	9.60451e-05	0.00118394	1.1741	5.58348	6.56096e-05	0.000942561
FBgn0034312	CG10916	CG10916	uncharacterized protein	37081	573.113	0.581076	0.106223	5.47034	4.49176e-08	1.55877e-06	0.585987	4.65131	4.26008e-08	1.59387e-06
FBgn0027836	CG5729	Dgp-1	Dgp-1	37080	1323.5	0.560251	0.0820044	6.83196	8.37595e-12	6.97607e-10	0.564681	5.85569	1.06263e-11	9.16923e-10
FBgn0040294	CG4909	POSH	Plenty of SH3s	36990	513.217	0.369734	0.0597449	6.18855	6.07214e-10	3.32337e-08	0.375079	4.49238	1.03532e-09	5.86764e-08
FBgn0050109	CG30109	CG30109	uncharacterized protein	246461	201.482	0.21777	0.0800001	2.72212	0.00648642	0.0376755	0.223247	3.15041	0.00587017	0.0368685
FBgn0028685	CG3455	Rpt4	Regulatory particle triple-A ATPase 4	31567	1740.14	0.137862	0.0483299	2.85253	0.00433733	0.0272591	0.143251	6.24947	0.00508073	0.0331719
FBgn0040918	CG3576	schlank	schlank	50392	1267.35	0.137285	0.0447238	3.06961	0.0021434	0.0159887	0.142761	5.79267	0.00334818	0.0240929
FBgn0023458	CG3585	Rbcn-3A	Rabconnectin-3A	31557	5976.67	-0.383208	0.0894007	-4.2864	1.81589e-05	0.000293794	-0.37815	8.02784	2.6919e-05	0.000446846
FBgn0029881	CG3973	pigs	pickled eggs	31596	3935.58	-0.471198	0.128818	-3.65787	0.000254322	0.00273388	-0.465627	7.42506	0.000311323	0.00347941
FBgn0029896	CG3168	CG3168	uncharacterized protein	31612	5547.54	0.239633	0.0870422	2.75307	0.00590389	0.0350139	0.245293	7.92066	0.00527102	0.0339273
FBgn0029914	CG4558	CG4558	uncharacterized protein	31631	554.837	-0.193021	0.0378098	-5.10506	3.30694e-07	8.67777e-06	-0.186543	4.60361	1.15884e-05	0.000218923
FBgn0029924	CG4586	CG4586	uncharacterized protein	31641	93.3723	0.608097	0.155271	3.91635	8.98995e-05	0.00111971	0.613999	2.07024	0.000104425	0.0013853
FBgn0027108	CG4590	Inx2	Innexin 2	31646	2260.03	-0.215127	0.0695217	-3.09439	0.00197218	0.0150634	-0.209645	6.62551	0.00302651	0.022247
FBgn0029935	CG4615	CG4615	uncharacterized protein	31656	1077.3	-0.181907	0.0388945	-4.67693	2.91206e-06	6.02413e-05	-0.176245	5.55837	4.67432e-05	0.000709519
FBgn0026144	CG1435	CBP	sarcoplasmic calcium-binding protein	31669	31.5576	-0.6745	0.166798	-4.04382	5.25867e-05	0.000722493	-0.665758	0.546474	4.98911e-05	0.000753718
FBgn0040923	CG11368	CG11368	uncharacterized protein	50397	7115.41	-0.389385	0.0651736	-5.97458	2.30688e-09	1.0831e-07	-0.384407	8.27952	1.70327e-08	7.00169e-07
FBgn0052726	CG32726	CG32726	uncharacterized protein	318175	1944.51	-0.481032	0.0951433	-5.05587	4.28443e-07	1.08561e-05	-0.476076	6.40855	6.32183e-07	1.65438e-05
FBgn0029975	CG1444	spidey	spidey	31703	3130.87	-0.326592	0.0888803	-3.67451	0.000238305	0.00258785	-0.321417	7.09513	0.000292375	0.00328682
FBgn0029976	CG1514	snz	snazarus	31704	2266.38	-0.221593	0.0532418	-4.16201	3.15464e-05	0.000473592	-0.21608	6.62994	0.000117136	0.0015306
FBgn0030012	CG18262	CG18262	uncharacterized protein	31745	145.106	0.389476	0.0715731	5.44165	5.27887e-08	1.78661e-06	0.394924	2.68691	1.95852e-07	6.11033e-06
FBgn0020653	CG2151	Trxr-1	Thioredoxin reductase-1	31760	4851.7	0.242658	0.0661764	3.66683	0.000245578	0.00265479	0.247769	7.7279	0.000313997	0.00349299
FBgn0030027	CG1632	CG1632	uncharacterized protein	31763	519.924	-0.645563	0.166343	-3.88092	0.000104061	0.00127455	-0.639445	4.50993	0.000130315	0.00167763
FBgn0015519	CG2302	nAChRalpha3	nicotinic Acetylcholine Receptor alpha3	31767	814.616	-0.281747	0.0973913	-2.89294	0.00381656	0.0248598	-0.276627	5.15468	0.00447865	0.0298931
FBgn0030052	CG12065	CG12065	uncharacterized protein	31798	2197.36	0.240908	0.0408923	5.89129	3.83204e-09	1.69923e-07	0.246484	6.58575	4.54389e-08	1.68036e-06
FBgn0030057	CG12108	Ppt1	Palmitoyl-protein thioesterase 1	31805	336.335	0.310445	0.0601431	5.16177	2.4463e-07	6.75236e-06	0.316091	3.88546	4.79085e-07	1.28534e-05
FBgn0030051	CG2056	spirit	Serine Protease Immune Response Integrator	31797	439.299	0.387102	0.113418	3.41304	0.00064242	0.00597285	0.392535	4.26964	0.000555469	0.00564298
FBgn0030048	CG12112	CG12112	uncharacterized protein	31794	226.123	0.470814	0.0695974	6.76482	1.33476e-11	1.07432e-09	0.475794	3.31636	3.68828e-11	2.73848e-09
FBgn0030040	CG15347	CG15347	uncharacterized protein	31779	602.502	0.885506	0.167088	5.29965	1.16025e-07	3.60807e-06	0.889001	4.72279	1.22857e-07	4.05767e-06
FBgn0030060	CG2004	CG2004	uncharacterized protein	31809	1002.51	0.321918	0.0832374	3.86747	0.000109968	0.00133157	0.327263	5.45548	0.000100748	0.0013421
FBgn0030086	CG7033	CCT2	Chaperonin containing TCP1 subunit 2	31838	2150.37	0.197705	0.0606842	3.25793	0.00112228	0.00946233	0.203005	6.55464	0.00125279	0.0109984
FBgn0002576	CG1689	lz	lozenge	31883	883.118	-0.298218	0.0993783	-3.00084	0.0026924	0.0191874	-0.292525	5.27252	0.00338489	0.0242668
FBgn0040235	CG12135	c12.1	c12.1	53435	583.566	-0.24347	0.0548256	-4.44082	8.96177e-06	0.000161954	-0.237904	4.67565	2.62084e-05	0.000435805
FBgn0030102	CG12119	SmydA-9	SET and MYND domain containing, arthropod-specific, member 9	31859	252.176	0.276701	0.0699428	3.9561	7.61825e-05	0.000979431	0.282183	3.47258	8.55521e-05	0.0011706
FBgn0030137	CG15317	CG15317	uncharacterized protein	31898	88.2651	0.287819	0.0898892	3.20193	0.00136512	0.0111467	0.292938	1.98274	0.00200275	0.016215
FBgn0026415	CG1780	Idgf4	Imaginal disc growth factor 4	31926	18317.4	0.24594	0.0682606	3.60296	0.000314612	0.00324714	0.250811	9.64389	0.000425772	0.00452111
FBgn0030164	CG1889	CG1889	uncharacterized protein	31928	527.937	-0.200278	0.0535354	-3.74104	0.000183257	0.00207474	-0.19467	4.53184	0.000482085	0.00502874
FBgn0030189	CG2909	CG2909	uncharacterized protein	31958	355.917	0.43753	0.0984253	4.4453	8.77698e-06	0.000159216	0.442049	3.96659	7.08957e-06	0.000142058
FBgn0030206	CG2889	CG2889	uncharacterized protein	31977	447.317	0.25841	0.094274	2.74105	0.00612424	0.0359204	0.264628	4.29676	0.00603125	0.0376334
FBgn0030183	CG15309	CG15309	uncharacterized protein	31949	1131.21	-0.329694	0.0963374	-3.42229	0.000620962	0.00580818	-0.32416	5.62765	0.000756289	0.0072365
FBgn0052685	CG32685	ZAP3	ZAP3	31942	3054.02	-0.180138	0.0602181	-2.99143	0.00277673	0.0196712	-0.174848	7.06001	0.00515665	0.0334899
FBgn0030218	CG1628	CG1628	uncharacterized protein	31990	1077.11	-1.2962	0.159401	-8.13168	4.23372e-16	7.7982e-14	-1.29073	5.5569	1.67768e-15	3.03186e-13
FBgn0050295	CG30295	Ipk1	Ipk1	37360	980.553	0.42924	0.0759454	5.65195	1.58633e-08	6.10197e-07	0.435139	5.42358	1.98414e-08	7.98492e-07
FBgn0034577	CG10540	cpa	capping protein alpha	37387	1418.27	0.173442	0.0626446	2.76867	0.00562851	0.0337993	0.178602	5.95459	0.00528008	0.0339414
FBgn0003748	CG9364	Treh	Trehalase	45368	12716.5	-0.256179	0.0444078	-5.76878	7.98463e-09	3.28226e-07	-0.250801	9.11707	3.85758e-07	1.0772e-05
FBgn0011674	CG11312	insc	inscuteable	37355	284.499	0.299487	0.0752667	3.979	6.92048e-05	0.000903752	0.304796	3.64636	9.08101e-05	0.00123198
FBgn0021872	CG9415	Xbp1	X box binding protein-1	44226	12582.2	0.27141	0.0663085	4.09313	4.25583e-05	0.000612047	0.276499	9.10214	6.67344e-05	0.000954002
FBgn0020306	CG9696	dom	domino	45655	4157.4	-0.296528	0.0582521	-5.09043	3.57258e-07	9.2275e-06	-0.291313	7.50435	1.29577e-06	3.158e-05
FBgn0034622	CG15666	BBS9	Bardet-Biedl syndrome 9	37439	967.494	0.768815	0.118697	6.47711	9.3496e-11	5.9305e-09	0.774579	5.40611	9.01797e-11	6.25899e-09
FBgn0034629	CG9709	Acox57D-d	acyl-Coenzyme A oxidase at 57D distal	37446	427.051	-0.743983	0.145754	-5.10437	3.31905e-07	8.68575e-06	-0.739252	4.22562	4.40733e-07	1.19924e-05
FBgn0034614	CG9752	CG9752	uncharacterized protein	37431	48.1613	0.408702	0.114162	3.58001	0.000343579	0.00349341	0.41283	1.13633	0.000520169	0.00535719
FBgn0011824	CG4038	CG4038	uncharacterized protein	37397	319.526	-0.300311	0.0865276	-3.4707	0.000519101	0.00501205	-0.294401	3.80988	0.000749276	0.00719816
FBgn0003731	CG10079	Egfr	Epidermal growth factor receptor	37455	3876.46	-0.204745	0.0729224	-2.8077	0.00498959	0.0306463	-0.199774	7.40332	0.00660636	0.0405614
FBgn0034644	CG10082	CG10082	uncharacterized protein	37465	6189.32	-0.126015	0.0348765	-3.61318	0.000302467	0.00316269	-0.120355	8.0786	0.00388132	0.0268027
FBgn0034655	CG10307	CG10307	uncharacterized protein	37477	442.302	-0.463278	0.0641839	-7.21799	5.27634e-13	5.43406e-11	-0.457454	4.2773	1.82963e-12	1.84465e-10
FBgn0034647	CG15678	pirk	poor Imd response upon knock-in	37468	261.033	0.970475	0.0986291	9.83963	7.59861e-23	4.0433e-20	0.975801	3.5229	1.61505e-22	9.0994e-20
FBgn0050289	CG30289	CG30289	uncharacterized protein	246532	233.53	0.693771	0.174102	3.98486	6.75212e-05	0.000885663	0.697374	3.35964	6.66008e-05	0.000953517
FBgn0010470	CG9847	Fkbp14	FK506-binding protein 14	37449	2306.17	0.249713	0.0751185	3.32425	0.000886566	0.0077904	0.254603	6.65488	0.00073777	0.00711617
FBgn0034657	CG17952	LBR	Lamin B receptor	37482	225.832	-0.248739	0.0856064	-2.90561	0.00366533	0.0240951	-0.243062	3.31368	0.0059531	0.037316
FBgn0034660	CG4402	Loxl2	Lysyl oxidase-like 2	37485	135.506	-1.40899	0.214278	-6.57552	4.84848e-11	3.34092e-09	-1.40413	2.58255	1.46771e-10	9.76231e-09
FBgn0029147	CG6698	NtR	NtR	43935	1046.59	-0.444351	0.142518	-3.11787	0.00182164	0.0141277	-0.439999	5.51651	0.00215181	0.0171607
FBgn0034709	CG3074	Swim	Secreted Wg-interacting molecule	37537	1337.79	0.416149	0.0856393	4.85932	1.1779e-06	2.72511e-05	0.42128	5.87158	1.08453e-06	2.69109e-05
FBgn0034692	CG13502	CG13502	uncharacterized protein	37518	75.0769	0.453618	0.116299	3.90046	9.601e-05	0.00118394	0.458161	1.75473	0.000152446	0.00191116
FBgn0034253	CG10936	CG10936	uncharacterized protein	37000	200.114	-0.442825	0.0920077	-4.81292	1.48743e-06	3.35214e-05	-0.437281	3.13883	3.6554e-06	7.9391e-05
FBgn0034255	CG18186	Oxp	Oxpecker	37002	33.9017	0.684427	0.135371	5.05592	4.28324e-07	1.08561e-05	0.688033	0.649294	3.8361e-07	1.07433e-05
FBgn0022029	CG4798	l(2)k01209	lethal (2) k01209	36953	1116.44	0.255374	0.074113	3.44574	0.000569491	0.00543286	0.260439	5.61022	0.000550698	0.00561724
FBgn0050104	CG30104	NT5E-2	Ecto-5'-nucleotidase 2	246458	738.606	0.539819	0.0803341	6.71968	1.82129e-11	1.35227e-09	0.545035	5.01525	9.97599e-12	8.68636e-10
FBgn0050101	CG30101	Vajk4	Vajk4	36950	35.9952	-1.26308	0.206037	-6.13039	8.76659e-10	4.59977e-08	-1.25423	0.720425	1.42301e-09	7.78831e-08
FBgn0023172	CG9635	RhoGEF2	Rho guanine nucleotide exchange factor 2	36915	5586.3	-0.250273	0.0537684	-4.65465	3.24536e-06	6.59959e-05	-0.244982	7.93051	1.48817e-05	0.000274637
FBgn0034187	CG6967	CG6967	uncharacterized protein	36922	255.948	-0.81531	0.237041	-3.43954	0.000582707	0.00550954	-0.809469	3.49033	0.000740694	0.00712572
FBgn0000078	CG17876	Amy-d	Amylase distal	36932	1508.13	1.66499	0.199768	8.33462	7.77506e-17	1.58446e-14	1.67036	6.04438	6.59216e-16	1.3434e-13
FBgn0034201	CG17290	CG17290	uncharacterized protein	36938	94.6968	-0.841182	0.179337	-4.69052	2.72508e-06	5.72385e-05	-0.834507	2.07413	4.20143e-06	8.88329e-05
FBgn0000079	CG18730	Amy-p	Amylase proximal	47764	783.322	2.62976	0.426907	6.16003	7.27307e-10	3.91357e-08	2.633	5.10135	2.26725e-09	1.18665e-07
FBgn0010591	CG8946	Sply	Sphingosine-1-phosphate lyase	46059	2137.64	-0.261113	0.0861112	-3.03228	0.00242716	0.0177868	-0.256241	6.54509	0.00296044	0.0219467
FBgn0034166	CG6472	CG6472	uncharacterized protein	36895	209.123	-0.505432	0.150695	-3.354	0.000796521	0.00712332	-0.499967	3.20515	0.000959158	0.00884198
FBgn0034176	CG9000	ste24a	prenyl protease type I	36908	1093.83	0.103252	0.0287086	3.59654	0.000322477	0.00330694	0.108206	5.58049	0.00178526	0.0147407
FBgn0016131	CG5072	Cdk4	Cyclin-dependent kinase 4	36854	367.401	-0.185432	0.0469836	-3.94673	7.92248e-05	0.00100772	-0.179531	4.01014	0.000286361	0.00323286
FBgn0034145	CG5065	CG5065	uncharacterized protein	36860	8653.11	-0.21074	0.0698735	-3.01602	0.00256115	0.0184442	-0.205323	8.56156	0.00432169	0.0291707
FBgn0024232	CG18471	gprs	gprs	36862	1619	-0.215535	0.0593209	-3.63338	0.000279734	0.00296055	-0.209998	6.14499	0.000555578	0.00564298
FBgn0034143	CG8303	CG8303	uncharacterized protein	36858	365.624	0.33785	0.0937102	3.60527	0.000311832	0.00323908	0.343369	4.00571	0.000253516	0.00294615
FBgn0034140	CG8317	Lst	Limostatin	36853	2573.99	-0.675608	0.0972266	-6.9488	3.68418e-12	3.26732e-10	-0.669445	6.81286	1.07304e-11	9.1764e-10
FBgn0034094	CG3666	Tsf3	Transferrin 3	36800	462.938	0.283113	0.107793	2.62646	0.00862782	0.046767	0.28875	4.34527	0.00788529	0.0465344
FBgn0028424	CG3767	JhI-26	Juvenile hormone-inducible protein 26	36819	1527.13	0.348122	0.0918054	3.79196	0.000149464	0.00174157	0.352433	6.06099	0.000117705	0.00153385
FBgn0034118	CG6251	Nup62	Nucleoporin 62kD	36830	595.543	0.24294	0.0673174	3.60888	0.000307523	0.00320507	0.248501	4.70606	0.000355532	0.00386964
FBgn0034117	CG7997	CG7997	uncharacterized protein	36829	2109.9	1.06559	0.116848	9.11944	7.55139e-20	2.19173e-17	1.07095	6.52854	1.4643e-19	5.39424e-17
FBgn0034069	CG8401	CG8401	uncharacterized protein	36770	231.28	0.459606	0.110273	4.16788	3.07451e-05	0.000463013	0.465464	3.35187	3.63096e-05	0.000578657
FBgn0014020	CG8416	Rho1	Rho1	36775	7824.12	0.228068	0.0819549	2.78285	0.00538839	0.0326232	0.233624	8.4168	0.00521825	0.0336342
FBgn0034075	CG8421	Asph	Aspartyl beta-hydroxylase	36778	1634.76	-0.174349	0.0435447	-4.0039	6.23063e-05	0.000828847	-0.168889	6.15885	0.000296822	0.00332511
FBgn0001124	CG8430	Got1	Glutamate oxaloacetate transaminase 1	36782	5959.12	0.340139	0.114032	2.98283	0.00285599	0.0200695	0.345406	8.02412	0.00254616	0.0196038
FBgn0027091	CG8431	CysRS	Cysteinyl-tRNA synthetase	36784	652.236	0.231797	0.066775	3.47132	0.00051791	0.00500559	0.237165	4.83684	0.000553865	0.00563753
FBgn0050090	CG30090	CG30090	uncharacterized protein	246448	90.5155	1.8458	0.176333	10.4677	1.21555e-25	1.00646e-22	1.84933	2.02451	1.9827e-24	1.58252e-21
FBgn0034049	CG8291	bdg	bedraggled	36747	945.507	0.177257	0.0462796	3.83014	0.000128071	0.00151627	0.182552	5.37062	0.000206409	0.00245588
FBgn0034029	CG8190	eIF2Bgamma	eukaryotic translation initiation factor 2B subunit gamma	36722	467.202	0.180398	0.0623515	2.89324	0.00381291	0.0248598	0.186069	4.35703	0.00353336	0.025013
FBgn0034002	CG8079	CG8079	uncharacterized protein	36689	1125.89	-0.13333	0.0411724	-3.23832	0.00120235	0.0100228	-0.127762	5.62175	0.00435612	0.0292916
FBgn0003328	NA	NA	NA	NA	1162.52	0.575921	0.0699073	8.23835	1.74608e-16	3.41306e-14	0.580576	5.66856	2.38655e-16	5.07963e-14
FBgn0034013	CG8166	unc-5	unc-5	36703	1150.66	-0.317416	0.0373536	-8.4976	1.93554e-17	4.03943e-15	-0.311495	5.65274	7.69e-14	1.08316e-11
FBgn0014865	CG8175	Mtk	Metchnikowin	36708	4819.9	1.25008	0.193071	6.47471	9.49947e-11	5.98591e-09	1.25521	7.71878	2.51583e-10	1.60644e-08
FBgn0034010	CG8157	CG8157	uncharacterized protein	36700	1005.72	-0.75508	0.172671	-4.37293	1.22588e-05	0.000212591	-0.751232	5.45792	1.54773e-05	0.000282903
FBgn0027596	CG10249	Kank	kank	36668	2471.94	-0.147812	0.0381753	-3.87192	0.000107982	0.00131084	-0.142356	6.75492	0.000740784	0.00712572
FBgn0010388	CG10816	Dro	Drosocin	36635	7651.18	1.65942	0.299004	5.54983	2.85952e-08	1.05156e-06	1.66522	8.38508	2.31685e-08	9.16976e-07
FBgn0012042	CG10146	AttA	Attacin-A	36636	2025.01	1.74593	0.234595	7.4423	9.89447e-14	1.16999e-11	1.75185	6.46974	1.52013e-13	1.91577e-11
FBgn0041581	CG18372	AttB	Attacin-B	36637	1644.14	1.40636	0.212463	6.61931	3.60883e-11	2.5604e-09	1.41191	6.16904	1.1673e-10	7.98601e-09
FBgn0013773	CG10240	Cyp6a22	Cyp6a22	49847	530.525	0.36412	0.0924525	3.93846	8.20065e-05	0.00103897	0.368975	4.53854	5.92656e-05	0.00086796
FBgn0033978	CG10242	Cyp6a23	Cyp6a23	36661	1250.02	0.577979	0.170703	3.38587	0.000709519	0.00650313	0.581346	5.77222	0.000676877	0.00662219
FBgn0050197	CG30197	CG30197	uncharacterized protein	246513	4727.7	0.333961	0.05524	6.04564	1.48823e-09	7.34754e-08	0.339626	7.69085	8.25814e-09	3.71345e-07
FBgn0033943	CG12869	CG12869	uncharacterized protein	36616	38.1213	0.865135	0.169429	5.10618	3.28737e-07	8.67395e-06	0.866035	0.79047	3.47007e-07	1.00412e-05
FBgn0033949	CG10131	Had2	beta Hydroxy acid dehydrogenase 2	36624	381.716	-0.347141	0.113184	-3.06705	0.00216184	0.0161137	-0.342116	4.06592	0.00271047	0.020555
FBgn0033945	CG12868	CG12868	uncharacterized protein	36620	511.813	0.465953	0.0892234	5.22232	1.76693e-07	5.19639e-06	0.471012	4.4877	1.33214e-07	4.33988e-06
FBgn0019938	CG10122	RpI1	RNA polymerase I subunit	36617	584.023	-0.203719	0.0577543	-3.52733	0.00041977	0.00419683	-0.198143	4.67695	0.000983775	0.00903413
FBgn0033904	CG18327	CG18327	uncharacterized protein	36567	103.129	-0.478566	0.138771	-3.44859	0.000563521	0.00538126	-0.472374	2.19414	0.000876325	0.00819672
FBgn0033918	CG8531	CG8531	uncharacterized protein	36584	1086.61	0.225016	0.0775442	2.90178	0.00371055	0.0243255	0.229999	5.5709	0.00312386	0.0227877
FBgn0033928	CG13941	Arc2	Arc2	36597	253.004	0.846481	0.150611	5.62033	1.90599e-08	7.15903e-07	0.850565	3.47835	2.11402e-08	8.43672e-07
FBgn0033919	CG8547	CG8547	uncharacterized protein	36586	4621.1	0.207801	0.0719223	2.88925	0.00386167	0.025059	0.213195	7.65744	0.00389104	0.0268379
FBgn0033915	CG8485	CG8485	uncharacterized protein	36579	2650.54	-0.173025	0.0571909	-3.02539	0.0024831	0.0180585	-0.167655	6.85553	0.00485496	0.0320608
FBgn0005613	CG8404	Sox15	Sox box protein 15	36575	147.065	0.542226	0.120508	4.49948	6.8119e-06	0.000128434	0.547593	2.70705	8.26306e-06	0.000162512
FBgn0033875	CG6357	CG6357	uncharacterized protein	36532	5226.73	0.523685	0.078399	6.67974	2.39362e-11	1.73683e-09	0.529075	7.83498	3.02757e-11	2.28331e-09
FBgn0033873	CG6337	CG6337	uncharacterized protein	36530	30.7833	0.870422	0.281671	3.0902	0.00200019	0.0152046	0.870996	0.507381	0.00199717	0.0161835
FBgn0041579	CG4740	AttC	Attacin-C	36484	7842.33	1.58453	0.208749	7.59059	3.1845e-14	4.29593e-12	1.58943	8.42098	2.26129e-13	2.60982e-11
FBgn0033853	CG6145	CG6145	uncharacterized protein	36506	2622.73	-0.343503	0.0866161	-3.96581	7.31484e-05	0.000949343	-0.338133	6.83979	9.33998e-05	0.0012582
FBgn0033830	CG10814	CG10814	uncharacterized protein	36481	360.791	2.46396	0.519556	4.74243	2.11165e-06	4.52784e-05	2.46144	3.98396	3.90043e-06	8.35757e-05
FBgn0027079	CG4062	ValRS	Valyl-tRNA synthetase	45783	1274.74	0.357931	0.0673918	5.31119	1.08911e-07	3.40898e-06	0.363126	5.80144	1.43427e-07	4.64104e-06
FBgn0033817	CG4688	GstE14	Glutathione S transferase E14	36467	347.506	-0.315261	0.108019	-2.91858	0.00351627	0.0234053	-0.309567	3.93173	0.00437242	0.0293476
FBgn0033821	CG10799	CG10799	uncharacterized protein	36472	3956.52	0.466382	0.125101	3.72805	0.000192969	0.00216931	0.471509	7.4337	0.000171887	0.00210798
FBgn0033814	CG4670	Qsox1	Quiescin sulfhydryl oxidase 1	36464	3407.78	0.381685	0.0646914	5.90009	3.63306e-09	1.62605e-07	0.387368	7.21859	6.98805e-09	3.15715e-07
FBgn0002069	CG3821	AspRS	Aspartyl-tRNA synthetase	36420	2082.59	0.49478	0.095075	5.20411	1.94932e-07	5.60679e-06	0.499195	6.50882	1.94292e-07	6.08147e-06
FBgn0033782	CG3850	sug	sugarbabe	36424	1236.97	-0.831104	0.122232	-6.79941	1.05046e-11	8.52654e-10	-0.825346	5.75689	1.94716e-11	1.55416e-09
FBgn0033783	CG17019	CG17019	uncharacterized protein	36425	1119.18	0.107981	0.0380471	2.8381	0.00453837	0.0283737	0.113675	5.61379	0.00789506	0.0465634
FBgn0033775	CG17577	Cyp9h1	Cyp9h1	36412	595.439	0.561014	0.0653576	8.58375	9.1826e-18	2.14514e-15	0.566542	4.70479	2.45377e-17	6.0262e-15
FBgn0033753	CG8587	Cyp301a1	Cyp301a1	36378	57.8125	-0.550914	0.136557	-4.03432	5.47596e-05	0.000745957	-0.543957	1.38378	8.0588e-05	0.00111381
FBgn0033763	CG8646	CG8646	uncharacterized protein	36394	75.468	0.53784	0.160584	3.34927	0.000810243	0.00721236	0.542333	1.75889	0.000935525	0.0086542
FBgn0033760	CG8785	CG8785	uncharacterized protein	36391	281.109	0.630238	0.0968467	6.50758	7.63704e-11	5.01011e-09	0.636119	3.63016	8.58733e-11	6.04775e-09
FBgn0022764	CG8815	Sin3A	Sin3A	36382	5657.81	-0.250019	0.0507438	-4.92709	8.34632e-07	1.97874e-05	-0.244917	7.94879	5.30275e-06	0.000109461
FBgn0050046	CG30046	CG30046	uncharacterized protein	36334	1033.53	-0.197453	0.071706	-2.75365	0.00589353	0.0349958	-0.192278	5.49801	0.00817474	0.04783
FBgn0033728	CG8505	Cpr49Ae	Cuticular protein 49Ae	36351	597.421	-0.728606	0.112297	-6.4882	8.68686e-11	5.58408e-09	-0.723519	4.71	1.68172e-10	1.10325e-08
FBgn0010238	CG12369	Lac	Lachesin	36363	2944.49	0.20941	0.0765487	2.73564	0.00622596	0.0363756	0.214553	7.00749	0.00567897	0.0359744
FBgn0033717	CG8839	CG8839	uncharacterized protein	36340	2478.42	0.188482	0.05203	3.62257	0.000291689	0.00307348	0.193748	6.7592	0.000375155	0.00404644
FBgn0028407	CG8364	Drep3	DNA fragmentation factor-related protein 3	36292	334.328	0.214183	0.0762283	2.80975	0.00495798	0.030519	0.219839	3.87718	0.00519871	0.0335987
FBgn0033683	CG18343	CG18343	uncharacterized protein	36297	305.428	0.397062	0.11012	3.60571	0.0003113	0.00323908	0.402408	3.7466	0.000254489	0.00294737
FBgn0033668	CG13188	exp	expansion	36276	123.117	-0.545195	0.198127	-2.75175	0.0059278	0.0351122	-0.53861	2.44834	0.00710773	0.0428972
FBgn0033672	CG8972	rho-7	rhomboid-7	36281	746.221	0.14955	0.0559411	2.67334	0.00750993	0.0420644	0.154884	5.03014	0.00710271	0.0428939
FBgn0033669	CG8979	PI31	Proteasome inhibitor 31 kDa	36277	1626.55	0.252311	0.0492302	5.12513	2.97333e-07	7.99959e-06	0.257759	6.15217	6.56723e-07	1.71392e-05
FBgn0033663	CG8983	ERp60	Endoplasmic reticulum p60	36270	5940.82	0.201698	0.0543653	3.71005	0.000207218	0.00230248	0.206822	8.01972	0.000354792	0.00386814
FBgn0033638	CG9005	CG9005	uncharacterized protein	36243	3479.67	-0.251609	0.07384	-3.40748	0.000655647	0.00606742	-0.24613	7.2479	0.00104258	0.00944731
FBgn0033602	CG13222	Cpr47Ee	Cuticular protein 47Ee	36193	403.083	-0.797488	0.134453	-5.93134	3.00476e-09	1.36396e-07	-0.791908	4.14368	5.0382e-09	2.40079e-07
FBgn0050033	CG30033	CG30033	uncharacterized protein	246406	1792.61	-0.599932	0.0756073	-7.93484	2.10767e-15	3.42157e-13	-0.595025	6.29098	9.0001e-15	1.48626e-12
FBgn0000581	CG7776	E(Pc)	Enhancer of Polycomb	36238	2624.19	-0.179177	0.0642437	-2.78902	0.00528675	0.0321297	-0.173865	6.84094	0.00767779	0.0455625
FBgn0050022	CG30022	CG30022	uncharacterized protein	36233	1090.53	0.709182	0.0860428	8.2422	1.69066e-16	3.37358e-14	0.71353	5.57678	2.32494e-16	5.06097e-14
FBgn0033593	CG9080	Listericin	listericin	36183	2968.8	1.14327	0.145575	7.8535	4.0458e-15	6.35256e-13	1.14975	7.02084	8.49259e-15	1.42705e-12
FBgn0033592	CG13215	CG13215	uncharacterized protein	36182	44.1324	1.31217	0.250377	5.24075	1.59924e-07	4.77182e-06	1.3157	1.01383	1.91682e-07	6.03924e-06
FBgn0033574	CG7722	Spn47C	Serpin 47C	36163	1315.25	0.345637	0.0638041	5.41715	6.0556e-08	2.00694e-06	0.350934	5.84638	5.98041e-08	2.1215e-06
FBgn0033544	CG7220	CG7220	uncharacterized protein	36129	8304	-0.331331	0.0721091	-4.59486	4.33048e-06	8.56969e-05	-0.325678	8.5024	1.38639e-05	0.000256845
FBgn0033543	CG12338	CG12338	uncharacterized protein	36128	1353.99	-0.323608	0.0898017	-3.60359	0.000313854	0.00324714	-0.318286	5.8873	0.000421538	0.0044861
FBgn0033518	CG11765	Prx2540-2	Peroxiredoxin 2540-2	36098	1044.04	0.60888	0.189491	3.21324	0.00131246	0.0107811	0.61267	5.51349	0.00135595	0.0117959
FBgn0033520	CG12405	Prx2540-1	Peroxiredoxin 2540-1	246663	251.216	0.723262	0.0964651	7.49766	6.49694e-14	8.08152e-12	0.727875	3.46726	8.20056e-14	1.12207e-11
FBgn0033521	CG12896	CG12896	uncharacterized protein	36101	196.849	0.791331	0.126643	6.24853	4.14345e-10	2.40521e-08	0.795892	3.12024	4.7528e-10	2.956e-08
FBgn0033519	CG11825	CG11825	uncharacterized protein	36099	68.6036	0.886652	0.143797	6.16599	7.00444e-10	3.79031e-08	0.889872	1.61837	1.02997e-09	5.86764e-08
FBgn0028426	CG3298	RNaseZ	Ribonuclease Z	36086	368.255	0.272998	0.062125	4.39433	1.11112e-05	0.000195272	0.278696	4.01589	1.61301e-05	0.000292049
FBgn0003660	CG12210	Syb	Synaptobrevin	36080	3155.68	0.226514	0.0547089	4.14035	3.46772e-05	0.000515049	0.231782	7.1073	4.58641e-05	0.000699203
FBgn0033458	CG18446	CG18446	uncharacterized protein	36023	140.231	-0.809825	0.18515	-4.37388	1.2206e-05	0.000212562	-0.804361	2.62771	1.93685e-05	0.000339765
FBgn0000715	CG2346	FMRFa	FMRFamide	36030	504.144	0.578251	0.109434	5.28402	1.26381e-07	3.87973e-06	0.584266	4.46758	1.07306e-07	3.60623e-06
FBgn0033483	CG12919	egr	eiger	36054	824.399	0.192269	0.0517121	3.71806	0.000200759	0.00224637	0.197808	5.17343	0.000286563	0.00323286
FBgn0001291	CG2275	Jra	Jun-related antigen	36057	1308.41	0.200776	0.0556922	3.60511	0.000312026	0.00323908	0.206279	5.83868	0.00035499	0.00386814
FBgn0033482	CG1371	CG1371	uncharacterized protein	36053	1366.71	-0.250705	0.0371348	-6.75122	1.46606e-11	1.14882e-09	-0.245033	5.90102	4.07553e-09	2.01213e-07
FBgn0010385	CG1385	Def	Defensin	36047	284.228	1.52729	0.269077	5.67602	1.37866e-08	5.41182e-07	1.53248	3.64554	3.39645e-08	1.31174e-06
FBgn0050005	CG30005	GstT2	Glutathione S transferase T2	246386	427.177	0.205818	0.07163	2.87335	0.00406142	0.0260076	0.211263	4.22767	0.00346652	0.0245943
FBgn0260474	CG30002	CG30002	uncharacterized protein	246384	1197.24	0.691738	0.0894762	7.73097	1.06731e-14	1.57272e-12	0.697266	5.71077	7.81245e-15	1.33621e-12
FBgn0033439	CG1773	CG1773	uncharacterized protein	35999	247.24	0.424925	0.131748	3.22528	0.00125849	0.0104271	0.429918	3.44311	0.00108286	0.00971124
FBgn0033440	CG10459	CG10459	uncharacterized protein	36000	34.6862	0.60433	0.193375	3.12516	0.00177705	0.0138795	0.607174	0.684326	0.00137369	0.011907
FBgn0005614	CG18345	trpl	transient receptor potential-like	36003	49999.8	-0.639865	0.217525	-2.94158	0.00326548	0.0221507	-0.634723	11.0921	0.00298535	0.0220291
FBgn0023180	CG1584	Orc6	Origin recognition complex subunit 6	36017	43.589	0.367819	0.12042	3.05447	0.00225456	0.0166794	0.372569	0.995137	0.00228545	0.0179721
FBgn0050001	CG30001	CG30001	uncharacterized protein	246383	47.2408	0.356038	0.124327	2.86373	0.0041869	0.026583	0.360601	1.10578	0.00418466	0.028502
FBgn0033446	CG1648	CG1648	uncharacterized protein	36009	8993.18	-0.179244	0.0600331	-2.98576	0.00282874	0.0199512	-0.173905	8.61703	0.00518862	0.0335561
FBgn0033413	CG8806	prel	preli-like	35969	2493.05	-0.130459	0.0321726	-4.05498	5.01393e-05	0.000695991	-0.124725	6.76731	0.00105579	0.00953994
FBgn0004360	CG1916	Wnt2	Wnt oncogene analog 2	35975	63.1996	0.711026	0.159215	4.46581	7.97673e-06	0.000146925	0.715173	1.51462	6.98118e-06	0.00014018
FBgn0033431	CG1827	CG1827	uncharacterized protein	35989	427	0.330688	0.10288	3.21432	0.00130755	0.0107578	0.336165	4.22776	0.00106036	0.00955424
FBgn0050339	CG30339	CG30339	uncharacterized protein	246549	193.343	0.375088	0.0964359	3.8895	0.000100451	0.00123348	0.38076	3.09331	0.000111214	0.00146811
FBgn0050340	CG30340	CG30340	uncharacterized protein	246550	25.7846	0.585515	0.171053	3.423	0.000619339	0.00580818	0.588735	0.284392	0.000565954	0.00573619
FBgn0028473	CG8801	Non1	Novel nucleolar protein 1	35963	7540.78	-0.299804	0.0725781	-4.13078	3.61542e-05	0.000532746	-0.293985	8.36338	9.64442e-05	0.00129014
FBgn0033382	CG8058	Hydr1	alpha/beta hydrolase 1	35930	1784.81	-0.193446	0.0633814	-3.05209	0.0022725	0.0167948	-0.187868	6.2854	0.00358122	0.0252584
FBgn0033395	CG1944	Cyp4p2	Cyp4p2	35946	159.661	0.549439	0.156668	3.50703	0.000453144	0.00448369	0.552341	2.81654	0.000425532	0.00452111
FBgn0015037	CG10842	Cyp4p1	Cytochrome P450-4p1	45524	953.447	0.601492	0.104915	5.73312	9.86002e-09	3.98478e-07	0.60568	5.38208	6.65395e-09	3.03483e-07
FBgn0033402	CG2078	Myd88	Myd88	35956	1453.96	0.203228	0.070236	2.8935	0.00380975	0.0248598	0.208506	5.99052	0.00374293	0.0261296
FBgn0020621	CG2049	Pkn	Protein kinase N	35950	8670.56	-0.26502	0.0540336	-4.90472	9.35591e-07	2.19098e-05	-0.259552	8.56452	6.97474e-06	0.00014018
FBgn0033388	CG8046	CG8046	uncharacterized protein	35936	94.4556	0.417204	0.136303	3.06086	0.00220705	0.0163869	0.42186	2.07362	0.00244251	0.0189601
FBgn0033387	CG8008	CG8008	uncharacterized protein	35935	941.869	0.306173	0.111966	2.73452	0.0062471	0.0364624	0.312292	5.36554	0.00556303	0.0353803
FBgn0033377	CG8073	Pgm2a	Phosphoglucomutase 2a	35923	1141.57	0.516361	0.11991	4.30625	1.66049e-05	0.000271865	0.520125	5.64119	1.23445e-05	0.00023048
FBgn0033374	CG13741	CG13741	uncharacterized protein	35919	212.136	0.720728	0.153646	4.69085	2.72077e-06	5.72385e-05	0.726317	3.22538	3.04432e-06	6.71854e-05
FBgn0011286	CG10844	RyR	Ryanodine receptor	49090	3721.14	-0.515164	0.0867185	-5.94064	2.83906e-09	1.30733e-07	-0.510115	7.34422	4.21285e-09	2.05871e-07
FBgn0033339	CG8266	Sec31	Secretory 31	35877	2426.88	0.132974	0.0482239	2.75742	0.005826	0.034724	0.138348	6.72903	0.00815911	0.0477677
FBgn0033359	NA	NA	NA	NA	36.5741	-1.18621	0.283799	-4.17974	2.9184e-05	0.000442286	-1.17754	0.751953	4.20021e-05	0.000646778
FBgn0033304	CG2397	Cyp6a13	Cyp6a13	35837	908.565	0.457887	0.104434	4.38446	1.16274e-05	0.00020397	0.462827	5.31302	9.28154e-06	0.000179593
FBgn0043575	CG14745	PGRP-SC2	Peptidoglycan recognition protein SC2	35862	155.24	1.80243	0.406793	4.43083	9.38728e-06	0.000168689	1.8061	2.78602	9.26496e-06	0.000179593
FBgn0014469	CG2060	Cyp4e2	Cytochrome P450-4e2	35822	3759.78	0.264055	0.0984093	2.68323	0.00729149	0.0413732	0.268708	7.35981	0.00651467	0.0401528
FBgn0015034	CG2062	Cyp4e1	Cytochrome P450-4e1	44632	170.181	-0.326359	0.117381	-2.78034	0.00543023	0.0328351	-0.320417	2.90711	0.00653683	0.0402387
FBgn0033257	CG8713	sand	sandman	35777	113.38	-0.629878	0.1193	-5.27977	1.29347e-07	3.95809e-06	-0.623537	2.3314	3.07813e-07	9.12764e-06
FBgn0033264	CG2158	Nup50	Nucleoporin 50kD	35784	491.902	0.16059	0.0586881	2.73633	0.00621289	0.0363291	0.166187	4.43096	0.00629676	0.0389602
FBgn0033266	CG2160	Socs44A	Suppressor of Cytokine Signaling at 44A	35786	682.793	0.199329	0.0523949	3.80437	0.000142166	0.00166667	0.204961	4.90262	0.00019046	0.00229174
FBgn0053087	CG33087	LRP1	LDL receptor protein 1	35799	2440.55	-0.28704	0.0537798	-5.33732	9.43326e-08	3.00172e-06	-0.281761	6.7363	3.92176e-07	1.08562e-05
FBgn0033268	CG2297	Obp44a	Odorant-binding protein 44a	35789	6522.5	-0.414721	0.115789	-3.58171	0.000341354	0.00347448	-0.408321	8.15478	0.000532625	0.00546783
FBgn0002891	CG1925	mus205	mutagen-sensitive 205	47186	487.047	0.336537	0.0901737	3.7321	0.00018989	0.00214478	0.34222	4.41782	0.000178268	0.00216957
FBgn0033226	CG1882	CG1882	uncharacterized protein	35733	2691.48	0.263819	0.0690956	3.81817	0.000134446	0.00158782	0.269032	6.87841	0.000155139	0.00193228
FBgn0013307	CG8721	Odc1	Ornithine decarboxylase 1	35766	1923.1	-1.15072	0.152771	-7.53234	4.98408e-14	6.365e-12	-1.14553	6.39216	1.47962e-13	1.88957e-11
FBgn0033235	CG8728	CG8728	uncharacterized protein	35748	1109.02	0.365919	0.0701875	5.21345	1.85356e-07	5.39617e-06	0.370695	5.60053	1.86161e-07	5.90414e-06
FBgn0033194	CG2093	Vps13	Vacuolar protein sorting 13	35693	2797.37	0.245341	0.0608022	4.03507	5.45854e-05	0.000745818	0.250224	6.93357	5.27323e-05	0.000789172
FBgn0033205	CG2064	CG2064	uncharacterized protein	35708	648.32	0.797432	0.145996	5.46202	4.70742e-08	1.62772e-06	0.801189	4.82787	4.62707e-08	1.70454e-06
FBgn0050496	CG30496	CG30496	uncharacterized protein	246652	196.06	0.289631	0.0833395	3.47532	0.000510241	0.00494645	0.295131	3.11326	0.000484916	0.0050484
FBgn0033215	CG1942	Dgat2	Diacylglycerol O-acyltransferase 2	35719	193.837	1.09482	0.278857	3.92609	8.63379e-05	0.00107956	1.09563	3.09339	0.000120208	0.00156433
FBgn0004133	CG1363	blow	blown fuse	35694	835.548	0.283534	0.0821362	3.452	0.000556454	0.00531908	0.289055	5.19358	0.00052469	0.00539794
FBgn0022772	NA	NA	NA	NA	41.1793	0.528575	0.135232	3.90867	9.2807e-05	0.00115143	0.532992	0.922537	9.12348e-05	0.00123599
FBgn0015929	CG1616	dpa	disc proliferation abnormal	35679	161.146	0.185284	0.067144	2.7595	0.00578906	0.0345253	0.190304	2.83434	0.00844625	0.0490887
FBgn0033127	CG12845	Tsp42Ef	Tetraspanin 42Ef	35615	1630.23	0.257354	0.0625283	4.11581	3.85827e-05	0.000565053	0.262298	6.15508	3.22186e-05	0.000525707
FBgn0033129	CG12844	Tsp42Eh	Tetraspanin 42Eh	35617	341.318	0.255847	0.0865943	2.95455	0.00313121	0.021468	0.261631	3.90646	0.00262107	0.0200516
FBgn0033130	CG12843	Tsp42Ei	Tetraspanin 42Ei	35618	862.597	0.416972	0.118376	3.52244	0.000427594	0.0042617	0.422634	5.23895	0.000343522	0.00376891
FBgn0033131	CR12842	CR12842	pseudo	12798079	34.2277	-0.452614	0.138057	-3.27845	0.00104379	0.00891832	-0.445375	0.656195	0.00105934	0.00955402
FBgn0033134	CG12840	Tsp42El	Tetraspanin 42El	35622	1622.56	0.417751	0.112465	3.71449	0.000203614	0.00226505	0.422839	6.1486	0.00016525	0.00203964
FBgn0033139	CG12837	Tsp42Er	Tetraspanin 42Er	35629	181.378	1.06766	0.148141	7.20706	5.71713e-13	5.82539e-11	1.07208	3.00259	8.3469e-13	8.68985e-11
FBgn0033153	CG11086	Gadd45	Growth arrest and DNA damage-inducible 45	35646	420.807	0.884657	0.0786472	11.2484	2.35763e-29	2.82268e-26	0.889605	4.20797	1.21691e-28	1.66509e-25
FBgn0044011	CG1859	Spn43Ad	Serpin 43Ad	35639	225.36	0.506015	0.0840977	6.01699	1.77694e-09	8.59573e-08	0.511626	3.31286	3.94865e-09	1.95959e-07
FBgn0015039	CG4486	Cyp9b2	Cytochrome P450-9b2	35635	2909.74	0.846057	0.167119	5.06261	4.13554e-07	1.05533e-05	0.848181	6.99004	4.68173e-07	1.26314e-05
FBgn0015038	CG4485	Cyp9b1	Cytochrome P450-9b1	35634	558.079	0.903084	0.170346	5.30148	1.14866e-07	3.58367e-06	0.905813	4.61079	1.23969e-07	4.08034e-06
FBgn0039896	CG1629	yellow-h	yellow-h	43779	278.297	-0.301493	0.107385	-2.8076	0.00499122	0.0306463	-0.295828	3.61228	0.00614292	0.0381798
FBgn0039897	CG1674	CG1674	uncharacterized protein	43780	1882.03	-0.434005	0.0494631	-8.77431	1.71958e-18	4.45139e-16	-0.42842	6.36173	3.56618e-16	7.4254e-14
FBgn0004859	CG2125	ci	cubitus interruptus	43767	1179.7	-0.246463	0.0814771	-3.02493	0.00248687	0.0180723	-0.241329	5.68859	0.00332802	0.0240028
FBgn0039930	CG11077	CG11077	uncharacterized protein	43831	676.454	-0.24131	0.0669903	-3.60217	0.000315575	0.00325358	-0.235573	4.88844	0.000536214	0.00549878
FBgn0039936	CG11148	Gyf	Gigyf	43842	5154.28	-0.154742	0.041909	-3.69233	0.000222211	0.00243796	-0.14936	7.81441	0.00126706	0.0111033
FBgn0051481	CG31481	pb	proboscipedia	40826	256.959	-0.330891	0.0914698	-3.61749	0.000297468	0.00312065	-0.325243	3.4981	0.000449311	0.0047248
FBgn0014018	CG11992	Rel	Relish	41087	3274.08	0.623694	0.056836	10.9736	5.12128e-28	5.45018e-25	0.629137	7.1609	2.44671e-26	2.60385e-23
FBgn0016047	CG13207	nompA	no mechanoreceptor potential A	45587	233.014	-0.275027	0.0789303	-3.48443	0.000493192	0.00481529	-0.268851	3.35864	0.0010913	0.00977776
FBgn0039817	CG15553	CG15553	uncharacterized protein	43677	342.715	-0.444335	0.117073	-3.79536	0.00014743	0.00171996	-0.438322	3.90991	0.00018474	0.00223414
FBgn0050489	CG30489	Cyp12d1-p	Cyp12d1-p	246648	32.471	-0.754615	0.274625	-2.7478	0.00599969	0.0354067	-0.746128	0.583931	0.00715151	0.0430411
FBgn0035981	CG4452	CG4452	uncharacterized protein	39069	1053.01	-0.168675	0.0474372	-3.55576	0.000376886	0.00381184	-0.163043	5.52508	0.00105918	0.00955402
FBgn0011672	CG3671	Mvl	Malvolio	42490	2130.65	0.266037	0.0796121	3.34166	0.000832785	0.00739241	0.27162	6.54116	0.000705152	0.00686376
FBgn0034275	CG5002	CG5002	uncharacterized protein	37025	420.916	0.483333	0.139858	3.45588	0.000548502	0.00526408	0.489165	4.20863	0.000496587	0.00514752
FBgn0034277	CG6370	OstDelta	Oligosaccharide transferase Delta subunit	37029	1477.12	0.213407	0.0521206	4.09448	4.23116e-05	0.000609414	0.218775	6.01345	7.36834e-05	0.00103178
FBgn0034276	CG6385	Sardh	Sarcosine dehydrogenase	37026	528.769	0.578188	0.169092	3.41938	0.000627643	0.00585352	0.583736	4.53608	0.00062561	0.00623526
FBgn0035917	CG6416	Zasp66	Z band alternatively spliced PDZ-motif protein 66	38988	5146.5	-0.297189	0.0826253	-3.59683	0.000322118	0.00330694	-0.291765	7.81211	0.000497351	0.00514987
FBgn0032388	CG6686	CG6686	uncharacterized protein	34608	1930.12	0.167902	0.0372853	4.50316	6.69516e-06	0.000126482	0.173529	6.39878	3.6011e-05	0.000576779
FBgn0010424	CG7930	TpnC73F	Troponin C at 73F	39916	202.897	0.544672	0.102269	5.32587	1.00474e-07	3.17603e-06	0.549789	3.16249	1.20136e-07	3.98152e-06
FBgn0032699	CG10383	CG10383	uncharacterized protein	35123	973.839	0.738865	0.0849661	8.696	3.43776e-18	8.4428e-16	0.744173	5.41362	3.39269e-18	9.28435e-16
FBgn0036302	CG10632	sowah	sosondowah	39438	1269.61	0.174081	0.0489684	3.55497	0.000378029	0.00381937	0.179351	5.79524	0.000476774	0.00499201
FBgn0016034	CG11254	mael	maelstrom	40489	107.234	0.435753	0.125018	3.48553	0.000491171	0.00480045	0.441356	2.25915	0.000563586	0.00571825
FBgn0031115	CG11710	CG11710	uncharacterized protein	33044	583.884	0.173717	0.0471565	3.68384	0.000229744	0.00251197	0.179377	4.67747	0.000334729	0.0036851
FBgn0028425	CG12317	JhI-21	Juvenile hormone Inducible-21	34624	1270.49	0.424695	0.100788	4.21374	2.51174e-05	0.000385536	0.430593	5.79698	2.49298e-05	0.000418175
FBgn0037222	CG14642	CG14642	uncharacterized protein	40532	144.892	0.944334	0.125174	7.54416	4.552e-14	5.97248e-12	0.949267	2.68345	6.42147e-14	9.3656e-12
FBgn0002773	CG2184	Mlc2	Myosin light chain 2	43587	10922.9	-0.237442	0.0533891	-4.44738	8.69254e-06	0.000158552	-0.231999	8.89741	3.86561e-05	0.000603779
FBgn0051665	CG31665	wry	weary	33361	4907.1	-0.161139	0.0508574	-3.16845	0.00153252	0.0123452	-0.155512	7.74371	0.00421653	0.0286222
FBgn0005666	CG32019	bt	bent	43814	8066.53	-0.213367	0.0593241	-3.59662	0.000322373	0.00330694	-0.208356	8.46016	0.000674645	0.00661387
FBgn0052311	CG33484	zormin	zormin	2769001	5931.31	-0.227377	0.0762279	-2.98285	0.00285575	0.0200695	-0.222087	8.01697	0.00418692	0.028502
FBgn0013305	CG3798	Nmda1	N-methyl-D-aspartate receptor-associated protein	36419	9594.71	0.136138	0.0483873	2.8135	0.00490048	0.0302813	0.141685	8.71132	0.0085329	0.049477
FBgn0032001	CG8360	CG8360	uncharacterized protein	34122	1026.1	0.284227	0.0946798	3.00198	0.00268227	0.0191579	0.289319	5.48835	0.0021715	0.017289
FBgn0031548	CG8852	CG8852	uncharacterized protein	33577	66.6513	-0.779296	0.133817	-5.82361	5.75903e-09	2.44071e-07	-0.771632	1.58239	1.45877e-08	6.07483e-07
FBgn0025682	CG9148	scf	supercoiling factor	38145	2060.66	0.213714	0.0817318	2.61482	0.0089275	0.048092	0.218678	6.49337	0.00843831	0.0490723
FBgn0039915	CG1732	Gat	GABA transporter	43805	1981.32	-0.244126	0.0891446	-2.73854	0.0061712	0.0361295	-0.238515	6.43582	0.00764823	0.0454716
FBgn0034053	CG8302	Cyp4aa1	Cyp4aa1	36752	454.058	-0.7005	0.148562	-4.7152	2.41478e-06	5.11699e-05	-0.695303	4.31418	2.94712e-06	6.60388e-05
FBgn0050069	CG30069	CG30069	uncharacterized protein	36573	3702.02	0.332015	0.0786235	4.22285	2.41236e-05	0.000373217	0.337143	7.33761	2.26765e-05	0.000387158
FBgn0039120	CG10198	Nup98-96	Nucleoporin 98-96kD	42816	2030.94	0.171004	0.0413148	4.13906	3.48738e-05	0.00051605	0.176448	6.4723	0.000105152	0.00139302
FBgn0035480	CG14984	CG14984	uncharacterized protein	38467	517.993	0.287491	0.0969711	2.96471	0.0030297	0.0209706	0.292536	4.50525	0.00244276	0.0189601
FBgn0035476	CG12766	CG12766	uncharacterized protein	38462	99.4752	0.771707	0.228361	3.37933	0.000726632	0.00665362	0.772517	2.14208	0.000754582	0.00722739
FBgn0002917	CG1517	na	narrow abdomen	45338	3241.88	-0.155675	0.0414043	-3.75988	0.000169997	0.00194069	-0.150139	7.14602	0.00102908	0.00936045
FBgn0030555	CG1839	Fbxl4	F box and leucine-rich-repeat gene 4	32378	3906.1	-0.230963	0.0758978	-3.04308	0.00234172	0.0172443	-0.224986	7.41489	0.00376902	0.0262325
FBgn0036877	CG9452	CG9452	uncharacterized protein	40119	143.692	0.637367	0.111718	5.70515	1.16243e-08	4.63907e-07	0.64275	2.67201	1.89689e-08	7.69848e-07
FBgn0036875	CG9449	CG9449	uncharacterized protein	40117	433.216	-0.407429	0.095984	-4.24476	2.1883e-05	0.000343598	-0.401934	4.24704	2.48604e-05	0.000417742
FBgn0030157	CG1468	CG1468	uncharacterized protein	31920	4557.95	0.547156	0.160688	3.40508	0.000661439	0.00610922	0.552576	7.63791	0.000671316	0.00659474
FBgn0030159	CG9689	CG9689	uncharacterized protein	31922	1892.69	0.402139	0.0941725	4.27023	1.95267e-05	0.000312754	0.407888	6.37178	1.87999e-05	0.000331545
FBgn0030160	CG9691	CG9691	uncharacterized protein	31923	6991.13	0.49815	0.0692685	7.19158	6.40442e-13	6.457e-11	0.504199	8.25499	2.5781e-12	2.5197e-10
FBgn0030156	CG15247	CG15247	uncharacterized protein	31919	220.375	-0.58405	0.112156	-5.20748	1.91422e-07	5.52241e-06	-0.57828	3.27752	3.97598e-07	1.09746e-05
FBgn0039536	CG18437	unc80	uncoordinated 80	43324	7927.3	-0.347425	0.0904947	-3.83917	0.00012345	0.00147065	-0.342153	8.43513	0.000179392	0.00217772
FBgn0002772	CG5596	Mlc1	Myosin alkali light chain 1	43323	2475.83	-0.214806	0.0508241	-4.22646	2.37397e-05	0.000367927	-0.209296	6.7568	7.41261e-05	0.00103195
FBgn0031692	CG6514	TpnC25D	Troponin C at 25D	33752	3029.21	-0.39114	0.113636	-3.44205	0.000577333	0.00546953	-0.385984	7.04764	0.000676516	0.00662219
FBgn0031195	CG17600	CG17600	uncharacterized protein	33141	435.68	-0.182375	0.0646873	-2.81934	0.0048123	0.0297946	-0.176731	4.25667	0.00749807	0.0447734
FBgn0040503	CG7763	CG7763	uncharacterized protein	36235	340.588	1.54861	0.22128	6.99843	2.58856e-12	2.36126e-10	1.55142	3.90131	8.81394e-12	7.81666e-10
FBgn0050026	CG30026	CG30026	uncharacterized protein	246399	1235.25	0.797382	0.216914	3.67603	0.000236893	0.00257836	0.802247	5.75533	0.000280941	0.003192
FBgn0024285	CG4602	Srp54	Srp54	34312	895.636	0.167398	0.0464595	3.60309	0.000314455	0.00324714	0.172776	5.2933	0.000672124	0.0065959
FBgn0031089	CG9572	CG9572	uncharacterized protein	33013	1182.29	0.299815	0.0873891	3.43081	0.000601784	0.00566754	0.305594	5.69352	0.000549507	0.00561107
FBgn0015789	CG17060	Rab10	Rab10	33025	3243.71	0.148303	0.0546848	2.71195	0.00668886	0.0386638	0.153721	7.14705	0.00744209	0.0444668
FBgn0030761	CG9784	CG9784	uncharacterized protein	32629	1311.89	0.175596	0.0436438	4.02338	5.73687e-05	0.000773912	0.181039	5.84264	0.000187862	0.00226617
FBgn0030757	CG9902	CG9902	uncharacterized protein	32622	544.542	-0.28728	0.0878417	-3.27043	0.00107383	0.00914483	-0.281485	4.5767	0.00145219	0.0124857
FBgn0040775	CG12158	CG12158	uncharacterized protein	2768730	5435.66	-0.611783	0.138815	-4.40718	1.04724e-05	0.00018575	-0.606726	7.89074	1.51964e-05	0.000279369
FBgn0033403	CG13739	CG13739	uncharacterized protein	35957	496.672	-0.654884	0.182829	-3.58194	0.000341047	0.00347448	-0.649839	4.44267	0.000401763	0.00429954
FBgn0033250	CG14762	CG14762	uncharacterized protein	35768	13388.1	0.281296	0.0710976	3.95648	7.60637e-05	0.000979431	0.287156	9.1919	0.000114232	0.00150084
FBgn0034479	CG8654	CG8654	uncharacterized protein	37275	1852.26	-0.81416	0.200186	-4.06702	4.76191e-05	0.000664231	-0.810186	6.33773	6.42645e-05	0.000926996
FBgn0052580	CG32580	Muc14A	Mucin 14A	318097	68.2217	1.07185	0.226184	4.73882	2.14964e-06	4.59581e-05	1.07605	1.62803	2.8971e-06	6.52903e-05
FBgn0053519	CG33519	Unc-89	Unc-89	3346201	3276.98	-0.516048	0.0701162	-7.3599	1.84052e-13	1.98073e-11	-0.511082	7.161	6.11363e-13	6.57936e-11
FBgn0030018	CG2272	slpr	slipper	44111	771.934	-0.20914	0.0664904	-3.14541	0.00165853	0.0131068	-0.203949	5.07824	0.00261133	0.0200091
FBgn0031689	CG10833	Cyp28d1	Cyp28d1	33749	6688.76	0.410594	0.0702626	5.84371	5.10507e-09	2.19266e-07	0.415928	8.19107	1.15978e-08	5.00378e-07
FBgn0003231	CG10360	ref(2)P	refractory to sigma P	35246	9302.33	0.197953	0.0555157	3.56572	0.000362858	0.00367384	0.202799	8.66641	0.000590504	0.00594726
FBgn0003429	CG10693	slo	slowpoke	42940	10867.9	-0.229501	0.069564	-3.29914	0.00096981	0.00839859	-0.224177	8.89033	0.00171349	0.0142835
FBgn0034990	CG11406	CG11406	uncharacterized protein	37877	67.4342	0.355435	0.110276	3.22313	0.00126796	0.0104784	0.359691	1.60246	0.00198269	0.01611
FBgn0033807	CG12251	AQP	aquaporin	36456	276.537	-0.360485	0.108123	-3.33403	0.000855983	0.00757727	-0.354963	3.6043	0.00107763	0.00967887
FBgn0026059	CG31045	Mhcl	Myosin heavy chain-like	41955	6680	-0.253506	0.0632813	-4.00601	6.17539e-05	0.000824936	-0.248017	8.18844	0.000155033	0.00193228
FBgn0005427	CG3114	ewg	erect wing	30975	3088.21	-0.210234	0.0441578	-4.76098	1.92658e-06	4.1843e-05	-0.204865	7.0757	1.52515e-05	0.000279845
FBgn0000053	CG31628	Gart	GART trifunctional enzyme	33986	3604.7	0.891289	0.143842	6.19632	5.77995e-10	3.18163e-08	0.896336	7.29978	7.23779e-10	4.35997e-08
FBgn0005592	NA	NA	NA	NA	279.289	-0.43498	0.097126	-4.47851	7.51641e-06	0.000139762	-0.429726	3.61552	1.17844e-05	0.000222187
FBgn0052333	CG32333	CG32333	uncharacterized protein	38142	1584.36	-0.179801	0.0405205	-4.4373	9.10956e-06	0.000164315	-0.174438	6.11404	8.43571e-05	0.00115921
FBgn0041605	CG32490	cpx	complexin	64877	43531.6	-0.255211	0.0700507	-3.64323	0.000269242	0.00286216	-0.249834	10.892	0.000607916	0.00609085
FBgn0014141	CG3937	cher	cheerio	42066	3449.08	0.231598	0.0816705	2.83576	0.00457171	0.0285635	0.2368	7.23537	0.00375676	0.0261843
FBgn0000042	CG4027	Act5C	Actin 5C	31521	23680.5	0.372476	0.0721322	5.1638	2.41991e-07	6.69882e-06	0.377593	10.0145	5.48087e-07	1.44616e-05
FBgn0020385	CG4067	pug	pugilist	41279	5795.53	0.565942	0.129651	4.36512	1.27054e-05	0.000218871	0.571192	7.98432	1.19601e-05	0.00022498
FBgn0014135	CG4608	bnl	branchless	42356	360.713	0.708602	0.163531	4.33314	1.46996e-05	0.000247439	0.714098	3.98828	1.57501e-05	0.000286319
FBgn0033809	CG4630	CG4630	uncharacterized protein	36458	558.508	0.287595	0.0907787	3.16809	0.00153445	0.0123504	0.292981	4.61417	0.00131438	0.0114447
FBgn0039348	CG4673	Npl4	Nuclear protein localization 4	43091	1877.16	0.120494	0.040985	2.93995	0.00328264	0.0222513	0.125878	6.35869	0.00527435	0.0339273
FBgn0002789	CG4696	Mp20	Muscle protein 20	36468	5036.91	0.191376	0.0653536	2.92831	0.0034081	0.0228591	0.196946	7.7817	0.00369057	0.0258479
FBgn0037719	CG9424	bocks	bocksbeutel	41162	1071.17	0.249518	0.0768093	3.24854	0.00115998	0.0097203	0.254586	5.55077	0.00113233	0.0100888
FBgn0038950	CG5382	CG5382	uncharacterized protein	42618	773.927	0.182846	0.0461998	3.95771	7.56707e-05	0.000976784	0.188293	5.08297	0.000176139	0.00214912
FBgn0001168	CG6494	h	hairy	38995	1857.94	0.264518	0.07874	3.35939	0.000781151	0.00701205	0.269671	6.34369	0.000712689	0.00692306
FBgn0004169	CG7107	up	upheld	32314	5586.36	-0.173343	0.0593462	-2.92088	0.00349045	0.0232972	-0.167826	7.93026	0.00597446	0.0373765
FBgn0010226	CG8938	GstS1	Glutathione S transferase S1	36927	1951.29	0.321061	0.0816546	3.93194	8.42631e-05	0.00106194	0.326808	6.41426	6.90563e-05	0.000982795
FBgn0022710	CG9210	Ac13E	Adenylyl cyclase 13E	32485	1629.32	-0.302729	0.0752751	-4.02164	5.77953e-05	0.000777477	-0.297492	6.15385	8.34836e-05	0.00114886
FBgn0029870	CG3869	Marf	Mitochondrial assembly regulatory factor	31581	8155.96	-0.12663	0.0319455	-3.96393	7.37258e-05	0.000955542	-0.121081	8.47645	0.00222991	0.0175931
FBgn0034417	CG15117	CG15117	uncharacterized protein	37197	928.139	0.845775	0.0971386	8.70689	3.1233e-18	7.87236e-16	0.851288	5.34445	1.64075e-18	4.76216e-16
FBgn0030844	CG8527	ppk23	pickpocket 23	32731	22.124	-0.795669	0.202595	-3.92739	8.58726e-05	0.00107789	-0.78559	0.0684466	9.83148e-05	0.00131333
FBgn0013576	CG32464	mtd	mustard	45467	14001.7	-0.185213	0.0481903	-3.84338	0.000121354	0.00144748	-0.179826	9.25581	0.000598588	0.00600972
FBgn0002887	CG10890	mus201	mutagen-sensitive 201	3772069	354.841	0.172133	0.0634369	2.71345	0.00665876	0.0385476	0.177723	3.96211	0.00661928	0.0406147
FBgn0032538	CG16885	Vajk2	Vajk2	34811	36.2077	-0.831054	0.178048	-4.66758	3.04769e-06	6.26412e-05	-0.823228	0.738672	3.72877e-06	8.06189e-05
FBgn0053639	CG33639	CG33639	uncharacterized protein	32803	516.704	-0.304746	0.0657369	-4.63584	3.55486e-06	7.16178e-05	-0.299242	4.50041	8.8447e-06	0.000172184
FBgn0037555	CG9638	Ada2b	transcriptional Adaptor 2b	40966	753.905	0.270612	0.0559026	4.84078	1.29327e-06	2.95158e-05	0.276015	5.04477	1.83684e-06	4.34402e-05
FBgn0002524	CG4162	lace	lace	34910	1025.79	0.129765	0.0453763	2.85976	0.00423963	0.0268389	0.135179	5.48813	0.0051406	0.033439
FBgn0037913	CG6783	fabp	fatty acid binding protein	3772232	5654.38	-0.309003	0.105378	-2.93233	0.00336426	0.0226284	-0.303881	7.9483	0.00434817	0.0292669
FBgn0026239	CG31043	gukh	GUK-holder	53563	908.469	-0.214708	0.0526353	-4.07916	4.51991e-05	0.000639463	-0.209307	5.31291	0.000156242	0.00194349
FBgn0052831	CG33695	CG33695	uncharacterized protein	3772186	302.814	0.175791	0.0560623	3.13563	0.00171487	0.0134963	0.18083	3.73577	0.002528	0.0194954
FBgn0036713	CG6456	Mip	Myoinhibiting peptide precursor	39933	3086.22	0.185198	0.0623646	2.9696	0.00298188	0.0206893	0.190783	7.07549	0.00300859	0.0221682
FBgn0038880	CG10823	SIFaR	SIFamide receptor	42530	532.594	0.243349	0.0711423	3.4206	0.000624842	0.00583877	0.249064	4.54542	0.00060794	0.00609085
FBgn0029891	CG4523	Pink1	PTEN-induced putative kinase 1	31607	5235.06	-0.174815	0.0525413	-3.3272	0.00087724	0.00772972	-0.169099	7.83712	0.00272093	0.0206179
FBgn0063923	CG1220	Kaz1-ORFB	Kaz1-ORFB	3772691	979.701	0.416868	0.0895907	4.65303	3.27098e-06	6.63758e-05	0.421839	5.42212	2.82731e-06	6.43231e-05
FBgn0032076	CG9510	Argl	Argininosuccinate lyase	3771738	835.205	0.427746	0.143733	2.97597	0.0029206	0.0204182	0.432572	5.19219	0.00265534	0.020233
FBgn0053926	CG33926	CG33926	uncharacterized protein	39092	4450.62	-0.513185	0.138682	-3.70046	0.000215211	0.00237669	-0.50917	7.60244	0.000264871	0.00303098
FBgn0062928	CR33940	hpRNA:CR33940	hairpin RNA:CR33940	3771790	59.8781	-0.644266	0.147639	-4.3638	1.27824e-05	0.000219802	-0.637516	1.42869	2.42102e-05	0.00040897
FBgn0062961	CR33942	lncRNA:CR33942	long non-coding RNA:CR33942	3771992	255.304	0.735133	0.10874	6.76046	1.37556e-11	1.08885e-09	0.740721	3.48979	1.6163e-11	1.31194e-09
FBgn0031414	CG33955	eys	eyes shut	3771890	4705.55	-0.354306	0.0835396	-4.24117	2.22357e-05	0.000347996	-0.348715	7.68318	3.8675e-05	0.000603779
FBgn0001297	CG33956	kay	kayak	3772082	5657.03	0.199093	0.0709126	2.80758	0.00499146	0.0306463	0.20441	7.94926	0.00538063	0.034403
FBgn0036210	CG14130	CG14130	uncharacterized protein	39335	221.419	0.233685	0.0747648	3.12561	0.00177439	0.0138795	0.239166	3.28676	0.00202264	0.016314
FBgn0001149	CG10045	GstD1	Glutathione S transferase D1	41503	8544.92	0.45402	0.103072	4.40487	1.05848e-05	0.000186706	0.45838	8.54413	1.08818e-05	0.000207208
FBgn0034315	CG5721	CG5721	uncharacterized protein	37084	546.392	0.14001	0.0487277	2.87331	0.00406199	0.0260076	0.145691	4.58183	0.00487622	0.0321298
FBgn0030778	CG4678	CG4678	uncharacterized protein	32652	1709.04	-0.171382	0.0609242	-2.81303	0.00490763	0.0302813	-0.165827	6.22304	0.00777302	0.0460421
FBgn0027094	CG13391	AlaRS	Alanyl-tRNA synthetase	34156	1742.54	0.362775	0.108775	3.3351	0.000852698	0.00755517	0.367439	6.25157	0.000759092	0.00725607
FBgn0039648	CG14515	CG14515	uncharacterized protein	43454	69.9842	-1.42545	0.325875	-4.37424	1.21858e-05	0.000212562	-1.4182	1.64422	2.48104e-05	0.000417634
FBgn0000277	CG1367	CecA2	Cecropin A2	43597	241.626	1.33048	0.272746	4.8781	1.07114e-06	2.49015e-05	1.33521	3.40973	1.88536e-06	4.44778e-05
FBgn0010241	CG8523	Mdr50	Multi drug resistance 50	36582	70.6663	1.3628	0.340341	4.00422	6.22234e-05	0.000828847	1.36232	1.66375	9.15805e-05	0.00123718
FBgn0043841	CG31764	vir-1	virus-induced RNA 1	34652	30781.4	0.55853	0.0598442	9.33306	1.02862e-20	3.64893e-18	0.563901	10.3931	1.33621e-18	3.99944e-16
FBgn0038980	CG6919	Octbeta1R	Octopamine beta1 receptor	42652	1388.13	-0.174903	0.0608411	-2.87476	0.00404335	0.0259392	-0.169399	5.92315	0.00662514	0.0406246
FBgn0052056	CG32056	scramb1	scramblase 1	326186	2202.39	0.163139	0.0573715	2.84355	0.00446138	0.0279288	0.168787	6.58916	0.00485256	0.0320608
FBgn0015773	CG18657	NetA	Netrin-A	32398	82.7821	0.328438	0.110785	2.96466	0.00303021	0.0209706	0.333695	1.893	0.00338315	0.0242668
FBgn0031971	CG7224	Sirup	Starvation-upregulated protein	34089	4308.59	-0.266682	0.086784	-3.07294	0.00211959	0.0158481	-0.260523	7.55614	0.00296695	0.021961
FBgn0053971	CG33971	Ir62a	Ionotropic receptor 62a	3885628	173.946	-0.594988	0.161759	-3.67824	0.000234845	0.00255898	-0.589957	2.94147	0.000289439	0.00326147
FBgn0000276	CG1365	CecA1	Cecropin A1	43596	381.234	1.2938	0.303318	4.2655	1.99458e-05	0.000317343	1.29878	4.06572	1.38926e-05	0.000256878
FBgn0010438	CG4337	mtSSB	mitochondrial single stranded DNA-binding protein	41968	265.943	0.200538	0.0732191	2.73888	0.00616491	0.0361147	0.206001	3.54898	0.00672127	0.0411613
FBgn0021764	CG5227	sdk	sidekick	31017	1515.03	-0.234687	0.0697595	-3.36423	0.000767586	0.00691493	-0.229436	6.04843	0.00107433	0.00967101
FBgn0040099	CG7106	lectin-28C	lectin-28C	53542	2440.57	-0.312958	0.113797	-2.75014	0.00595707	0.0352203	-0.307955	6.73617	0.00681088	0.0416303
FBgn0000278	CG1878	CecB	Cecropin B	43598	50.93	1.60551	0.278092	5.77332	7.77248e-09	3.20883e-07	1.60577	1.21577	1.54921e-08	6.42354e-07
FBgn0035976	CG4432	PGRP-LC	Peptidoglycan recognition protein LC	39063	1572.13	0.184418	0.0600204	3.07258	0.00212215	0.0158548	0.189681	6.10314	0.00204992	0.0164854
FBgn0031261	CG11822	nAChRbeta3	nicotinic Acetylcholine Receptor beta3	33228	1043.96	-0.298841	0.105797	-2.82467	0.00473297	0.0294175	-0.294338	5.51312	0.00583384	0.0366644
FBgn0001125	CG4233	Got2	Glutamate oxaloacetate transaminase 2	33373	6674.03	0.573042	0.120201	4.76738	1.86635e-06	4.09997e-05	0.578319	8.18799	1.80103e-06	4.2728e-05
FBgn0024983	CG4293	CG4293	uncharacterized protein	31001	562.019	0.186013	0.0452159	4.11388	3.89065e-05	0.000568059	0.191455	4.62278	9.50469e-05	0.0012768
FBgn0053460	CG33460	CG33460	uncharacterized protein	3885588	171.737	0.837178	0.121317	6.90076	5.17239e-12	4.42332e-10	0.84174	2.92294	5.48876e-12	5.15405e-10
FBgn0026575	CG32575	hang	hangover	32613	2245.59	-0.2263	0.0825102	-2.74269	0.00609375	0.0358171	-0.221162	6.61642	0.00767443	0.0455625
FBgn0067905	CG33990	IM14	Immune induced molecule 14	3885603	4125.93	0.638334	0.2108	3.02814	0.00246063	0.017977	0.6447	7.49455	0.00267455	0.0203469
FBgn0043791	CG8147	phu	phurba tashi	41135	1238.59	-2.58766	0.492655	-5.25248	1.50064e-07	4.50567e-06	-2.58127	5.75559	3.55857e-07	1.0144e-05
FBgn0035000	CG13578	CG13578	uncharacterized protein	37891	53.5961	-0.312438	0.105867	-2.95123	0.00316512	0.021654	-0.305881	1.27528	0.00457654	0.0304404
FBgn0053093	CG33093	CG33093	uncharacterized protein	42654	168.469	0.63557	0.17407	3.65124	0.000260978	0.00279603	0.64021	2.8959	0.000255718	0.00294737
FBgn0053993	CG33993	CG33993	uncharacterized protein	3885637	101.819	-0.290508	0.0820682	-3.53984	0.000400376	0.00402393	-0.284429	2.18372	0.000819722	0.00771248
FBgn0050098	CG30098	CG30098	uncharacterized protein	246456	123.612	1.4844	0.296086	5.01341	5.34731e-07	1.32685e-05	1.48628	2.45274	1.04609e-06	2.61065e-05
FBgn0038156	CG14372	side-IV	sidestep IV	41657	2276.96	-0.166642	0.0432489	-3.8531	0.00011663	0.00140337	-0.161169	6.63662	0.000637243	0.00632831
FBgn0054054	CG34054	CG34054	uncharacterized protein	3885601	629.95	1.04828	0.193011	5.43121	5.59719e-08	1.87447e-06	1.05296	4.78592	8.11414e-08	2.78556e-06
FBgn0058006	CG40006	CG40006	uncharacterized protein	3355123	1181.06	-0.322015	0.0924419	-3.48343	0.000495032	0.00482832	-0.316707	5.69043	0.00066288	0.00652601
FBgn0025836	CG40494	RhoGAP1A	Rho GTPase activating protein at 1A	5740235	3508.09	-0.19852	0.044331	-4.47814	7.52949e-06	0.000139762	-0.193283	7.25957	5.05549e-05	0.000761345
FBgn0028697	CG17420	RpL15	Ribosomal protein L15	3354918	18961.7	-0.275591	0.0957702	-2.87763	0.00400678	0.0257736	-0.27006	9.69314	0.00538439	0.0344041
FBgn0034389	CG15078	Mctp	Multiple C2 domain and transmembrane region protein	37165	2067.02	0.169716	0.0441256	3.84621	0.000119961	0.00143444	0.17522	6.4975	0.000253766	0.00294615
FBgn0083972	CG34136	CG34136	uncharacterized protein	4379892	804.485	0.269887	0.0737542	3.65927	0.000252932	0.002722	0.275358	5.13827	0.00025532	0.00294737
FBgn0083977	CG34141	CG34141	uncharacterized protein	4379870	185.221	-0.402723	0.0662784	-6.07624	1.23035e-09	6.20225e-08	-0.396553	3.03058	1.11509e-08	4.83274e-07
FBgn0052218	CR32218	lncRNA:CR32218	long non-coding RNA:CR32218	10178829	72.6653	-0.588687	0.155697	-3.78099	0.000156208	0.00180914	-0.583046	1.70009	0.000221346	0.00261735
FBgn0069973	CG40485	CG40485	uncharacterized protein	3355165	2580.1	-0.321458	0.104887	-3.06479	0.00217823	0.0162081	-0.316083	6.81701	0.00261974	0.0200516
FBgn0040010	CG17493	CG17493	uncharacterized protein	3355126	1661.82	-0.219848	0.0685762	-3.20589	0.00134646	0.0110226	-0.214387	6.18226	0.00199377	0.0161696
FBgn0039944	CG17162	CG17162	uncharacterized protein	5740457	33.2863	-0.619632	0.218835	-2.83151	0.00463288	0.0288891	-0.61154	0.613574	0.00486369	0.032083
FBgn0058354	CR40354	CR40354	pseudo	10178779	27.5558	0.4608	0.175297	2.62869	0.00857153	0.0466202	0.465515	0.365352	0.00840664	0.0489179
FBgn0085194	CG34165	CG34165	uncharacterized protein	5740685	272.347	0.548592	0.179478	3.0566	0.00223862	0.0165956	0.555345	3.58487	0.00218925	0.0173581
FBgn0085201	CG34172	CG34172	uncharacterized protein	5740746	217.617	-0.753096	0.173174	-4.34877	1.36904e-05	0.000233322	-0.747764	3.25759	1.74048e-05	0.000309282
FBgn0085244	CG34215	CG34215	uncharacterized protein	5740170	1070.27	0.455454	0.129713	3.51125	0.000446012	0.00442434	0.459467	5.54782	0.00036599	0.00396993
FBgn0085249	CG34220	CG34220	uncharacterized protein	5740467	1644.49	-2.27615	0.738842	-3.08069	0.0020652	0.0155629	-2.27242	6.16525	0.00222702	0.0175848
FBgn0085256	CG34227	CG34227	uncharacterized protein	36186	3416.13	0.85188	0.166854	5.10556	3.29823e-07	8.67777e-06	0.858615	7.22335	3.86931e-07	1.07733e-05
FBgn0085261	CG34232	CG34232	uncharacterized protein	5740195	135.635	0.472002	0.149693	3.15313	0.00161531	0.0128181	0.476874	2.58664	0.00157477	0.0133244
FBgn0085290	CG34261	CG34261	uncharacterized protein	5740205	48.7679	0.591716	0.133661	4.42698	9.55611e-06	0.000171402	0.595796	1.15155	1.26161e-05	0.000235091
FBgn0085294	CG34265	CG34265	uncharacterized protein	5740186	207.962	0.621797	0.181057	3.43427	0.000594148	0.00560113	0.628341	3.1995	0.00062559	0.00623526
FBgn0085320	CG34291	CG34291	uncharacterized protein	5740331	152.101	-0.703267	0.209379	-3.35882	0.000782762	0.00701994	-0.696539	2.74534	0.000989264	0.00907584
FBgn0085350	CG34321	inaF-C	inaF-C	5740497	30.0731	-0.624484	0.166926	-3.74108	0.00018323	0.00207474	-0.616085	0.491472	0.000174063	0.00212736
FBgn0085354	CG34325	CG34325	uncharacterized protein	32656	1009.63	0.384167	0.0772579	4.97253	6.60849e-07	1.60243e-05	0.389541	5.46527	5.22826e-07	1.38344e-05
FBgn0085386	CG34357	CG34357	uncharacterized protein	5740349	1403.78	-0.174985	0.0620159	-2.82162	0.00477825	0.0296412	-0.169468	5.93953	0.0075668	0.0450714
FBgn0085417	CG34388	natalisin	natalisin	5740700	571.74	0.220436	0.0651018	3.38602	0.000709152	0.00650313	0.226125	4.64798	0.000819157	0.00771248
FBgn0085421	CG34392	Epac	Exchange protein directly activated by cAMP	35588	4490	-0.241136	0.048281	-4.99444	5.90078e-07	1.44917e-05	-0.235653	7.61552	5.93521e-06	0.000120952
FBgn0085425	CG34396	CG34396	uncharacterized protein	37398	271.157	-0.280416	0.0805606	-3.48081	0.000499908	0.00486103	-0.274684	3.57695	0.000802511	0.00758533
FBgn0085426	CG34397	Rgk3	Rad, Gem/Kir family member 3	5740446	994.577	-0.169577	0.0592173	-2.86363	0.00418811	0.026583	-0.163773	5.44301	0.00691052	0.0421317
FBgn0085434	CG34405	NaCP60E	Na channel protein 60E	37981	7771.81	-0.24017	0.0604526	-3.97287	7.10116e-05	0.000922862	-0.234649	8.40667	0.000208007	0.0024657
FBgn0085447	CG34418	sif	still life	43892	585.787	-0.900138	0.233713	-3.85146	0.000117414	0.00141104	-0.895125	4.68014	0.000161412	0.00200001
FBgn0085450	CG34421	Snoo	Sno oncogene	5740414	1329.98	-0.224416	0.0781659	-2.87102	0.00409151	0.0261605	-0.219164	5.86116	0.00521014	0.0336136
FBgn0085452	CG34423	CG34423	uncharacterized protein	5740313	483.124	0.634431	0.0981233	6.46565	1.00863e-10	6.31414e-09	0.639891	4.40635	9.01266e-11	6.25899e-09
FBgn0085484	CG34455	Pdxk	Pyridoxal kinase	39066	1373.6	0.21757	0.0584962	3.71938	0.000199713	0.0022425	0.223146	5.90875	0.000227278	0.00268087
FBgn0085638	CG41378	CG41378	uncharacterized protein	5740475	615.578	-0.175188	0.0560794	-3.12393	0.00178452	0.0139132	-0.169696	4.75229	0.00309425	0.0226307
FBgn0086044	CR34673	snoRNA:Me28S-U1688	ncRNA	5740190	23.6163	0.581239	0.172038	3.37854	0.000728714	0.00666631	0.583911	0.15316	0.000648962	0.00641461
FBgn0086134	CG5266	Prosalpha2	Proteasome alpha2 subunit	41531	1722.45	0.123233	0.0422417	2.91734	0.00353032	0.0234652	0.128681	6.2345	0.00444391	0.0297441
FBgn0086251	CG9252	del	deadlock	35380	260.779	0.317797	0.104639	3.03707	0.00238893	0.0175335	0.32369	3.52086	0.00218405	0.0173581
FBgn0086254	CG6084	CG6084	uncharacterized protein	39304	4479.9	0.595151	0.128067	4.64717	3.36512e-06	6.79981e-05	0.598679	7.61244	2.91566e-06	6.55545e-05
FBgn0086346	CG12876	ALiX	ALG-2 interacting protein X	43330	3566.1	0.253763	0.0811983	3.12522	0.00177671	0.0138795	0.259089	7.28392	0.00164714	0.0138026
FBgn0086347	CG7438	Myo31DF	Myosin 31DF	34445	2101.69	0.507517	0.0464544	10.925	8.74962e-28	8.38038e-25	0.512878	6.52144	4.30708e-25	4.12532e-22
FBgn0086348	CG6781	se	sepia	38973	999.823	-0.973074	0.186462	-5.21861	1.8027e-07	5.2641e-06	-0.967677	5.45041	2.93921e-07	8.77002e-06
FBgn0086368	CG12311	tw	twisted	31024	120.868	-0.677563	0.119486	-5.67063	1.42276e-08	5.53952e-07	-0.671764	2.42096	3.51395e-08	1.35167e-06
FBgn0086443	CG10687	AsnRS	Asparaginyl-tRNA synthetase	35194	1492.77	0.420165	0.116236	3.61474	0.000300644	0.00314707	0.424836	6.02849	0.00025269	0.00294078
FBgn0086673	CG13272	CG13272	uncharacterized protein	35013	33.476	-1.31708	0.25221	-5.22213	1.76879e-07	5.19639e-06	-1.30657	0.626989	2.0504e-07	6.27437e-06
FBgn0086674	CG32632	Tpst	Tyrosylprotein sulfotransferase	32312	1233.78	-0.311832	0.0972487	-3.20655	0.00134338	0.0110068	-0.306875	5.75225	0.00155751	0.0132016
FBgn0086676	CG8428	spin	spinster	45380	5716.49	-0.402645	0.0714214	-5.6376	1.72437e-08	6.55399e-07	-0.397723	7.96353	5.78524e-08	2.05989e-06
FBgn0086690	CG33957	Plp	Pericentrin-like protein	3772382	3447.88	-0.167664	0.0500143	-3.35233	0.000801346	0.00715979	-0.162376	7.23471	0.00220715	0.0174712
FBgn0086691	CG15261	UK114	UK114	34897	1175.08	0.409459	0.155456	2.63393	0.00844041	0.0460377	0.414244	5.68326	0.00780775	0.0461829
FBgn0086693	CG4536	iav	inactive	31621	55.4994	0.34401	0.116202	2.96044	0.00307203	0.0211988	0.348563	1.32323	0.00298303	0.0220289
FBgn0086904	CG8759	Nacalpha	Nascent polypeptide associated complex protein alpha subunit	36409	8275.84	-0.177977	0.0497651	-3.57635	0.000348423	0.00353517	-0.172309	8.49747	0.00143591	0.0123569
FBgn0086906	CG1915	sls	sallimus	44013	9880.25	-0.247964	0.0567204	-4.37168	1.23295e-05	0.000212779	-0.242916	8.7527	3.96235e-05	0.000617096
FBgn0087002	CG11064	apolpp	apolipophorin	43827	144762	-0.375354	0.120519	-3.11447	0.00184277	0.0142684	-0.371022	12.6253	0.00231488	0.0181588
FBgn0087005	CG10233	rtp	retinophilin	40627	11183.8	-0.302664	0.101337	-2.98672	0.00281991	0.0199149	-0.296876	8.93171	0.00383839	0.0266021
FBgn0087013	CG1059	Karybeta3	Karyopherin beta 3	40581	8551.87	-0.188589	0.0492263	-3.83106	0.000127592	0.00151434	-0.182988	8.54483	0.000685655	0.00670123
FBgn0243486	CG15151	rdo	reduced ocelli	35077	1349.47	-0.145566	0.0397312	-3.66377	0.000248532	0.00268068	-0.140229	5.88287	0.00142183	0.0122652
FBgn0243514	CG6124	eater	eater	43262	244.608	-0.880306	0.153963	-5.71764	1.08013e-08	4.34684e-07	-0.875745	3.42447	1.78526e-08	7.30736e-07
FBgn0250819	CG33521	CG33521	uncharacterized protein	3346141	1691.88	-0.377893	0.0692882	-5.45393	4.92693e-08	1.67936e-06	-0.372488	6.20777	1.02038e-07	3.45342e-06
FBgn0250843	CG4904	Prosalpha6	Proteasome alpha6 subunit	34359	1518.13	0.137506	0.0518331	2.65286	0.0079814	0.0442257	0.142647	6.05242	0.00740946	0.0443272
FBgn0250871	CG2467	pot	papillote	32154	2007.31	0.370389	0.0506385	7.31438	2.58575e-13	2.75182e-11	0.376033	6.4557	1.99362e-12	1.96854e-10
FBgn0250910	CG42244	Octbeta3R	Octopamine beta3 receptor	3885573	981.965	-0.148159	0.0506371	-2.9259	0.0034346	0.0230207	-0.142585	5.42506	0.00772226	0.045798
FBgn0259163	CG42268	CG42268	uncharacterized protein	39145	8856.53	-0.149736	0.0464311	-3.2249	0.00126015	0.0104319	-0.144257	8.59542	0.0051574	0.0334899
FBgn0259175	CG42280	ome	omega	44297	1669.14	0.483265	0.0426212	11.3386	8.44912e-30	1.15608e-26	0.488822	6.18958	1.5453e-26	1.85011e-23
FBgn0259212	CG42312	cno	canoe	40620	4046.67	-0.23777	0.0735802	-3.23145	0.00123166	0.0102314	-0.232381	7.46553	0.00190254	0.0155482
FBgn0259219	CG42319	CG42319	uncharacterized protein	36473	937.965	-0.283758	0.0701427	-4.04544	5.2225e-05	0.000718694	-0.2781	5.35867	0.000103066	0.00137106
FBgn0259224	CG42324	CG42324	uncharacterized protein	38430	2033.04	-0.307622	0.0987908	-3.11387	0.0018465	0.014279	-0.302882	6.47282	0.00224642	0.0177089
FBgn0259226	CG42326	CG42326	uncharacterized protein	35838	265.297	-0.404637	0.109434	-3.69755	0.000217688	0.00239382	-0.399122	3.54617	0.000312655	0.0034821
FBgn0259229	CG42329	CG42329	uncharacterized protein	33312	245.341	-0.957091	0.243354	-3.93291	8.39224e-05	0.00105904	-0.952016	3.42804	0.00011584	0.0015178
FBgn0259234	CG42332	Camta	Calmodulin-binding transcription activator	35974	2723.32	-0.2026	0.0663006	-3.05579	0.00224472	0.0166279	-0.197053	6.89446	0.00358564	0.025271
FBgn0259238	CG42336	CG42336	uncharacterized protein	36205	1079.57	-0.25307	0.0939619	-2.69333	0.00707424	0.0404755	-0.248355	5.56068	0.00831224	0.0485159
FBgn0259247	NA	NA	NA	NA	622.408	-0.215299	0.0734785	-2.9301	0.00338855	0.0227439	-0.209883	4.76855	0.00518086	0.0335404
FBgn0259481	CG11711	Mob2	Mob2	39293	7682.83	-0.197286	0.0427549	-4.61436	3.94315e-06	7.86823e-05	-0.191609	8.39022	6.87827e-05	0.000980358
FBgn0259680	CG42349	Pkcdelta	Protein kinase C delta	32191	966.423	-0.43804	0.0865304	-5.06227	4.14287e-07	1.05533e-05	-0.432495	5.40162	7.32768e-07	1.88668e-05
FBgn0259682	CG42351	Jabba	jabba	37164	6307.23	-0.414814	0.142691	-2.90707	0.00364826	0.0239994	-0.409883	8.10521	0.00434718	0.0292669
FBgn0259711	CG42365	CG42365	uncharacterized protein	37469	254.711	0.449071	0.0738567	6.0803	1.19958e-09	6.07915e-08	0.454021	3.48683	1.7315e-09	9.36965e-08
FBgn0259714	CG42368	DIP-epsilon	Dpr-interacting protein epsilon	7354433	653.397	0.222609	0.0690505	3.22386	0.00126476	0.010461	0.228045	4.83963	0.00116429	0.0103351
FBgn0259734	CG42388	Nost	Nostrin	8673992	1315.41	-0.217819	0.0688871	-3.16197	0.00156706	0.0125456	-0.212285	5.84567	0.00245034	0.0190035
FBgn0259736	CG42390	CG42390	uncharacterized protein	42600	4453.5	0.156824	0.0438347	3.57763	0.000346727	0.00352169	0.162273	7.60403	0.000780708	0.00743302
FBgn0259896	CG8942	NimC1	Nimrod C1	34816	751.26	-0.390446	0.113638	-3.43588	0.000590632	0.00557348	-0.385964	5.0388	0.000719488	0.0069679
FBgn0259918	CG42447	inaF-B	inaF-B	8674114	472.807	-0.854798	0.188096	-4.54448	5.50718e-06	0.000106346	-0.848282	4.37306	8.14426e-06	0.000160837
FBgn0259923	CG9699	2022-09-04	Septin 4	32646	1966.06	-0.121431	0.0373375	-3.25225	0.00114494	0.00962793	-0.115924	6.42489	0.0057675	0.0364147
FBgn0259927	CG42450	CG42450	uncharacterized protein	32874	4179.29	-0.189591	0.0591929	-3.20294	0.00136032	0.011117	-0.184122	7.51204	0.00260269	0.0199748
FBgn0259937	CG3333	Nop60B	Nucleolar protein at 60B	37873	931.396	-0.320389	0.0753534	-4.25181	2.12048e-05	0.000334045	-0.315375	5.34807	3.48113e-05	0.000559433
FBgn0259984	CG7147	kuz	kuzbanian	34772	900.516	-0.241771	0.0728764	-3.31755	0.000908108	0.00794768	-0.236525	5.29965	0.00125881	0.0110411
FBgn0260004	CG7000	Snmp1	Sensory neuron membrane protein 1	42514	457.458	0.219397	0.0578816	3.79044	0.000150381	0.00175012	0.224853	4.32603	0.000178506	0.0021697
FBgn0260386	CG7549	mtg	mind the gap	40970	203.951	-0.253933	0.0534907	-4.74723	2.06221e-06	4.44862e-05	-0.247963	3.16784	1.00855e-05	0.000193974
FBgn0260632	CG6667	dl	dorsal	35047	2272.44	0.212906	0.0726357	2.93114	0.0033772	0.0226995	0.218089	6.63385	0.00290664	0.0216989
FBgn0260635	CG12284	Diap1	Death-associated inhibitor of apoptosis 1	39753	5704.78	0.140076	0.0460324	3.043	0.00234233	0.0172443	0.145724	7.96125	0.00415188	0.0283037
FBgn0260653	CG32209	serp	serpentine	40150	332.27	0.863617	0.1157	7.46431	8.37377e-14	1.01524e-11	0.868994	3.87183	9.94695e-14	1.32966e-11
FBgn0260744	CG10007	Tango9	Transport and Golgi organization 9	41450	3074.87	-0.229838	0.0386972	-5.9394	2.86076e-09	1.31102e-07	-0.22423	7.06957	2.43973e-07	7.39485e-06
FBgn0260745	CG3359	mfas	midline fasciclin	41455	8600.51	0.405822	0.0569638	7.1242	1.04685e-12	1.03369e-10	0.411654	8.55366	1.60543e-11	1.31194e-09
FBgn0260747	CG5010	Chchd2	Coiled-coil-helix-coiled-coil-helix domain containing 2	32701	7831.2	0.214548	0.0776278	2.7638	0.00571331	0.0342441	0.219555	8.41838	0.00624658	0.0386747
FBgn0260755	CG42553	CG42553	uncharacterized protein	38094	293.523	0.555758	0.13107	4.24017	2.23352e-05	0.000348982	0.559956	3.68967	1.88307e-05	0.000331545
FBgn0260763	CG42561	CG42561	uncharacterized protein	8674029	84.2982	0.899381	0.173018	5.19818	2.01252e-07	5.754e-06	0.904648	1.92047	2.68423e-07	8.05943e-06
FBgn0260857	CG14084	Bet1	Blocked early in transport 1	40094	460.606	0.352304	0.0619757	5.68455	1.3116e-08	5.16976e-07	0.357378	4.3361	1.26734e-08	5.39492e-07
FBgn0260962	CG7769	pic	piccolo	41611	1207.94	0.134905	0.0505026	2.67126	0.00755675	0.0422905	0.140434	5.72357	0.00808434	0.0473879
FBgn0260970	CG42593	Ubr3	Ubr3 ubiquitin ligase	31713	2878.24	-0.307934	0.0719606	-4.27921	1.8756e-05	0.000302943	-0.30299	6.97411	3.10442e-05	0.000509147
FBgn0260985	CG14999	RfC4	Replication factor C subunit 4	38492	208.95	0.337801	0.0803947	4.20178	2.64829e-05	0.000403264	0.343208	3.20451	3.85572e-05	0.000603779
FBgn0261053	CG42601	Cad86C	Cadherin 86C	41302	271.389	-0.323337	0.076664	-4.21759	2.46929e-05	0.000380239	-0.317582	3.57724	5.82617e-05	0.000854565
FBgn0261113	CG17836	Xrp1	Xrp1	42267	19150.4	0.413643	0.12375	3.34256	0.000830082	0.00737526	0.41819	9.70818	0.000827426	0.00777732
FBgn0261269	CG8561	conv	convoluted	36588	104.836	0.403343	0.0860242	4.68872	2.7492e-06	5.75e-05	0.409171	2.22356	3.95255e-06	8.44748e-05
FBgn0261277	CG1397	rtv	retroactive	32056	156.437	0.246035	0.0879976	2.79593	0.00517504	0.031571	0.251387	2.7936	0.00614671	0.0381798
FBgn0261341	CG8756	verm	vermiform	40149	432.593	0.462227	0.125976	3.66917	0.000243343	0.00263361	0.467661	4.24807	0.000213799	0.00253123
FBgn0261385	CG2092	scra	scraps	35696	114.268	0.314003	0.108391	2.89694	0.00376825	0.0246196	0.319414	2.34738	0.00392123	0.026981
FBgn0261396	CG42641	Rpn3	Regulatory particle non-ATPase 3	35176	1752.2	0.113253	0.0399855	2.83236	0.00462064	0.0288316	0.11885	6.2594	0.00715288	0.0430411
FBgn0261436	CG18143	DhpD	Dihydropterin deaminase	40528	1032.78	0.256779	0.0653622	3.92855	8.54601e-05	0.0010742	0.261802	5.49768	7.40498e-05	0.00103195
FBgn0261445	CG10072	sgl	sugarless	38760	1204.76	0.144299	0.0461757	3.125	0.00177805	0.0138795	0.149917	5.71964	0.00222245	0.0175632
FBgn0261458	CG33979	capt	capulet	45233	3177.18	0.147408	0.0498613	2.95635	0.00311301	0.0213738	0.152661	7.11731	0.00399357	0.0274196
FBgn0261532	CG7212	cdm	cadmus	42171	2332.61	-0.16378	0.0401016	-4.08413	4.42414e-05	0.000631511	-0.158308	6.67164	0.000449394	0.0047248
FBgn0261534	CG7532	l(2)34Fc	lethal (2) 34Fc	34838	265.569	-0.406315	0.120683	-3.3668	0.000760469	0.00687148	-0.40097	3.54793	0.00103338	0.00938174
FBgn0261535	CG7516	l(2)34Fd	lethal (2) 34Fd	34839	370.29	-0.35978	0.0909671	-3.95506	7.65155e-05	0.000981079	-0.35462	4.0221	0.000126112	0.0016345
FBgn0261554	CG42672	CG42672	uncharacterized protein	37433	3497.34	-0.194904	0.0481313	-4.04943	5.13422e-05	0.000709176	-0.189551	7.25521	0.000207571	0.00246359
FBgn0261561	CG42675	CG42675	uncharacterized protein	40722	464.263	0.742631	0.130893	5.6736	1.3983e-08	5.46648e-07	0.748065	4.34889	9.74633e-09	4.31217e-07
FBgn0261575	CG11909	tobi	target of brain insulin	43072	2217.79	-1.16534	0.428063	-2.72235	0.00648194	0.0376724	-1.16112	6.59901	0.00591632	0.0371097
FBgn0261584	CG42694	CG42694	uncharacterized protein	10178792	95.3888	-0.496351	0.167714	-2.95951	0.00308128	0.0212251	-0.490686	2.07617	0.00401628	0.0275361
FBgn0261599	CG8495	RpS29	Ribosomal protein S29	41200	27334.9	-0.186047	0.060203	-3.09034	0.0019993	0.0152046	-0.180728	10.2209	0.00451395	0.0300658
FBgn0261625	CG42708	GLS	Glutaminase	36396	2017.47	-0.418564	0.0721099	-5.80453	6.4548e-09	2.71158e-07	-0.412924	6.46203	1.99923e-08	8.01199e-07
FBgn0261632	CR42715	lncRNA:CR42715	long non-coding RNA:CR42715	26067095	45.1737	0.61171	0.118806	5.14883	2.6212e-07	7.21433e-06	0.615677	1.04255	3.34257e-07	9.76072e-06
FBgn0261794	CG5594	kcc	kazachoc	37800	10703.7	-0.138547	0.0357964	-3.87043	0.000108645	0.00131721	-0.133071	8.86865	0.00183663	0.0151127
FBgn0261800	CG7123	LanB1	LanB1	34068	957.059	-0.403147	0.104051	-3.87452	0.000106835	0.00130021	-0.399047	5.38712	0.000134421	0.00172124
FBgn0261804	CG42750	CG42750	uncharacterized protein	35090	1848.84	-0.147701	0.0505245	-2.92336	0.00346271	0.0231605	-0.142195	6.33629	0.00718412	0.0431678
FBgn0261805	CG42751	CG42751	uncharacterized protein	10178957	87.7177	0.63876	0.162998	3.91882	8.89841e-05	0.00110975	0.643701	1.96985	9.37196e-05	0.00126074
FBgn0261808	CG31299	cu	curled	41339	1700.69	0.286863	0.0851016	3.37083	0.000749413	0.00678685	0.292368	6.21644	0.000644832	0.00638037
FBgn0261836	CG42768	Msp300	Muscle-specific protein 300 kDa	3771968	13954.6	-0.301831	0.0739924	-4.07922	4.51869e-05	0.000639463	-0.29696	9.25072	8.5064e-05	0.00116558
FBgn0261859	CG42788	CG42788	uncharacterized protein	41817	3340.88	-0.275357	0.0658766	-4.1799	2.91641e-05	0.000442286	-0.269815	7.18903	5.55932e-05	0.000821708
FBgn0261862	CG12891	whd	withered	36109	6827.08	-0.346633	0.0929101	-3.73084	0.000190841	0.00215298	-0.341125	8.21955	0.000265703	0.00303688
FBgn0261873	CG32717	sdt	stardust	44861	8553.58	-0.2277	0.0689054	-3.30453	0.000951363	0.00827625	-0.221902	8.54515	0.00198305	0.01611
FBgn0261928	CG42795	CG42795	uncharacterized protein	41252	4486.9	-0.340936	0.112559	-3.02896	0.00245393	0.0179555	-0.335426	7.61449	0.0030454	0.0223174
FBgn0261954	CG4399	east	enhanced adult sensory threshold	46006	3541.19	-0.302979	0.0708362	-4.27718	1.89278e-05	0.000305128	-0.2977	7.27296	3.23566e-05	0.00052706
FBgn0261975	CG42806	CG42806	uncharacterized protein	10178814	264.771	0.300241	0.0868782	3.45588	0.000548502	0.00526408	0.305667	3.54151	0.000506484	0.00523312
FBgn0261984	CG4583	Ire1	Inositol-requiring enzyme-1	42358	2230.94	0.151373	0.0565084	2.67877	0.00738926	0.0417055	0.156532	6.60734	0.00727663	0.043587
FBgn0261990	CG42808	CG42808	uncharacterized protein	10178961	1268.68	0.350833	0.0962854	3.64368	0.000268771	0.00286032	0.356529	5.79475	0.000255462	0.00294737
FBgn0261995	CG42813	CG42813	uncharacterized protein	43276	1019.92	0.15911	0.0515378	3.08724	0.00202023	0.0153084	0.164607	5.4798	0.00217999	0.0173421
FBgn0262003	CG42821	CG42821	uncharacterized protein	3885579	115.894	0.350127	0.107942	3.24366	0.00118005	0.00984538	0.355377	2.36538	0.00137749	0.0119183
FBgn0262035	CG42846	CG42846	uncharacterized protein	10178831	646.148	0.553719	0.110109	5.02881	4.93523e-07	1.23419e-05	0.558351	4.82299	4.18624e-07	1.14888e-05
FBgn0262109	CR42862	lncRNA:CR42862	long non-coding RNA:CR42862	10178964	122473	-0.216308	0.0628297	-3.44276	0.000575807	0.00546953	-0.211079	12.3843	0.00156165	0.013225
FBgn0262125	CG1250	Sec23	Secretory 23	40694	3859.49	0.13244	0.0428145	3.09335	0.00197908	0.0150814	0.137871	7.39785	0.00397192	0.0272905
FBgn0262126	CG10882	Sec24CD	Secretory 24CD	33409	2630.74	0.132713	0.041736	3.17982	0.00147366	0.0119515	0.138229	6.84514	0.00268249	0.020375
FBgn0262141	CG42867	CG42867	uncharacterized protein	10178781	48.1547	1.19224	0.260267	4.58083	4.63128e-06	9.12002e-05	1.19487	1.13238	5.4829e-06	0.000112694
FBgn0262150	CG42876	CG42876	uncharacterized protein	10178914	277.616	1.53422	0.163873	9.36224	7.80646e-21	2.99081e-18	1.53988	3.61447	5.19071e-20	2.25985e-17
FBgn0262353	CR43051	lncRNA:CR43051	long non-coding RNA:CR43051	14462753	502.278	-1.05299	0.192035	-5.48332	4.17415e-08	1.46447e-06	-1.04819	4.45687	7.23815e-08	2.50278e-06
FBgn0262477	CG43067	FoxP	Forkhead box P	41182	1622.07	-0.218048	0.0748463	-2.91328	0.00357656	0.0237232	-0.21249	6.14794	0.00547159	0.0348914
FBgn0262509	CG43079	nrm	neuromusculin	40515	1873.07	-0.360961	0.0697619	-5.17419	2.28904e-07	6.41887e-06	-0.355905	6.35441	3.54454e-07	1.01342e-05
FBgn0262515	CG8029	VhaAC45	Vacuolar H[+] ATPase AC45 accessory subunit	35944	6339.51	0.198888	0.0442991	4.48967	7.13351e-06	0.000133708	0.204396	8.11342	3.62161e-05	0.00057813
FBgn0262524	CG14121	ver	verrocchio	39432	114.033	0.970642	0.119004	8.15637	3.45249e-16	6.48391e-14	0.975204	2.34622	9.42971e-16	1.80635e-13
FBgn0262531	CG43085	CG43085	uncharacterized protein	12797926	50.2927	0.874271	0.300535	2.90905	0.0036253	0.0239146	0.87378	1.17976	0.00377411	0.0262325
FBgn0262532	CR43086	CR43086	pseudo	12797927	67.6092	0.747134	0.144403	5.17395	2.29197e-07	6.41887e-06	0.751279	1.60781	3.52367e-07	1.01342e-05
FBgn0262533	CR43087	CR43087	pseudo	12797928	26.3034	0.72861	0.265692	2.74231	0.00610079	0.0358267	0.72908	0.293804	0.00544592	0.0347509
FBgn0262570	CG43110	CG43110	uncharacterized protein	12798330	209.117	0.857979	0.153578	5.58661	2.31541e-08	8.62916e-07	0.86242	3.20427	2.37731e-08	9.33192e-07
FBgn0262619	CG5602	DNAlig1	DNA ligase 1	37791	132.835	0.263459	0.0948455	2.77777	0.00547331	0.0330538	0.268435	2.55894	0.00722572	0.0433634
FBgn0262717	CG43161	Skeletor	skeletor	3772559	741.417	0.294303	0.0753384	3.90641	9.36787e-05	0.00115924	0.299901	5.02159	9.01621e-05	0.00122667
FBgn0262730	CG14446	dtn	detonator	31555	5073.79	-0.374276	0.116758	-3.20556	0.00134802	0.0110259	-0.368986	7.79156	0.00162797	0.0136658
FBgn0262732	CG4143	mbf1	multiprotein bridging factor 1	39842	2594.85	0.279002	0.0942404	2.96053	0.00307109	0.0211988	0.284052	6.82545	0.00284267	0.0213378
FBgn0262738	CG3620	norpA	no receptor potential A	31376	32684.9	-0.328993	0.107352	-3.0646	0.00217959	0.0162081	-0.323345	10.479	0.00309524	0.0226307
FBgn0262794	CG43175	CG43175	uncharacterized protein	12798449	80.8557	1.62885	0.440269	3.69967	0.000215882	0.00237669	1.62669	1.86569	0.000223222	0.00263628
FBgn0262801	CG2358	twr	twisted bristles roughened eye	40815	1298.4	0.206335	0.0735335	2.806	0.00501606	0.0307776	0.211688	5.82707	0.00413473	0.0282069
FBgn0262808	CG43179	CG43179	uncharacterized protein	12797902	137.532	0.61205	0.222632	2.74916	0.00597487	0.0353037	0.616279	2.60207	0.00611861	0.0380546
FBgn0262838	CG43202	CG43202	uncharacterized protein	12798334	265.738	0.785845	0.159537	4.92579	8.40208e-07	1.98704e-05	0.791171	3.54725	8.26763e-07	2.10046e-05
FBgn0262867	CG11212	Ptr	Patched-related	35546	607.33	-0.199219	0.0484982	-4.10776	3.99519e-05	0.000580667	-0.193566	4.73349	0.00014848	0.00186633
FBgn0262872	CG43227	milt	milton	45683	5237.39	-0.148715	0.0456987	-3.25426	0.00113689	0.00956867	-0.143252	7.83763	0.00402429	0.0275578
FBgn0262945	CR43264	lncRNA:CR43264	long non-coding RNA:CR43264	12798118	43.5416	1.15696	0.344684	3.35659	0.000789111	0.00707026	1.15822	0.999939	0.000894348	0.00834751
FBgn0263006	CG3725	SERCA	Sarco/endoplasmic reticulum Ca(2+)-ATPase	49297	16760.1	-0.364215	0.0599873	-6.07153	1.26696e-09	6.35337e-08	-0.358992	9.51514	1.36865e-08	5.77486e-07
FBgn0263093	CR43361	CR43361	pseudo	12798289	627.401	-0.236983	0.0703062	-3.37073	0.000749685	0.00678685	-0.231625	4.77955	0.00122991	0.0108372
FBgn0034717	CG5819	CG5819	uncharacterized protein	37547	901.61	-0.317754	0.114744	-2.76924	0.00561875	0.0337618	-0.312722	5.30137	0.00648505	0.039996
FBgn0025878	CG10382	wrapper	wrapper	37555	2237.52	0.229534	0.0538284	4.26417	2.00642e-05	0.000318699	0.23512	6.61221	4.10066e-05	0.000635535
FBgn0034728	CG6339	rad50	rad50	37564	866.838	0.199859	0.0614803	3.25077	0.00115092	0.00965278	0.205577	5.24566	0.00114816	0.0102108
FBgn0034734	CG4554	CG4554	uncharacterized protein	37570	342.178	-0.286482	0.066251	-4.32419	1.53095e-05	0.000255461	-0.280625	3.9091	4.50142e-05	0.000688732
FBgn0034741	CG4269	CG4269	uncharacterized protein	37578	266.283	1.4588	0.17071	8.54549	1.27989e-17	2.91875e-15	1.46328	3.55388	4.31626e-17	1.00832e-14
FBgn0034744	CG4071	Vps20	Vacuolar protein sorting 20	37581	647.258	0.223728	0.0670577	3.33634	0.000848878	0.00752829	0.229345	4.82554	0.000799093	0.00757044
FBgn0034761	CG4250	CG4250	uncharacterized protein	37599	3149.38	0.980082	0.130021	7.53786	4.77737e-14	6.18347e-12	0.985609	7.10577	7.30356e-14	1.04408e-11
FBgn0034793	CG13533	asrij	asrij	37637	650.396	0.549467	0.0963807	5.70101	1.19099e-08	4.7333e-07	0.554618	4.83374	1.21379e-08	5.2133e-07
FBgn0034795	CG3695	MED23	Mediator complex subunit 23	37639	313.392	-0.224778	0.0784801	-2.86415	0.00418135	0.0265753	-0.219255	3.7834	0.00598138	0.0373953
FBgn0034756	CG4373	Cyp6d2	Cyp6d2	37594	358.683	0.614912	0.186051	3.30508	0.000949504	0.00827024	0.617288	3.97529	0.00093705	0.00865483
FBgn0040091	CG4414	Ugt317A1	UDP-glycosyltransferase family 317 member A1	37590	290.978	-0.42924	0.133446	-3.21659	0.00129726	0.0106929	-0.424269	3.67622	0.00161312	0.0135769
FBgn0034742	CG4294	CG4294	uncharacterized protein	37579	2905.26	-0.210132	0.0704051	-2.98462	0.00283932	0.0200111	-0.204736	6.98785	0.00437706	0.0293582
FBgn0021979	CG3082	l(2)k09913	lethal (2) k09913	37661	6884.84	-0.254419	0.0506296	-5.0251	5.03182e-07	1.25507e-05	-0.248845	8.23207	5.89219e-06	0.000120589
FBgn0034817	CG9882	Art7	Arginine methyltransferase 7	37664	295.132	0.15783	0.0567964	2.77887	0.0054549	0.0329634	0.163137	3.69845	0.00691846	0.0421412
FBgn0003062	CG9888	Fib	Fibrillarin	37662	558.723	-0.357969	0.0778244	-4.5997	4.23103e-06	8.39022e-05	-0.352595	4.61329	7.81518e-06	0.000155298
FBgn0050187	CG30187	CG30187	uncharacterized protein	246509	62.7346	0.328635	0.11013	2.98406	0.0028445	0.0200328	0.333444	1.49774	0.00293842	0.0218681
FBgn0034858	CG10315	eIF2Bdelta	eukaryotic translation initiation factor 2B subunit delta	37706	650.756	0.253913	0.0761667	3.33365	0.000857151	0.0075806	0.259356	4.83334	0.000800402	0.00757535
FBgn0034860	CG9812	CG9812	uncharacterized protein	37709	9351.75	-0.378936	0.0781358	-4.84971	1.23644e-06	2.84678e-05	-0.374157	8.67339	2.52093e-06	5.83225e-05
FBgn0020764	CG3017	Alas	Aminolevulinate synthase	37815	2230.88	0.206997	0.0787809	2.6275	0.00860154	0.0467038	0.211426	6.60708	0.00741909	0.0443571
FBgn0003353	CG3182	sei	seizure	37843	1589	-0.132101	0.0429174	-3.07802	0.00208381	0.0156908	-0.1267	6.11828	0.00644725	0.0397885
FBgn0034967	NA	NA	NA	NA	11997.7	-0.212583	0.0741517	-2.86686	0.00414563	0.0263871	-0.207221	9.03295	0.00643041	0.0397102
FBgn0034968	CG3195	RpL12	Ribosomal protein L12	45329	20998.7	-0.177573	0.0577447	-3.07513	0.0021041	0.0157939	-0.172233	9.8405	0.00495138	0.0324488
FBgn0011726	CG4254	tsr	twinstar	37841	3647.42	0.26366	0.0590066	4.46831	7.88403e-06	0.000145498	0.268656	7.31611	9.24587e-06	0.000179593
FBgn0015268	CG5330	Nap1	Nucleosome assembly protein 1	37798	5808.04	-0.150332	0.0376345	-3.99454	6.48206e-05	0.00085753	-0.144792	7.98671	0.000803041	0.00758533
FBgn0034915	CG17611	eIF6	eukaryotic translation initiation factor 6	37776	727.153	0.32616	0.0637935	5.11275	3.1751e-07	8.42413e-06	0.331709	4.99291	4.30448e-07	1.17795e-05
FBgn0028411	CG12752	Nxt1	NTF2-related export protein 1	37769	231.814	0.27162	0.0872316	3.11377	0.00184711	0.014279	0.276989	3.35282	0.00190036	0.0155461
FBgn0010278	CG4817	Ssrp	Structure specific recognition protein	37767	756.582	0.378357	0.0735869	5.14163	2.7236e-07	7.43209e-06	0.384113	5.05086	3.68812e-07	1.04568e-05
FBgn0019643	CG3318	AANAT1	Arylalkylamine N-acetyltransferase 1	37867	2990.62	-0.368333	0.0922023	-3.99484	6.47393e-05	0.00085753	-0.363234	7.02954	8.81815e-05	0.00120314
FBgn0003888	CG3401	betaTub60D	beta-Tubulin at 60D	37888	838.118	0.83073	0.125673	6.61024	3.83691e-11	2.69488e-09	0.835203	5.19754	3.66514e-11	2.73848e-09
FBgn0041582	CG4057	tamo	tamo	37864	2028.55	0.204422	0.0550018	3.71665	0.000201882	0.00225102	0.209588	6.47056	0.000261237	0.00299657
FBgn0023081	CG4012	gek	genghis khan	37858	2036.85	-0.143109	0.0484033	-2.9566	0.00311053	0.021372	-0.13775	6.47601	0.00759572	0.0452063
FBgn0002787	CG3416	Rpn8	Regulatory particle non-ATPase 8	37894	1659.86	0.134765	0.0448994	3.00149	0.00268662	0.0191703	0.140196	6.18142	0.00375898	0.0261843
FBgn0035022	CG11413	CG11413	uncharacterized protein	37920	46.9941	-0.807699	0.135225	-5.97298	2.32958e-09	1.08843e-07	-0.799557	1.09264	5.67666e-09	2.63937e-07
FBgn0035049	CG4859	Mmp1	Matrix metalloproteinase 1	37949	1779.77	0.487127	0.0912054	5.34099	9.24414e-08	2.95134e-06	0.492441	6.28217	8.71287e-08	2.96982e-06
FBgn0035085	CG3770	CG3770	uncharacterized protein	37991	28.5518	0.652688	0.198315	3.29117	0.000997728	0.00860147	0.654569	0.415208	0.000709792	0.00690192
FBgn0035090	CG2736	CG2736	uncharacterized protein	37998	5209.19	-0.330546	0.10822	-3.05439	0.00225515	0.0166794	-0.325445	7.82944	0.00274662	0.0207348
FBgn0035089	CG9358	Phk-3	Pherokine 3	37997	633.757	0.38947	0.088996	4.37627	1.20726e-05	0.000211007	0.394488	4.79501	8.43555e-06	0.000165226
FBgn0060296	CG15860	pain	painless	37985	1311.92	0.273562	0.0522465	5.23599	1.64103e-07	4.85117e-06	0.278953	5.84258	3.21582e-07	9.47728e-06
FBgn0041205	CG16910	key	kenny	37967	1330.17	0.111512	0.0316246	3.52612	0.00042169	0.00420993	0.116953	5.8622	0.00152354	0.0129251
FBgn0035112	CG13877	CG13877	uncharacterized protein	38036	425.85	0.727327	0.0971558	7.48619	7.09015e-14	8.70634e-12	0.732009	4.22302	7.97923e-14	1.10761e-11
FBgn0053229	CG33229	CG33229	uncharacterized protein	2768996	843.27	-0.396235	0.0827754	-4.78687	1.694e-06	3.76241e-05	-0.390983	5.20556	2.66524e-06	6.09252e-05
FBgn0029002	CG18321	miple2	midkine and pleiotrophin 2	44787	192.391	0.391281	0.118172	3.31112	0.000929232	0.0081132	0.39671	3.08586	0.000947177	0.00873994
FBgn0004373	CG7004	fwd	four wheel drive	45374	3757.99	-0.1422	0.0421475	-3.37386	0.000741212	0.00674841	-0.136717	7.35896	0.00314514	0.0228559
FBgn0024806	CG7020	DIP2	DISCO Interacting Protein 2	252479	3092.74	-0.154208	0.0530809	-2.90516	0.00367069	0.0241138	-0.148809	7.0781	0.00766534	0.0455451
FBgn0001316	CG17046	klar	klarsicht	38067	3743.33	-0.187067	0.0442337	-4.22906	2.34673e-05	0.000364294	-0.181683	7.35329	0.000138337	0.0017643
FBgn0035132	CG17061	mthl10	methuselah-like 10	38057	1101.99	0.176755	0.052399	3.37326	0.000742844	0.00675685	0.182292	5.5916	0.000998423	0.00914235
FBgn0035165	CG13887	CG13887	uncharacterized protein	38096	3502.07	0.331981	0.0328373	10.1099	4.99441e-24	2.98978e-21	0.337434	7.25757	9.61944e-19	3.07117e-16
FBgn0035173	CG13907	CG13907	uncharacterized protein	38104	2766.63	0.255033	0.0725723	3.5142	0.000441086	0.00438249	0.259842	6.9177	0.000416588	0.00443835
FBgn0035162	CG13900	Sf3b3	Splicing factor 3b subunit 3	38093	665.278	-0.242832	0.0792125	-3.06558	0.0021725	0.0161806	-0.237702	4.86389	0.00303118	0.0222472
FBgn0035158	CG13895	CG13895	uncharacterized protein	38087	724.286	0.212296	0.0638544	3.32469	0.000885182	0.00778538	0.218074	4.98772	0.00104824	0.00948697
FBgn0035186	CG13912	CG13912	uncharacterized protein	38120	890.474	-0.481748	0.105975	-4.54586	5.47108e-06	0.000105863	-0.476544	5.28287	6.84052e-06	0.000137934
FBgn0035189	CG9119	CG9119	uncharacterized protein	38124	541.664	0.39746	0.138467	2.87044	0.00409899	0.0261909	0.40265	4.56972	0.00364831	0.0255997
FBgn0063667	CG32335	CG32335	uncharacterized protein	261663	24.4735	0.538827	0.193591	2.78332	0.00538049	0.0326167	0.542217	0.218485	0.00435797	0.0292916
FBgn0263118	CG5441	tx	taxi	43190	358.646	0.324317	0.112614	2.8799	0.00397804	0.0256232	0.329837	3.97802	0.00360049	0.025357
FBgn0263120	CG8732	Acsl	Acyl-CoA synthetase long-chain	46068	14209.4	-0.311951	0.0692115	-4.50721	6.56841e-06	0.000124579	-0.30655	9.27689	1.75014e-05	0.000310423
FBgn0263131	CG43373	CG43373	uncharacterized protein	39835	975.08	-0.306686	0.0877785	-3.49386	0.000476097	0.00467219	-0.301451	5.41477	0.00059328	0.00596269
FBgn0263132	CG43374	Cht6	Chitinase 6	31935	227.717	-0.607325	0.128066	-4.74229	2.11312e-06	4.52784e-05	-0.601668	3.32382	3.03836e-06	6.71854e-05
FBgn0263220	CG43388	Hk	Hyperkinetic	31955	7758.39	-0.249465	0.0844141	-2.95526	0.00312408	0.0214344	-0.2439	8.40406	0.00428567	0.0289813
FBgn0263232	CG32135	Nxf3	Nuclear export factor 3	317878	29.4431	-0.547329	0.204413	-2.67757	0.00741586	0.0417266	-0.540612	0.447706	0.00829996	0.0484738
FBgn0263316	CG14709	Mrp4	Multidrug resistance protein 4	41387	1102.66	0.271824	0.0714797	3.80281	0.000143061	0.00167511	0.276453	5.5919	0.000117337	0.00153114
FBgn0263336	CR43417	lncRNA:CR43417	long non-coding RNA:CR43417	12798319	534.292	-0.384912	0.1306	-2.94726	0.00320604	0.0218558	-0.379721	4.54795	0.00377383	0.0262325
FBgn0263353	CG11000	CG11000	uncharacterized protein	40721	2617.6	-0.250683	0.0851107	-2.94538	0.00322557	0.0219577	-0.245224	6.83749	0.00428758	0.0289813
FBgn0263397	CG8585	Ih	I[[h]] channel	36589	8979.03	-0.329014	0.0838276	-3.92489	8.67701e-05	0.00108355	-0.323775	8.61492	0.000144979	0.00182953
FBgn0263402	CG43448	CG43448	uncharacterized protein	12798044	164.545	0.65511	0.132314	4.95116	7.37719e-07	1.76647e-05	0.659879	2.85878	6.67876e-07	1.73829e-05
FBgn0263415	CR43461	lncRNA:CR43461	long non-coding RNA:CR43461	12797940	41.5425	0.615613	0.229537	2.68197	0.0073189	0.041455	0.619863	0.932436	0.00717584	0.0431452
FBgn0263456	CG43479	nwk	nervous wreck	39052	8629.23	-0.301643	0.0478583	-6.30284	2.92243e-10	1.72784e-08	-0.296251	8.55761	1.39939e-08	5.87864e-07
FBgn0263594	CG14648	lost	lost	40559	7805.15	0.19302	0.0405064	4.76518	1.88685e-06	4.13408e-05	0.198364	8.4132	1.33579e-05	0.000248431
FBgn0263598	CG3762	Vha68-2	Vacuolar H[+] ATPase 68 kDa subunit 2	45012	5887.16	0.171829	0.0348671	4.92812	8.30251e-07	1.97324e-05	0.177181	8.00657	1.72425e-05	0.000308113
FBgn0263601	CG5841	mib1	mind bomb 1	39750	1266.82	0.261731	0.0675317	3.87568	0.000106329	0.00129735	0.267391	5.79284	0.000130576	0.00167874
FBgn0263660	CR43651	lncRNA:CR43651	long non-coding RNA:CR43651	14462569	165.937	0.681529	0.080205	8.49733	1.94e-17	4.03943e-15	0.686494	2.87601	1.64937e-16	3.67387e-14
FBgn0263706	CG43658	CG43658	uncharacterized protein	32729	1852.39	-0.188306	0.0572356	-3.29001	0.00100185	0.00862146	-0.182777	6.33918	0.0020899	0.0167249
FBgn0263766	CR43683	asRNA:CR43683	antisense RNA:CR43683	14462735	63.8809	0.858794	0.187506	4.5801	4.64761e-06	9.12189e-05	0.862996	1.53558	5.39933e-06	0.000111215
FBgn0263776	CG43693	CG43693	uncharacterized protein	39231	2107.66	-0.228504	0.0444398	-5.14188	2.72004e-07	7.43209e-06	-0.222721	6.52505	3.83188e-06	8.26616e-05
FBgn0263830	CG40486	CG40486	uncharacterized protein	3355162	452.063	-0.962069	0.135201	-7.11583	1.11241e-12	1.08721e-10	-0.957236	4.30818	1.72582e-12	1.75851e-10
FBgn0263846	CG43707	CG43707	uncharacterized protein	33601	1978.27	-0.286268	0.0791312	-3.61763	0.000297308	0.00312065	-0.281019	6.43364	0.000401413	0.00429954
FBgn0263855	CG7838	BubR1	Bub1-related kinase	35522	122.858	0.261247	0.0793249	3.29338	0.000989891	0.00855702	0.266538	2.4479	0.00137585	0.0119149
FBgn0263968	CG32743	nonC	no-on-and-no-off transient C	31625	1759	-0.251759	0.0660501	-3.81163	0.000138054	0.00162443	-0.246524	6.2645	0.000235129	0.0027565
FBgn0263973	CG32397	jv	javelin	318008	413.234	-0.314488	0.109146	-2.88135	0.00395973	0.025574	-0.309377	4.18004	0.00466628	0.0309512
FBgn0263986	CG6969	cd	cardinal	42681	139.737	-0.515871	0.116134	-4.44204	8.91095e-06	0.00016134	-0.509989	2.63259	2.06099e-05	0.000356965
FBgn0263987	CG3249	spoon	spoonbill	31459	3065.48	-0.430453	0.0817865	-5.26314	1.41618e-07	4.27891e-06	-0.425583	7.06455	2.01764e-07	6.21382e-06
FBgn0264339	CG43795	CG43795	uncharacterized protein	5740629	1120.69	-0.23121	0.0446737	-5.17554	2.27257e-07	6.40197e-06	-0.225732	5.61555	3.51169e-06	7.64432e-05
FBgn0264344	CG43800	CG43800	uncharacterized protein	14462715	31.0224	-0.709142	0.235892	-3.00622	0.00264516	0.018907	-0.700513	0.518064	0.00289656	0.0216406
FBgn0264443	CG43861	CG43861	uncharacterized protein	35284	317.806	-0.196423	0.0553768	-3.54702	0.000389608	0.00392394	-0.190689	3.80356	0.00104894	0.00948697
FBgn0264462	CR43870	lncRNA:CR43870	long non-coding RNA:CR43870	14462876	146.451	0.262451	0.0827362	3.17214	0.00151321	0.0122102	0.267693	2.69625	0.00195838	0.0159637
FBgn0264495	CG42803	gpp	grappa	40793	3013.94	-0.225972	0.0735306	-3.07316	0.00211802	0.0158481	-0.220508	7.04063	0.00300883	0.0221682
FBgn0264503	CG43902	CG43902	uncharacterized protein	31948	1684.36	-0.256676	0.0832134	-3.08455	0.00203861	0.0154232	-0.251701	6.20143	0.0024867	0.0192543
FBgn0264541	CG43920	CG43920	uncharacterized protein	19835957	166.487	1.56087	0.447528	3.48776	0.00048708	0.00476533	1.56714	2.88118	0.000428607	0.00454617
FBgn0264560	CG8487	garz	gartenzwerg	36337	2526.86	-0.153686	0.0400406	-3.83826	0.000123909	0.00147429	-0.148308	6.78678	0.000779285	0.00743156
FBgn0264617	CR43957	asRNA:CR43957	antisense RNA:CR43957	14462350	113.107	-0.323886	0.100531	-3.22175	0.00127412	0.0105203	-0.317978	2.32356	0.00205405	0.0165048
FBgn0264672	CG9867	Eogt	EGF-domain O-GlcNAc transferase	33424	404.271	0.158316	0.0536164	2.95275	0.00314955	0.0215783	0.164071	4.14962	0.00371903	0.0260006
FBgn0264695	CG17927	Mhc	Myosin heavy chain	35007	24972.4	-0.495673	0.0519423	-9.54276	1.39085e-21	6.05525e-19	-0.49038	10.0902	2.45175e-18	6.90673e-16
FBgn0264746	CG44004	CG44004	uncharacterized protein	14462879	112.472	0.591633	0.168969	3.50143	0.000462772	0.00456952	0.594495	2.31611	0.000447859	0.00471902
FBgn0264748	CG44006	CG44006	uncharacterized protein	14462878	283.34	0.883735	0.208323	4.24214	2.21399e-05	0.000347063	0.885609	3.63659	2.59805e-05	0.000434278
FBgn0264776	CG44014	CG44014	uncharacterized protein	41893	848.445	0.740186	0.159674	4.63559	3.5592e-06	7.16178e-05	0.745251	5.21482	3.3042e-06	7.24201e-05
FBgn0264793	CR44023	lncRNA:CR44023	long non-coding RNA:CR44023	14462353	61.5803	-0.362535	0.133612	-2.71335	0.00666071	0.0385476	-0.356072	1.46636	0.00848053	0.0492581
FBgn0264794	CR44024	lncRNA:CR44024	long non-coding RNA:CR44024	14462355	1150.16	-0.23213	0.0825282	-2.81274	0.0049122	0.0302813	-0.226676	5.65185	0.00596941	0.0373693
FBgn0264821	CR44029	asRNA:CR44029	antisense RNA:CR44029	14462359	465.326	-0.405804	0.0948873	-4.2767	1.89687e-05	0.000305128	-0.400475	4.34875	2.25898e-05	0.000386366
FBgn0264862	CR44053	asRNA:CR44053	antisense RNA:CR44053	14462402	35.4751	0.544065	0.139029	3.91333	9.10314e-05	0.00113234	0.548598	0.722091	0.000104373	0.0013853
FBgn0264874	CR44065	asRNA:CR44065	antisense RNA:CR44065	14462668	198.057	-0.511309	0.115937	-4.41025	1.03253e-05	0.000183821	-0.505857	3.12137	1.73977e-05	0.000309282
FBgn0264878	CR44069	asRNA:CR44069	antisense RNA:CR44069	14462570	26.2776	0.396771	0.141902	2.7961	0.00517234	0.031571	0.400455	0.30622	0.00419719	0.0285314
FBgn0264953	CG44122	Piezo	piezo	34112	2321.49	-0.226594	0.0698134	-3.2457	0.00117162	0.00979208	-0.221606	6.66424	0.00167432	0.0139814
FBgn0264979	CG4267	CG4267	uncharacterized protein	33405	899.418	0.320041	0.111282	2.87594	0.00402821	0.0258594	0.325285	5.29902	0.00341994	0.0244085
FBgn0264987	CR44138	lncRNA:CR44138	long non-coding RNA:CR44138	14462465	182.633	1.94813	0.279973	6.95828	3.44453e-12	3.11242e-10	1.94933	3.01462	2.89806e-11	2.22061e-09
FBgn0265045	CG44162	Strn-Mlck	Stretchin-Mlck	36753	4077.24	-0.222043	0.0511496	-4.34104	1.41807e-05	0.000239287	-0.216531	7.47661	7.19707e-05	0.00101076
FBgn0265052	CG44167	St3	Sulfotransferase 3	37743	1102.98	0.164409	0.0458407	3.58652	0.000335123	0.00342197	0.169718	5.59222	0.000543256	0.00555908
FBgn0265068	CR44179	asRNA:CR44179	antisense RNA:CR44179	14462519	158.929	0.701472	0.148508	4.72346	2.31866e-06	4.9242e-05	0.704517	2.81523	2.55203e-06	5.88996e-05
FBgn0265104	CR44206	lncRNA:CR44206	long non-coding RNA:CR44206	19835403	54.776	0.424613	0.118195	3.59248	0.000327544	0.00335173	0.429372	1.31217	0.000363089	0.00394741
FBgn0265137	CG9453	Spn42Da	Serpin 42Da	49805	2259.23	0.200005	0.0693179	2.88534	0.00390996	0.0253209	0.205124	6.62549	0.0035048	0.0248475
FBgn0265187	CG44252	Fatp2	Fatty acid transport protein 2	37657	191.105	-0.486492	0.16524	-2.94416	0.00323834	0.0219978	-0.480978	3.07427	0.00375419	0.0261843
FBgn0265194	CG44240	Trpm	Transient receptor potential cation channel, subfamily M	36694	4633.78	-0.135995	0.0409777	-3.31877	0.000904156	0.00792315	-0.130682	7.661	0.00390209	0.0268786
FBgn0265313	CG44286	CG44286	uncharacterized protein	19835613	83.3036	-0.42434	0.101729	-4.17127	3.02909e-05	0.000456891	-0.416879	1.89171	9.6437e-05	0.00129014
FBgn0265413	CG44325	CG44325	uncharacterized protein	31831	1733.81	0.527924	0.155119	3.40334	0.000665677	0.00613063	0.533173	6.24445	0.000621447	0.00620669
FBgn0265416	CG44328	Neto	Neuropilin and tolloid-like	32303	290.881	-0.301859	0.0753056	-4.00846	6.11164e-05	0.000818703	-0.296046	3.67543	0.000111281	0.00146811
FBgn0265512	CG12214	mlt	mulet	36072	3228.89	-0.181602	0.0618708	-2.93518	0.00333352	0.0224848	-0.175886	7.13995	0.00528976	0.0339808
FBgn0265523	CG4013	Smr	Smrter	32225	1917.41	-0.205085	0.0734177	-2.79339	0.0052158	0.0317792	-0.1997	6.38859	0.00693589	0.0421523
FBgn0265575	CG44402	yin	yin	31340	1565.89	0.266007	0.0567337	4.6887	2.74953e-06	5.75e-05	0.271396	6.09777	4.94525e-06	0.000102969
FBgn0265577	CR44404	lncRNA:CR44404	long non-coding RNA:CR44404	19835457	453.114	1.42149	0.460972	3.08367	0.00204461	0.0154564	1.42705	4.31344	0.00181131	0.0149215
FBgn0265629	CG44437	CG44437	uncharacterized protein	19835393	49.0429	-0.770565	0.25322	-3.04307	0.0023418	0.0172443	-0.764288	1.14824	0.00267842	0.0203602
FBgn0265630	CG44436	sno	strawberry notch	32273	2412.3	-0.256344	0.0470882	-5.44392	5.21215e-08	1.77028e-06	-0.250958	6.71964	5.1297e-07	1.36478e-05
FBgn0265660	CR44467	lncRNA:CR44467	long non-coding RNA:CR44467	19835175	26.8923	-1.31162	0.322568	-4.0662	4.77863e-05	0.000665257	-1.29714	0.304055	5.44192e-05	0.000808091
FBgn0265813	CR44602	lncRNA:CR44602	long non-coding RNA:CR44602	19836055	93.8205	1.49046	0.130789	11.3959	4.38317e-30	6.99701e-27	1.49454	2.07292	8.4701e-29	1.35211e-25
FBgn0265988	CG42863	mv	mauve	38259	3782.19	-0.292078	0.103343	-2.8263	0.00470895	0.0292872	-0.286466	7.36829	0.00582183	0.036637
FBgn0266000	CG44774	CG44774	uncharacterized protein	31424	2694.68	0.631312	0.0907489	6.95668	3.4838e-12	3.11849e-10	0.63713	6.88024	3.81506e-12	3.69098e-10
FBgn0266005	CR44779	lncRNA:CR44779	long non-coding RNA:CR44779	19835701	170.948	0.272541	0.0923838	2.9501	0.00317672	0.0217178	0.277737	2.91575	0.00344131	0.0245022
FBgn0266095	CR44832	lncRNA:CR44832	long non-coding RNA:CR44832	19835061	2456.46	0.447015	0.153575	2.91073	0.00360584	0.0238513	0.452905	6.74671	0.00341408	0.024403
FBgn0266098	CG44835	rg	rugose	44531	42.0284	-0.789303	0.254334	-3.10341	0.00191306	0.0147412	-0.781581	0.943589	0.00203518	0.0163807
FBgn0266145	CR44851	lncRNA:CR44851	long non-coding RNA:CR44851	19835363	36.6222	-1.41289	0.225544	-6.26434	3.74408e-10	2.20005e-08	-1.40251	0.740351	7.30556e-10	4.37329e-08
FBgn0266162	CR44868	lncRNA:CR44868	long non-coding RNA:CR44868	19835046	22.9114	0.907923	0.242229	3.7482	0.000178111	0.00202607	0.908393	0.116228	0.00014206	0.00180458
FBgn0266219	CR44914	lncRNA:CR44914	long non-coding RNA:CR44914	19834861	34.9076	-0.522745	0.160065	-3.26583	0.00109144	0.00924295	-0.515003	0.683361	0.00146016	0.0125205
FBgn0266268	CG2098	FeCH	Ferrochelatase	43757	1295.29	0.585519	0.0629485	9.30156	1.38397e-20	4.72938e-18	0.590697	5.82499	1.8429e-19	6.53751e-17
FBgn0266279	CR44964	lncRNA:CR44964	long non-coding RNA:CR44964	19834745	117.08	-0.634561	0.220316	-2.88024	0.00397373	0.0256127	-0.62961	2.37301	0.00490479	0.0321988
FBgn0266346	CG17922	CngB	Cyclic nucleotide-gated ion channel subunit B	37479	1011.76	-0.14693	0.044947	-3.26896	0.00107943	0.00916555	-0.14135	5.46814	0.00345305	0.0245351
FBgn0266405	CR45045	lncRNA:CR45045	long non-coding RNA:CR45045	19836048	378.313	1.29869	0.299175	4.3409	1.41903e-05	0.000239287	1.30326	4.05366	9.76459e-06	0.000188559
FBgn0266414	CR45054	lncRNA:CR45054	long non-coding RNA:CR45054	19835480	214.572	0.301458	0.0896094	3.36414	0.000767831	0.00691493	0.307125	3.24124	0.000858638	0.008047
FBgn0266421	CG15220	RPA3	Replication protein A3	32113	125.017	0.466974	0.107052	4.36214	1.28798e-05	0.00022108	0.471886	2.47275	1.60049e-05	0.000290331
FBgn0266448	CG45078	CG45078	uncharacterized protein	19836061	441.157	0.205243	0.0760846	2.69757	0.00698485	0.0400604	0.210864	4.27446	0.00564333	0.0357722
FBgn0266455	CG45080	CG45080	uncharacterized protein	19834892	182.368	-4.15636	1.27249	-3.26632	0.00108956	0.00923519	-4.07869	2.99155	0.0028667	0.0214677
FBgn0266464	CG33101	Nsf2	N-ethylmaleimide-sensitive factor 2	41694	1262	0.211724	0.0451625	4.68805	2.75816e-06	5.75547e-05	0.217002	5.78644	5.24523e-06	0.000108507
FBgn0266680	CR45170	lncRNA:CR45170	long non-coding RNA:CR45170	19835698	26.6763	0.467395	0.16681	2.80195	0.00507945	0.0310869	0.470163	0.325169	0.00402519	0.0275578
FBgn0266705	CR45195	asRNA:CR45195	antisense RNA:CR45195	19835089	57.7711	0.502945	0.169372	2.96948	0.00298307	0.0206893	0.507647	1.39572	0.00313456	0.022831
FBgn0266719	CG34349	stac	staccato	43002	1452.98	0.209119	0.0743488	2.81268	0.00491307	0.0302813	0.214028	5.98928	0.00425744	0.0288182
FBgn0267002	CG8566	unc-104	uncoordinated-104	36876	20824.7	-0.191985	0.0591174	-3.24753	0.00116412	0.00974647	-0.186818	9.82858	0.00285734	0.0214312
FBgn0267089	CR45533	lncRNA:CR45533	long non-coding RNA:CR45533	19835128	173.163	-0.390178	0.11596	-3.36478	0.000766052	0.00691493	-0.3845	2.93426	0.00102142	0.00930841
FBgn0267119	CR45559	lncRNA:CR45559	long non-coding RNA:CR45559	19834786	42.4007	0.366428	0.122433	2.99288	0.00276357	0.0195979	0.371282	0.963244	0.00274142	0.0207291
FBgn0267160	CR45600	asRNA:CR45600	antisense RNA:CR45600	19835798	3107.64	-0.183896	0.0554338	-3.31739	0.000908615	0.00794768	-0.17853	7.08476	0.00176465	0.0146336
FBgn0267207	CR45647	lncRNA:CR45647	long non-coding RNA:CR45647	19835150	34.6229	-2.08333	0.241228	-8.63635	5.80369e-18	1.38969e-15	-2.06338	0.668712	6.95929e-18	1.80152e-15
FBgn0267252	CG3694	Ggamma30A	G protein subunit gamma at 30A	45234	69970.7	-0.299852	0.0737199	-4.06745	4.75313e-05	0.000664231	-0.294318	11.5767	0.00012959	0.00167054
FBgn0267330	CG5183	KdelR	KDEL receptor	34427	2255.7	0.147616	0.0451551	3.26909	0.00107896	0.00916555	0.152923	6.62311	0.00142398	0.0122652
FBgn0267339	CG33338	p38c	p38c MAP kinase	2768679	98.4016	0.895172	0.200007	4.4757	7.61626e-06	0.0001411	0.897497	2.12736	8.74309e-06	0.000170553
FBgn0267408	CG18522	AOX1	Aldehyde oxidase 1	41894	4043.8	0.431568	0.105373	4.09561	4.21057e-05	0.000608278	0.435699	7.46478	3.6546e-05	0.000579532
FBgn0267429	CG45782	CG45782	uncharacterized protein	26067050	2692.47	-0.400655	0.0805349	-4.97493	6.52719e-07	1.58674e-05	-0.395286	6.87748	9.55435e-07	2.40188e-05
FBgn0267435	CG1744	chp	chaoptin	43690	36349.6	-0.395944	0.108573	-3.6468	0.000265522	0.00283836	-0.390272	10.6324	0.000430335	0.00455946
FBgn0267795	CG32138	Frl	Formin-like	39561	2355.33	0.173586	0.0441666	3.93026	8.48556e-05	0.001068	0.178849	6.68551	0.000147201	0.00185268
FBgn0267803	CR46128	asRNA:CR46128	antisense RNA:CR46128	26067444	83.9961	-0.394658	0.100496	-3.92709	8.59788e-05	0.00107789	-0.38828	1.9044	0.00019136	0.00229969
FBgn0267824	CG46146	PRAS40	Proline-rich Akt substrate 40 kDa	26067067	1557.48	-0.235288	0.0638794	-3.68332	0.000230219	0.0025143	-0.229696	6.08904	0.000440453	0.0046461
FBgn0267911	NA	NA	NA	NA	6159.56	-0.221003	0.0754218	-2.93022	0.00338718	0.0227439	-0.215776	8.07147	0.00517468	0.0335339
FBgn0283427	CG3523	FASN1	Fatty acid synthase 1	33524	44902.5	-0.411373	0.144064	-2.85548	0.00429725	0.0271017	-0.406994	10.9363	0.00507341	0.0331693
FBgn0283437	CG42639	PPO1	Prophenoloxidase 1	37044	609.987	-0.848973	0.152956	-5.55043	2.84961e-08	1.05156e-06	-0.844034	4.73956	5.04217e-08	1.83627e-06
FBgn0283461	CG10810	Drs	Drosomycin	38419	2880.23	1.95628	0.299478	6.53228	6.47752e-11	4.30845e-09	1.96104	6.97759	7.4672e-11	5.38856e-09
FBgn0283510	CG12130	Pal1	Peptidyl-alpha-hydroxyglycine-alpha-amidating lyase 1	36033	2588.19	-0.239767	0.0535152	-4.48034	7.45235e-06	0.00013914	-0.234203	6.82104	2.92059e-05	0.000481471
FBgn0283531	CG3131	Duox	Dual oxidase	33477	188.158	-0.293751	0.0996988	-2.94638	0.00321513	0.0219022	-0.288388	3.05256	0.00512345	0.0333599
FBgn0283657	CG34412	Tlk	Tousled-like kinase	318206	2226.68	-0.221508	0.0731793	-3.02692	0.00247059	0.0180168	-0.21615	6.60412	0.00343443	0.0244754
FBgn0284084	CG4889	wg	wingless	34009	92.2986	-0.439711	0.116538	-3.77312	0.000161217	0.00185148	-0.433604	2.0376	0.000246243	0.00287274
FBgn0284221	CG5661	Sema5c	Semaphorin 5c	37066	926.178	-0.245162	0.0760061	-3.22556	0.00125728	0.0104262	-0.240456	5.34029	0.00177195	0.0146814
FBgn0284243	CG9277	betaTub56D	beta-Tubulin at 56D	37238	9583.47	0.27447	0.0632221	4.34136	1.41602e-05	0.000239287	0.279606	8.70974	2.94168e-05	0.000484114
FBgn0284244	CG31728	l(2)k05911	lethal (2) k05911	34731	190.339	1.43362	0.120637	11.8837	1.43813e-32	3.44359e-29	1.43892	3.07846	1.70411e-31	4.08049e-28
FBgn0284247	CG17941	ds	dachsous	33245	166.435	-0.463134	0.122575	-3.77837	0.000157858	0.00182384	-0.457816	2.87783	0.00025493	0.00294737
FBgn0284252	CG4589	Letm1	Leucine zipper and EF-hand containing transmembrane protein 1	37912	4120.5	0.152675	0.0358163	4.26271	2.01965e-05	0.000320268	0.158103	7.49204	0.000143679	0.00182031
FBgn0284253	CG33123	LeuRS	Leucyl-tRNA synthetase	326262	1088.29	0.306057	0.102434	2.98785	0.00280943	0.0198588	0.311291	5.57335	0.00242518	0.0188849
FBgn0035192	CG9194	CG9194	uncharacterized protein	38133	43.7967	-0.487004	0.137038	-3.55378	0.000379733	0.00383254	-0.480468	0.998371	0.000753396	0.00722325
FBgn0004635	CG1004	rho	rhomboid	38168	779.106	0.233083	0.0878647	2.65275	0.00798381	0.0442257	0.238888	5.09115	0.00711559	0.0429176
FBgn0035193	CG9192	CG9192	uncharacterized protein	38134	60.8506	0.460075	0.138121	3.33094	0.000865523	0.0076369	0.465278	1.46183	0.000922052	0.00856587
FBgn0035266	CG7995	Gk2	Glycerol kinase 2	38221	945.529	-0.498638	0.0921042	-5.41385	6.16849e-08	2.0303e-06	-0.493287	5.36962	7.98477e-08	2.75101e-06
FBgn0022702	CG2054	Cht2	Chitinase 2	38223	170.358	-0.614632	0.166127	-3.69978	0.000215784	0.00237669	-0.610065	2.91144	0.000278978	0.00317346
FBgn0027594	CG2086	drpr	draper	38218	4412.98	0.235508	0.0581372	4.0509	5.1021e-05	0.000706184	0.240571	7.59099	7.38164e-05	0.00103195
FBgn0035251	CG7967	Vta1	Vesicle trafficking 1	38204	1879.1	0.262544	0.0609287	4.30904	1.63967e-05	0.000269307	0.267881	6.36049	2.20508e-05	0.000378499
FBgn0035232	CG12099	CG12099	uncharacterized protein	38181	4331.64	-0.131976	0.0376763	-3.50289	0.000460237	0.00454918	-0.126317	7.56384	0.00339015	0.0242864
FBgn0042712	CG1898	HBS1	HBS1	117365	768.877	0.247002	0.0484787	5.09506	3.48627e-07	9.04918e-06	0.252604	5.07376	1.27622e-06	3.11828e-05
FBgn0035282	CG13936	CNMa	CNMamide	38242	161.688	-0.779378	0.252234	-3.0899	0.00200223	0.0152081	-0.77317	2.83525	0.00252177	0.0194648
FBgn0040507	CG5712	ACXD	Adenylyl cyclase X D	38284	180.292	0.390481	0.103097	3.78751	0.000152164	0.00176443	0.396016	2.99644	0.000180289	0.00218584
FBgn0026593	CG5707	CG5707	uncharacterized protein	48422	1562.23	-0.662622	0.132587	-4.99765	5.80323e-07	1.42955e-05	-0.65761	6.0928	7.26702e-07	1.87611e-05
FBgn0035308	CG15822	CG15822	uncharacterized protein	38273	88.7078	-0.618993	0.214445	-2.88649	0.00389569	0.0252626	-0.613862	1.98502	0.00489571	0.0321833
FBgn0035346	CG1146	CG1146	uncharacterized protein	38313	1285.05	0.335591	0.0547668	6.12763	8.91994e-10	4.64322e-08	0.340856	5.81241	1.4478e-09	7.87901e-08
FBgn0016794	CG1044	dos	daughter of sevenless	38321	1080.02	0.311293	0.0592847	5.25082	1.51424e-07	4.53232e-06	0.316355	5.56264	2.49796e-07	7.54747e-06
FBgn0035355	CG16985	CG16985	uncharacterized protein	38323	211.953	0.422229	0.126974	3.32532	0.000883173	0.00777484	0.427032	3.22394	0.000794492	0.00754242
FBgn0011828	CG12002	Pxn	Peroxidasin	38326	2874.26	-0.500653	0.0588881	-8.50176	1.8673e-17	4.03943e-15	-0.495451	6.97253	1.11595e-15	2.0958e-13
FBgn0010905	CG16757	Spn	Spinophilin	46194	3532.91	-0.213705	0.0551492	-3.87503	0.000106612	0.00129915	-0.208147	7.26982	0.000293241	0.00329269
FBgn0035348	CG16758	CG16758	uncharacterized protein	38315	16744.6	0.764974	0.105632	7.24189	4.42474e-13	4.60653e-11	0.770197	9.51468	7.04299e-13	7.49531e-11
FBgn0035344	CG16761	Cyp4d20	Cyp4d20	38311	1279.85	-0.464187	0.0925197	-5.01717	5.2438e-07	1.30455e-05	-0.459096	5.80593	7.14549e-07	1.85473e-05
FBgn0044452	CG1241	Atg2	Autophagy-related 2	38344	2568.33	-0.363765	0.096479	-3.77041	0.00016298	0.00186949	-0.358517	6.80964	0.000197071	0.00235355
FBgn0035423	CG17737	eIF1	eukaryotic translation initiation factor 1	38398	3858.76	0.147874	0.0434403	3.40408	0.000663869	0.00612576	0.153175	7.39704	0.00100402	0.00918486
FBgn0035434	CG10812	Drsl5	Drosomycin-like 5	38409	2151.23	1.04329	0.184812	5.64511	1.65074e-08	6.29911e-07	1.0463	6.55624	2.75986e-08	1.07455e-06
FBgn0035438	CG12013	PHGPx	PHGPx	38413	4820.52	0.279564	0.0808317	3.4586	0.000542989	0.00522164	0.284027	7.71808	0.000482503	0.00502874
FBgn0035444	CG12012	CG12012	uncharacterized protein	38422	909.453	0.291367	0.073043	3.98898	6.63594e-05	0.000874264	0.29704	5.31459	5.97896e-05	0.000874297
FBgn0035445	CG12014	Ids	Iduronate 2-sulfatase	38423	255.812	0.246713	0.0705415	3.49742	0.000469777	0.00462914	0.252202	3.49416	0.000643892	0.00637766
FBgn0035425	CG17746	CG17746	uncharacterized protein	38400	781.908	0.10638	0.0352451	3.01829	0.00254203	0.0183478	0.111969	5.09722	0.00465487	0.030897
FBgn0052271	CG32271	CG32271	uncharacterized protein	38392	124.282	-0.444944	0.111828	-3.97882	6.92581e-05	0.000903752	-0.43895	2.4627	0.000114646	0.00150422
FBgn0035410	CG14964	CG14964	uncharacterized protein	38384	419.233	-0.396532	0.0824738	-4.80797	1.52472e-06	3.42811e-05	-0.391039	4.20062	2.61235e-06	5.98592e-05
FBgn0035498	CG14991	Fit1	Fermitin 1	38488	2905.73	0.207671	0.0385303	5.3898	7.05345e-08	2.29789e-06	0.213107	6.98847	8.02075e-07	2.04316e-05
FBgn0003206	CG1167	Ras64B	Ras oncogene at 64B	38494	1330.24	0.174889	0.0481514	3.63207	0.000281156	0.00297231	0.180479	5.86219	0.000453825	0.00476616
FBgn0052260	CG32260	CG32260	uncharacterized protein	317943	99.4139	0.479618	0.167256	2.86756	0.00413649	0.0263871	0.485668	2.14967	0.0044488	0.0297462
FBgn0035523	CG1311	Ctl1	Choline transporter-like 1	38523	1073.74	0.145002	0.0432296	3.35423	0.000795851	0.00712332	0.150129	5.55372	0.00145868	0.0125205
FBgn0041171	CG15010	ago	archipelago	38516	1762.04	-0.144822	0.0299181	-4.84063	1.29428e-06	2.95158e-05	-0.138928	6.26717	0.000110824	0.00146612
FBgn0035512	CG15008	Cpr64Ac	Cuticular protein 64Ac	38510	28.9643	1.32458	0.241898	5.47577	4.35624e-08	1.51724e-06	1.32682	0.468808	3.82037e-08	1.45204e-06
FBgn0040697	CG18676	Teh3	tipE homolog 3	50170	336.043	-0.40728	0.10533	-3.8667	0.000110318	0.00133413	-0.401902	3.88383	0.00014227	0.00180485
FBgn0024179	CG10776	wit	wishful thinking	44096	1853.71	-0.14781	0.0451343	-3.2749	0.00105699	0.00902308	-0.14221	6.3401	0.0032157	0.0233157
FBgn0035542	CG11347	DOR	Diabetes and obesity regulated	38543	8275.89	-0.356308	0.109571	-3.25183	0.00114664	0.00963381	-0.350931	8.49702	0.00145894	0.0125205
FBgn0035557	CG11353	CG11353	uncharacterized protein	38560	302.162	0.517083	0.131456	3.93351	8.37129e-05	0.00105779	0.522613	3.73233	7.5043e-05	0.0010432
FBgn0035558	CG11357	CG11357	uncharacterized protein	38561	1309.86	-0.15562	0.0503319	-3.09187	0.00198899	0.0151435	-0.150024	5.83942	0.00450107	0.03001
FBgn0035541	CG15019	CG15019	uncharacterized protein	38542	673.825	-0.220451	0.058837	-3.7468	0.000179102	0.00203492	-0.214806	4.88205	0.000365863	0.00396993
FBgn0035574	CG32239	RhoGEF64C	Rho guanine nucleotide exchange factor at 64C	38578	706.583	-0.438996	0.0687505	-6.38535	1.71007e-10	1.03665e-08	-0.433661	4.95152	6.14545e-10	3.77315e-08
FBgn0030240	CG2202	CG2202	uncharacterized protein	32014	1046.71	0.286006	0.106403	2.68795	0.0071892	0.0409626	0.292282	5.51803	0.00658047	0.0404329
FBgn0030244	CG2157	CG2157	uncharacterized protein	32018	107.097	0.490289	0.142402	3.44299	0.00057532	0.00546953	0.495382	2.25515	0.000583134	0.00588541
FBgn0030257	CG11160	SmydA-4	SET and MYND domain containing, arthropod-specific, member 4	32034	81.9532	-0.328487	0.101543	-3.23495	0.00121663	0.0101177	-0.322443	1.86536	0.00212435	0.01697
FBgn0030261	CG15203	CG15203	uncharacterized protein	32038	276.668	-0.337061	0.118133	-2.85323	0.00432774	0.027227	-0.331932	3.60216	0.00518268	0.0335404
FBgn0030246	CG1582	CG1582	uncharacterized protein	32021	1266.28	0.175296	0.0667763	2.62513	0.00866163	0.0469237	0.180728	5.79162	0.00808094	0.0473879
FBgn0017561	CG1615	Ork1	Open rectifier K[+] channel 1	32020	1269.8	-0.364573	0.0781058	-4.66768	3.04622e-06	6.26412e-05	-0.359394	5.79454	4.37727e-06	9.17407e-05
FBgn0030263	CG2076	CG2076	uncharacterized protein	32041	4656.84	0.423778	0.0600577	7.05617	1.71149e-12	1.62304e-10	0.429102	7.66898	1.3056e-11	1.10664e-09
FBgn0015245	CG12101	Hsp60A	Heat shock protein 60A	32045	7968.81	0.284768	0.0569033	5.00441	5.60331e-07	1.38678e-05	0.289878	8.44357	2.08224e-06	4.87621e-05
FBgn0030274	CG1908	Lint-1	l(3)mbt interacting protein 1	32055	811.385	-0.174693	0.0366764	-4.76308	1.90657e-06	4.15971e-05	-0.168924	5.15027	4.17904e-05	0.000645139
FBgn0052668	CG32668	CG32668	uncharacterized protein	318147	29.4963	0.687917	0.15191	4.52844	5.94218e-06	0.000113828	0.691412	0.470302	5.18766e-06	0.000107548
FBgn0052666	CG32666	Drak	Death-associated protein kinase related	32097	2781.87	-0.371013	0.107728	-3.44399	0.000573198	0.00546278	-0.36563	6.9248	0.000693157	0.00675388
FBgn0030310	CG11709	PGRP-SA	Peptidoglycan recognition protein SA	32099	417.535	1.09107	0.202841	5.37892	7.49354e-08	2.4166e-06	1.09543	4.19768	1.08041e-07	3.61825e-06
FBgn0030318	CG1697	rho-4	rhomboid-4	32109	780.906	0.29735	0.0825258	3.60311	0.000314427	0.00324714	0.302516	5.09581	0.000269655	0.00307837
FBgn0002723	CG1705	Met	Methoprene-tolerant	32114	954.374	-0.220378	0.065794	-3.34951	0.000809533	0.00721236	-0.214976	5.38315	0.0012272	0.0108305
FBgn0030309	CG1572	CG1572	uncharacterized protein	32098	2542.27	0.546319	0.0896914	6.09109	1.12142e-09	5.7366e-08	0.55184	6.79612	1.11681e-09	6.29221e-08
FBgn0030339	CG1895	Cyp28c1	Cyp28c1	32138	80.7924	-0.377153	0.136962	-2.7537	0.00589249	0.0349958	-0.370772	1.84911	0.00780059	0.0461768
FBgn0030362	CG1803	regucalcin	regucalcin	32165	7255.21	-0.694231	0.105805	-6.56142	5.32987e-11	3.59503e-09	-0.690095	8.30745	1.2204e-10	8.29009e-09
FBgn0001083	CG1500	fw	furrowed	32162	279.938	-0.673258	0.14378	-4.68255	2.83325e-06	5.88652e-05	-0.667289	3.62144	3.85011e-06	8.28682e-05
FBgn0030357	CG2471	Sclp	sclp	32156	305.428	0.236986	0.0821575	2.88453	0.00392002	0.025358	0.242177	3.74614	0.00384986	0.026643
FBgn0030349	CG10353	CG10353	uncharacterized protein	32148	3022.74	-0.15643	0.0406317	-3.84995	0.000118143	0.00141801	-0.151021	7.045	0.000740991	0.00712572
FBgn0001218	CG4147	Hsc70-3	Heat shock 70-kDa protein cognate 3	32133	12018.5	0.265528	0.0890274	2.98255	0.0028586	0.0200731	0.270594	9.03617	0.00302962	0.0222472
FBgn0030332	CG9360	CG9360	uncharacterized protein	32128	706.957	-0.259083	0.0688077	-3.76532	0.000166337	0.00190571	-0.253778	4.95185	0.000312267	0.0034821
FBgn0030398	CG2555	Cpr11B	Cuticular protein 11B	32203	124.822	-0.88705	0.173876	-5.10162	3.36765e-07	8.78892e-06	-0.880791	2.46805	5.92227e-07	1.55407e-05
FBgn0052654	CG32654	Sec16	Secretory 16	32209	3540.12	-0.245895	0.0811778	-3.02909	0.00245294	0.0179555	-0.240421	7.27286	0.00345137	0.0245351
FBgn0030421	CG3812	Agpat1	1-Acylglycerol-3-phosphate O-acyltransferase 1	32230	1224.22	-0.292674	0.0517703	-5.65332	1.57378e-08	6.07809e-07	-0.287102	5.74224	1.16139e-07	3.86244e-06
FBgn0030425	CG3775	Nep6	Neprilysin 6	32234	2847.36	-0.519777	0.135133	-3.84641	0.00011986	0.00143444	-0.514881	6.95839	0.000149663	0.00187874
FBgn0052649	CG32649	Coq8	Coenzyme Q8	32239	669.831	0.212105	0.0457863	4.6325	3.61284e-06	7.23928e-05	0.217501	4.87501	8.7327e-06	0.000170553
FBgn0030460	CG2453	Coq5	Coenzyme Q5	32272	335.412	0.245892	0.0785522	3.13031	0.00174624	0.0136981	0.251175	3.8821	0.00166859	0.0139578
FBgn0052638	CG32638	CG32638	uncharacterized protein	318133	1553.02	0.247707	0.0655813	3.77709	0.000158669	0.0018288	0.253235	6.08572	0.000173617	0.00212648
FBgn0030437	CG4395	hec	hector	32246	148.938	0.252547	0.0856256	2.94944	0.00318354	0.0217489	0.258015	2.72237	0.0039996	0.0274414
FBgn0000346	CG1618	comt	comatose	47091	6371.5	-0.16579	0.0576195	-2.87733	0.00401059	0.0257808	-0.160245	8.12024	0.00790678	0.0466038
FBgn0040309	CG1633	Jafrac1	thioredoxin peroxidase 1	53578	6637.43	0.325088	0.0815666	3.98556	6.7322e-05	0.000884513	0.32964	8.17968	7.12095e-05	0.00100578
FBgn0030482	CG1673	CG1673	uncharacterized protein	32297	3174.29	0.577143	0.185085	3.11826	0.00181923	0.0141206	0.580103	7.11516	0.00186822	0.0153201
FBgn0030486	CG1716	Set2	SET domain containing 2	32301	1538.29	-0.204284	0.0507038	-4.02896	5.60248e-05	0.000760065	-0.198933	6.0714	0.000178008	0.00216916
FBgn0010198	CG2033	RpS15Aa	Ribosomal protein S15Aa	44150	16113.6	-0.182251	0.053253	-3.42235	0.000620816	0.00580818	-0.176799	9.45852	0.00201886	0.016314
FBgn0001087	CG10986	g	garnet	44819	2793.37	-0.151606	0.0344098	-4.40588	1.05353e-05	0.000186176	-0.145882	6.93124	0.000233836	0.00274808
FBgn0030512	CG9940	Nadsyn	NAD synthetase	32328	1077.06	-0.314596	0.0773553	-4.0669	4.76432e-05	0.000664231	-0.309397	5.55714	6.60592e-05	0.000947178
FBgn0030506	CG12176	DNAlig4	DNA ligase 4	32322	339.262	0.222056	0.0770773	2.88095	0.00396477	0.0255894	0.227595	3.89868	0.00386715	0.0267434
FBgn0030500	CG9938	Ndc80	Ndc80	32316	28.5333	0.519991	0.16467	3.15778	0.00158974	0.0126466	0.524395	0.428391	0.00160381	0.0135103
FBgn0052603	CG32603	CG32603	uncharacterized protein	318109	98.038	-0.638542	0.201219	-3.17337	0.00150682	0.0121895	-0.632668	2.12414	0.00198196	0.01611
FBgn0015010	CG9538	Ag5r	Antigen 5-related	44631	235.573	-1.4373	0.546985	-2.62768	0.00859683	0.0467038	-1.42965	3.36698	0.00838232	0.0488357
FBgn0052594	CG32594	be	ben	32430	933.09	0.18956	0.044421	4.26734	1.97814e-05	0.000315251	0.195189	5.35187	5.32867e-05	0.000794985
FBgn0030607	CG5560	dob	doppelganger von brummer	32436	841.736	-0.555998	0.122174	-4.55088	5.34218e-06	0.000103788	-0.550287	5.20259	7.70267e-06	0.000153381
FBgn0030608	CG9057	Lsd-2	Lipid storage droplet-2	32437	13068.8	-0.294718	0.0898345	-3.28068	0.00103558	0.00887186	-0.289738	9.15627	0.0014881	0.0127033
FBgn0030600	CG32592	hiw	highwire	32429	3798.79	-0.324624	0.073022	-4.44557	8.7658e-06	0.000159216	-0.319345	7.37457	1.83325e-05	0.000323965
FBgn0003301	CG9533	rut	rutabaga	32406	5870.56	-0.272794	0.079991	-3.41031	0.000648881	0.00602183	-0.267343	8.00208	0.00102386	0.00932179
FBgn0030617	CG9095	CG9095	uncharacterized protein	32447	194.488	-0.441987	0.0939316	-4.70542	2.53349e-06	5.35667e-05	-0.435848	3.0996	6.22488e-06	0.000126051
FBgn0030615	CG9081	Cyp4s3	Cyp4s3	32444	563.049	-0.329686	0.111841	-2.9478	0.00320041	0.021833	-0.324772	4.6239	0.00377703	0.0262338
FBgn0014455	CG11654	Ahcy	Adenosylhomocysteinase	32471	2892.73	0.267084	0.0858247	3.11197	0.00185843	0.0143433	0.27263	6.98232	0.00178242	0.0147299
FBgn0030668	CG8128	CG8128	uncharacterized protein	32504	1140.03	-0.332265	0.0856918	-3.87744	0.000105563	0.00128964	-0.327298	5.63902	0.000131023	0.00168053
FBgn0030670	CG9245	Pis	Phosphatidylinositol synthase	32506	6822.97	-0.256669	0.0434411	-5.90842	3.45396e-09	1.56048e-07	-0.251336	8.2189	1.72558e-07	5.49089e-06
FBgn0030674	CG8184	CG8184	uncharacterized protein	32510	4747.75	-0.176053	0.0587883	-2.99469	0.00274723	0.0195056	-0.170866	7.69605	0.00509925	0.0332249
FBgn0030679	CG8206	CG8206	uncharacterized protein	32516	2148.17	0.248343	0.0467449	5.31273	1.07994e-07	3.39136e-06	0.254162	6.55305	3.89795e-07	1.08216e-05
FBgn0027329	CG8231	CCT6	Chaperonin containing TCP1 subunit 6	32518	1598.55	0.289121	0.0566089	5.10735	3.2671e-07	8.64428e-06	0.294631	6.12776	9.08958e-07	2.29105e-05
FBgn0001092	CG8893	Gapdh2	Glyceraldehyde 3 phosphate dehydrogenase 2	32545	14327	0.205073	0.0704732	2.90994	0.00361493	0.0238949	0.209853	9.28934	0.00395951	0.0272248
FBgn0030706	CG8909	Lrp4	LDL receptor related protein 4	32552	3920.85	-0.282247	0.100229	-2.81601	0.00486241	0.0300659	-0.277017	7.41982	0.00581129	0.0365947
FBgn0030707	CG8916	CG8916	uncharacterized protein	32553	249.51	-0.294837	0.0676482	-4.35838	1.3103e-05	0.000224107	-0.288714	3.45597	3.38015e-05	0.000545035
FBgn0053180	CG33180	Ranbp16	Ranbp16	118436	2455.91	-0.175319	0.0511381	-3.42834	0.000607291	0.00571379	-0.169892	6.74546	0.0014841	0.0126804
FBgn0014391	CG9032	sun	stunted	44046	2806.82	-0.196367	0.0634808	-3.09333	0.00197926	0.0150814	-0.19097	6.938	0.00324221	0.0234724
FBgn0030678	CG11679	CG11679	uncharacterized protein	32515	171.403	0.315558	0.100893	3.12763	0.00176219	0.013812	0.3212	2.92265	0.00181183	0.0149215
FBgn0011741	CG11678	Arp6	Actin-related protein 6	32514	421.684	0.148031	0.0539013	2.74634	0.00602635	0.0354984	0.153691	4.21034	0.00689704	0.0420763
FBgn0030676	CG12379	CG12379	uncharacterized protein	32512	92.0588	0.549377	0.104894	5.23745	1.62809e-07	4.82782e-06	0.554242	2.03999	2.62503e-07	7.90645e-06
FBgn0000536	CG3525	eas	easily shocked	32585	5710.57	-0.328853	0.0901124	-3.64937	0.000262888	0.00281334	-0.323988	7.96201	0.000346121	0.00379307
FBgn0030735	CG3632	CG3632	uncharacterized protein	32589	2323.16	-0.174711	0.0401022	-4.35665	1.32068e-05	0.00022548	-0.169163	6.66551	0.000122439	0.00158905
FBgn0260450	CG3692	CalpC	Calpain C	32597	252.358	0.252356	0.0675295	3.73697	0.000186252	0.00210616	0.257897	3.47504	0.000282697	0.00320815
FBgn0030747	CG4301	CG4301	uncharacterized protein	32610	158.79	-0.280201	0.0866184	-3.23489	0.00121691	0.0101177	-0.27427	2.81043	0.00230225	0.0180894
FBgn0030749	CG9968	AnxB11	Annexin B11	32612	1958.7	0.294299	0.0491452	5.98835	2.11983e-09	1.00933e-07	0.299419	6.41991	6.955e-09	3.15711e-07
FBgn0030796	CG4829	CG4829	uncharacterized protein	32672	1588.26	-0.310486	0.0837872	-3.70565	0.000210849	0.0023347	-0.305055	6.11721	0.00031257	0.0034821
FBgn0030798	CG13003	CG13003	uncharacterized protein	32675	719.874	-0.304353	0.102133	-2.97995	0.00288292	0.020229	-0.298827	4.97828	0.0035671	0.0252044
FBgn0030793	CG9125	CG9125	uncharacterized protein	2768882	209.791	0.210628	0.0758797	2.77581	0.00550636	0.0331906	0.215895	3.21096	0.00750828	0.0448035
FBgn0030808	CG4937	RhoGAP15B	Rho GTPase activating protein at 15B	32686	1113.93	0.195372	0.0563253	3.46864	0.000523109	0.00504566	0.200754	5.60715	0.000638249	0.00632831
FBgn0030828	CG5162	CG5162	uncharacterized protein	32709	1989.24	-0.503837	0.118345	-4.25736	2.06855e-05	0.00032694	-0.498808	6.44059	2.21366e-05	0.000379293
FBgn0030830	CG5172	CG5172	uncharacterized protein	32711	61.776	2.48394	0.319792	7.76737	8.01352e-15	1.21831e-12	2.48592	1.50734	1.65004e-13	2.05007e-11
FBgn0065032	CG8936	Arpc3B	Actin-related protein 2/3 complex, subunit 3B	32696	55.8117	0.377411	0.138975	2.71567	0.0066142	0.0383352	0.381523	1.33572	0.0063991	0.0395678
FBgn0030809	CG9086	Ubr1	Ubr1 ubiquitin ligase	32687	4862.99	-0.193502	0.0518941	-3.72878	0.00019241	0.00216557	-0.188158	7.73064	0.000632818	0.00629916
FBgn0011758	CG5529	B-H1	BarH1	32724	171.429	-0.208861	0.0729981	-2.86118	0.00422069	0.0267384	-0.202948	2.92071	0.00803645	0.0471649
FBgn0027602	CG8611	CG8611	uncharacterized protein	32725	299.332	-0.4437	0.0856698	-5.17919	2.22853e-07	6.31504e-06	-0.43822	3.71641	4.8829e-07	1.30274e-05
FBgn0026192	CG5884	par-6	par-6	32752	2639.86	-0.154129	0.0453128	-3.40143	0.000670331	0.00616756	-0.148634	6.84946	0.00227488	0.0179037
FBgn0026375	CG32555	RhoGAPp190	Rho GTPase activating protein p190	32743	6762.55	-0.188884	0.0583548	-3.23682	0.00120871	0.010067	-0.183478	8.20608	0.00263922	0.0201302
FBgn0030876	CG6762	CG6762	uncharacterized protein	32768	328.183	0.246513	0.0794553	3.10253	0.00191872	0.0147611	0.252412	3.85128	0.00202915	0.0163458
FBgn0030894	CG7192	Mvb12	Multivesicular body subunit 12	32791	776.357	0.235142	0.0750041	3.13506	0.0017182	0.0135004	0.240619	5.08746	0.00159998	0.01349
FBgn0030890	CG7536	CG7536	uncharacterized protein	32786	1082.75	-0.176555	0.044684	-3.95119	7.77621e-05	0.000993859	-0.170812	5.56514	0.00033572	0.00369176
FBgn0022355	CG6186	Tsf1	Transferrin 1	32821	65686.6	0.667625	0.113428	5.88587	3.95954e-09	1.74767e-07	0.673562	11.487	6.57927e-09	3.01513e-07
FBgn0030921	CG6290	CG6290	uncharacterized protein	32827	457.733	-0.346664	0.0837292	-4.1403	3.46854e-05	0.000515049	-0.34153	4.32644	5.45027e-05	0.000808091
FBgn0027087	CG6335	HisRS	Histidyl-tRNA synthetase	32841	1231.4	0.229781	0.0743768	3.08942	0.00200547	0.0152206	0.234586	5.75118	0.0017543	0.0145604
FBgn0010383	CG6816	Cyp18a1	Cytochrome P450-18a1	32858	747.424	-0.780931	0.141009	-5.53817	3.05649e-08	1.10891e-06	-0.775763	5.03086	4.98305e-08	1.82166e-06
FBgn0030946	CG6659	CG6659	uncharacterized protein	32854	1253.71	0.163071	0.040081	4.06854	4.73093e-05	0.000662469	0.168517	5.77751	0.000194208	0.00232665
FBgn0030927	CG15046	CG15046	uncharacterized protein	32833	239.578	0.46648	0.0806765	5.78211	7.37692e-09	3.07201e-07	0.472127	3.40104	1.43332e-08	5.99489e-07
FBgn0030925	CG6361	Hayan	hayan	32831	917.178	0.538229	0.0985782	5.45992	4.76346e-08	1.63529e-06	0.542813	5.32683	3.72414e-08	1.42111e-06
FBgn0030955	CG6891	CG6891	uncharacterized protein	32865	120.849	0.935588	0.200617	4.66356	3.10784e-06	6.34688e-05	0.938007	2.42572	3.97188e-06	8.45392e-05
FBgn0030981	CG14191	CG14191	uncharacterized protein	32893	26.6898	1.49383	0.314784	4.74556	2.07933e-06	4.47546e-05	1.49126	0.328573	2.0686e-06	4.85615e-05
FBgn0030993	CG7635	Mec2	Mec2	32905	565.21	0.815686	0.0863031	9.45141	3.34291e-21	1.39211e-18	0.820839	4.63184	3.46118e-21	1.7448e-18
FBgn0031006	CG8002	rictor	rapamycin-insensitive companion of Tor	32919	1597.83	-0.175349	0.0423671	-4.1388	3.49134e-05	0.00051605	-0.169826	6.12601	0.000194576	0.00232665
FBgn0027603	CG12359	Ulp1	Ulp1	32910	1660.45	-0.179992	0.0569066	-3.16294	0.00156182	0.0125286	-0.174672	6.18142	0.00318015	0.0230929
FBgn0030990	CG7556	CG7556	uncharacterized protein	32902	1115.6	-0.157689	0.0519751	-3.03394	0.00241385	0.0177028	-0.152441	5.60832	0.00495304	0.0324488
FBgn0030985	CG15883	Obp18a	Odorant-binding protein 18a	32897	1023.32	-0.340485	0.115491	-2.94815	0.00319682	0.0218241	-0.335555	5.48331	0.00360677	0.0253826
FBgn0031023	CG14200	CG14200	uncharacterized protein	32939	3098.65	-0.201943	0.0555758	-3.63366	0.000279429	0.00296055	-0.196638	7.08082	0.000728427	0.00704734
FBgn0010341	CG12530	Cdc42	Cdc42	32981	3239.85	0.241156	0.087464	2.7572	0.00582986	0.0347253	0.246384	7.14541	0.00521155	0.0336136
FBgn0043903	CG14226	dome	domeless	32976	1446.56	0.190557	0.0606711	3.14082	0.00168478	0.0132923	0.196136	5.98365	0.0018873	0.0154633
FBgn0031068	CG12534	Alr	Augmenter of liver regeneration	32991	454.412	0.690077	0.0852359	8.09608	5.67565e-16	1.00669e-13	0.694461	4.31836	9.09103e-16	1.77702e-13
FBgn0031069	CG12703	Pmp70	Peroxisomal Membrane Protein 70 kDa	32992	5506.04	-0.187054	0.0626324	-2.98654	0.00282151	0.0199149	-0.181533	7.90978	0.00561825	0.0356605
FBgn0040089	CG14233	meso18E	meso18E	53448	413.993	-0.229611	0.0726538	-3.16035	0.00157581	0.0125671	-0.224199	4.18206	0.00274209	0.0207291
FBgn0036937	CG7385	Ir76b	Ionotropic receptor 76b	40198	160.428	-0.327943	0.0830773	-3.94745	7.89883e-05	0.00100739	-0.32193	2.82467	0.000187139	0.0022603
FBgn0020389	CG8363	Papss	PAPS synthetase	40167	1245.33	-0.39741	0.0809103	-4.91173	9.02775e-07	2.12329e-05	-0.392529	5.76649	1.38889e-06	3.37633e-05
FBgn0028695	CG7762	Rpn1	Regulatory particle non-ATPase 1	40174	2511.65	0.170873	0.0438437	3.89733	9.72571e-05	0.00119734	0.176291	6.77846	0.000232518	0.00273594
FBgn0004852	CG7978	Ac76E	Adenylyl cyclase 76E	40180	2406.26	-0.139229	0.0406791	-3.42262	0.000620198	0.00580818	-0.133918	6.71586	0.00219321	0.0173752
FBgn0036880	CG9295	Cpr76Bc	Cuticular protein 76Bc	40122	36.8193	-0.575464	0.16828	-3.41968	0.000626943	0.00585269	-0.567503	0.767776	0.000658045	0.006491
FBgn0029094	CG9383	asf1	anti-silencing factor 1	40141	356.852	0.157893	0.0587228	2.68879	0.00717111	0.0409049	0.163121	3.96986	0.00698002	0.0423131
FBgn0005564	CG9262	Shal	Shaker cognate l	40129	2279.69	-0.164945	0.0433543	-3.80458	0.000142047	0.00166667	-0.159396	6.63828	0.000718263	0.00696308
FBgn0036862	CG9619	Gbs-76A	Glycogen binding subunit 76A	40102	2792.65	-0.488367	0.104762	-4.66169	3.13629e-06	6.39136e-05	-0.483647	6.93027	4.00565e-06	8.5069e-05
FBgn0016797	CG9739	fz2	frizzled 2	40090	2590.07	-0.318461	0.0640677	-4.97069	6.67157e-07	1.61364e-05	-0.313244	6.82185	1.51339e-06	3.64202e-05
FBgn0036850	CG10419	Gem2	Gemin2	40087	140.155	0.273169	0.0678891	4.02375	5.72794e-05	0.000773797	0.278185	2.63566	0.000127655	0.00165004
FBgn0036839	CG18136	SmydA-2	SET and MYND domain containing, arthropod-specific, member 2	40075	59.0412	-0.437724	0.102452	-4.27248	1.93307e-05	0.000310133	-0.431108	1.41123	3.65151e-05	0.000579532
FBgn0036837	CG18135	CG18135	uncharacterized protein	40073	12782.6	-0.604717	0.078332	-7.71993	1.16398e-14	1.66397e-12	-0.59925	9.12408	1.11523e-13	1.44346e-11
FBgn0036821	CG3961	CG3961	uncharacterized protein	40056	7014.71	-0.248639	0.046971	-5.29345	1.20033e-07	3.70864e-06	-0.243452	8.25887	1.76305e-06	4.20063e-05
FBgn0036786	CG13701	skl	sickle	40016	131.468	0.348322	0.107932	3.22723	0.00124995	0.0103743	0.353668	2.54064	0.00135865	0.0118039
FBgn0003997	CG5123	hid	head involution defective	40009	374.688	-0.240415	0.0824075	-2.91739	0.00352977	0.0234652	-0.23486	4.03849	0.00485699	0.0320608
FBgn0001134	CG7446	Grd	Glycine receptor	39984	203.751	-0.302759	0.0889484	-3.40376	0.000664639	0.00612696	-0.29676	3.16649	0.00130079	0.0113469
FBgn0036749	CG7460	CG7460	uncharacterized protein	39973	40.5691	-0.665726	0.233935	-2.84578	0.00443029	0.0277705	-0.658567	0.876967	0.00532333	0.0341506
FBgn0036733	CG6322	U4-U6-60K	U4-U6 small nuclear riboprotein factor 60K	39955	368.523	0.133853	0.0477589	2.80268	0.00506807	0.0310569	0.139407	4.01651	0.00692814	0.0421414
FBgn0036714	CG7692	CG7692	uncharacterized protein	39934	1115.34	0.279335	0.0446043	6.26251	3.78818e-10	2.21239e-08	0.284813	5.60886	3.00362e-09	1.50621e-07
FBgn0036715	CG6445	Cad74A	Cadherin 74A	39936	123.694	-0.51601	0.129501	-3.9846	6.75945e-05	0.000885663	-0.510613	2.45598	0.000113457	0.00149281
FBgn0036702	CG6512	CG6512	uncharacterized protein	39922	3063.17	0.467085	0.071171	6.56286	5.2787e-11	3.58577e-09	0.472185	7.06483	7.53881e-11	5.38856e-09
FBgn0052170	CG32170	CG32170	uncharacterized protein	317894	657.944	0.398556	0.115858	3.44004	0.000581626	0.00550476	0.404354	4.85018	0.00052759	0.00542195
FBgn0011293	CG6642	a10	antennal protein 10	39906	288.872	0.578854	0.187486	3.08745	0.00201883	0.0153084	0.585159	3.66714	0.00206694	0.0165944
FBgn0036684	CG3764	CG3764	uncharacterized protein	39902	2009.8	-0.202904	0.0592602	-3.42394	0.000617191	0.00579555	-0.197813	6.45655	0.00114472	0.0101897
FBgn0036679	CG13022	CG13022	uncharacterized protein	39896	34.4287	-0.61056	0.23059	-2.64782	0.00810118	0.0446965	-0.602257	0.666501	0.00819334	0.0479095
FBgn0042177	CG32164	Arts	Artemis	59215	443.144	-0.220158	0.0458478	-4.80195	1.57131e-06	3.52459e-05	-0.214096	4.28026	1.06345e-05	0.000203307
FBgn0036665	CG13024	CG13024	uncharacterized protein	39880	164.793	-0.553633	0.101493	-5.45486	4.90107e-08	1.67652e-06	-0.548079	2.86143	1.25884e-07	4.12916e-06
FBgn0043578	CG9681	PGRP-SB1	Peptidoglycan recognition protein SB1	39870	2978.78	0.905423	0.162027	5.58808	2.29588e-08	8.58981e-07	0.910913	7.02489	2.87206e-08	1.11371e-06
FBgn0002284	CG4097	Prosbeta6	Proteasome beta6 subunit	39855	1253.46	0.252366	0.0668257	3.77648	0.000159061	0.00183111	0.25788	5.77695	0.000154294	0.00192842
FBgn0042201	CG13061	Nplp3	Neuropeptide-like precursor 3	59235	754.227	-1.56595	0.156497	-10.0063	1.42993e-23	8.05638e-21	-1.56092	5.0437	1.30937e-22	8.10303e-20
FBgn0040074	CG13057	retinin	retinin	53564	1800.48	-1.37391	0.174934	-7.85389	4.03332e-15	6.35256e-13	-1.36996	6.29712	1.64604e-14	2.58456e-12
FBgn0036627	CG4680	Gagr	Gag-related	39824	502.728	0.885504	0.125869	7.03513	1.99074e-12	1.85119e-10	0.889352	4.46249	1.90577e-12	1.9014e-10
FBgn0036622	CG4753	Agpat4	1-Acylglycerol-3-phosphate O-acyltransferase 4	39819	429.458	-0.466933	0.150766	-3.09707	0.00195447	0.0149612	-0.462721	4.23354	0.00226057	0.0178057
FBgn0005536	CG32156	Mbs	Myosin binding subunit	49070	5352.88	-0.265176	0.0431768	-6.14165	8.16701e-10	4.34576e-08	-0.259809	7.86896	5.65699e-08	2.02931e-06
FBgn0036579	CG5027	CG5027	uncharacterized protein	39775	2064	-0.275708	0.0961555	-2.86732	0.0041397	0.0263871	-0.269904	6.49495	0.005091	0.0331937
FBgn0036585	CG13071	CG13071	uncharacterized protein	39781	83.5608	-0.829602	0.12763	-6.50008	8.02791e-11	5.2307e-09	-0.823398	1.90591	2.7144e-10	1.72175e-08
FBgn0036597	CG4962	CG4962	uncharacterized protein	39793	293.296	-1.01989	0.262945	-3.87871	0.000105014	0.00128457	-1.01542	3.68815	0.000157737	0.00195953
FBgn0036587	CG4950	CG4950	uncharacterized protein	39783	1070.89	-1.0901	0.132969	-8.19811	2.44197e-16	4.67784e-14	-1.08575	5.54869	7.51615e-16	1.49978e-13
FBgn0036547	CG17032	CG17032	uncharacterized protein	39736	1390.96	-0.468996	0.108518	-4.32181	1.54757e-05	0.000257784	-0.464107	5.92555	1.80354e-05	0.000319304
FBgn0036552	CG17028	CG17028	uncharacterized protein	39741	42.8944	0.444785	0.158119	2.81297	0.00490862	0.0302813	0.448795	0.970683	0.00432854	0.0291758
FBgn0000565	CG7266	Eip71CD	Ecdysone-induced protein 28/29kD	39675	6207.51	-0.69101	0.150996	-4.57636	4.73133e-06	9.25252e-05	-0.686154	8.08244	7.48252e-06	0.000149619
FBgn0041160	CG7554	comm2	comm2	39716	435.498	0.440312	0.0845319	5.20882	1.90041e-07	5.51579e-06	0.446109	4.25687	2.03222e-07	6.23865e-06
FBgn0036502	CG7841	CG7841	uncharacterized protein	39672	552.631	0.418989	0.0723114	5.79423	6.86371e-09	2.87077e-07	0.424004	4.59782	5.34927e-09	2.52391e-07
FBgn0023174	CG3329	Prosbeta2	Proteasome beta2 subunit	39628	1554.4	0.145078	0.0500351	2.89952	0.00373734	0.0244511	0.150472	6.08681	0.00445044	0.0297462
FBgn0027088	CG6778	GlyRS	Glycyl-tRNA synthetase	39644	1073	0.351641	0.0646347	5.44043	5.31512e-08	1.79254e-06	0.356595	5.55291	6.76885e-08	2.35753e-06
FBgn0036487	CG6876	Prp31	Pre-mRNA processing factor 31	39655	561.296	0.211332	0.0678986	3.11246	0.00185537	0.0143312	0.216939	4.62101	0.00178747	0.0147462
FBgn0036476	CG6945	sstn	stepping stone	39643	344.467	0.274795	0.0866152	3.17259	0.00151085	0.0122094	0.280343	3.9193	0.00142089	0.0122652
FBgn0003388	CG13478	shd	shade	39592	35.0268	-1.10666	0.18945	-5.84142	5.1759e-09	2.21316e-07	-1.09697	0.691619	5.07007e-09	2.40401e-07
FBgn0036449	CG5295	bmm	brummer	39611	2606.58	0.658973	0.0976559	6.74791	1.4999e-11	1.15855e-09	0.664304	6.83237	1.87552e-11	1.50956e-09
FBgn0053260	CG33260	CG33260	uncharacterized protein	2768977	61.7243	-0.336189	0.117832	-2.85311	0.00432936	0.027227	-0.330403	1.46669	0.00616565	0.0382726
FBgn0036436	CG4914	CG4914	uncharacterized protein	39597	87.3364	-0.577815	0.141638	-4.07951	4.51299e-05	0.000639463	-0.571526	1.9628	7.14062e-05	0.00100578
FBgn0029167	CG7002	Hml	Hemolectin	39529	4284.98	-0.860212	0.127983	-6.72132	1.80083e-11	1.34753e-09	-0.855886	7.54797	3.72256e-11	2.74267e-09
FBgn0036382	CG13737	CG13737	uncharacterized protein	39531	41.9804	0.805695	0.230921	3.48906	0.000484731	0.00474897	0.809527	0.964107	0.000513702	0.00530198
FBgn0001216	CG8937	Hsc70-1	Heat shock protein cognate 1	39542	518.07	-0.572068	0.103944	-5.50363	3.7205e-08	1.32966e-06	-0.566789	4.5034	3.99129e-08	1.49916e-06
FBgn0013563	CG6760	Pex1	Peroxin 1	45460	380.595	-0.244873	0.0705385	-3.47148	0.000517589	0.00500559	-0.239045	4.06195	0.000914265	0.00850178
FBgn0036410	CG8100	CG8100	uncharacterized protein	39565	75.6583	1.2068	0.207261	5.8226	5.79384e-09	2.44464e-07	1.20853	1.75613	9.97856e-09	4.38416e-07
FBgn0036381	CG8745	CG8745	uncharacterized protein	39530	3231.9	-0.857837	0.227899	-3.76411	0.000167145	0.00191269	-0.852121	7.13984	0.000126313	0.0016349
FBgn0036368	CG10738	CG10738	uncharacterized protein	39516	159.954	-0.235373	0.069023	-3.41007	0.000649463	0.00602183	-0.229439	2.82188	0.00165281	0.013838
FBgn0036348	CG17687	CG17687	uncharacterized protein	39495	91.6374	-1.25507	0.209609	-5.98767	2.12867e-09	1.00933e-07	-1.24753	2.02199	5.50043e-09	2.57394e-07
FBgn0040813	CG11051	Nplp2	Neuropeptide-like precursor 2	50286	114368	-0.463561	0.155088	-2.98901	0.00279885	0.0197987	-0.45821	12.2854	0.00356831	0.0252044
FBgn0001256	CG10717	ImpL1	Ecdysone-inducible gene L1	39499	110.48	0.511761	0.104832	4.88171	1.05168e-06	2.45086e-05	0.517302	2.29636	1.74946e-06	4.17865e-05
FBgn0036364	CG14109	CG14109	uncharacterized protein	39512	675.078	0.196579	0.0587293	3.3472	0.000816325	0.00725976	0.202306	4.88624	0.000795348	0.00754242
FBgn0036341	CG11278	Syx13	Syntaxin 13	39485	887.616	0.178734	0.0325349	5.49359	3.93838e-08	1.38683e-06	0.184087	5.27989	1.53939e-06	3.69531e-05
FBgn0036324	CG12520	CG12520	uncharacterized protein	39466	29.0376	0.672475	0.187419	3.58808	0.000333116	0.00340511	0.675952	0.445937	0.000321441	0.00356338
FBgn0036316	CG10960	CG10960	uncharacterized protein	39458	4403.73	0.291651	0.0998696	2.92031	0.00349679	0.0233233	0.296474	7.58789	0.00310476	0.022683
FBgn0036299	CG10620	Tsf2	Transferrin 2	39435	1316.95	0.138669	0.0296023	4.68439	2.80801e-06	5.84676e-05	0.143738	5.84787	6.11304e-05	0.000888478
FBgn0004926	CG4153	eIF2beta	eukaryotic translation initiation factor 2 subunit beta	39433	2253.22	0.306432	0.0751181	4.07934	4.51642e-05	0.000639463	0.310805	6.62155	3.80938e-05	0.000599118
FBgn0020388	CG4107	Gcn5	Gcn5 acetyltransferase	39431	1487.61	0.192876	0.0375811	5.13226	2.8628e-07	7.72392e-06	0.198437	6.02361	2.37238e-06	5.51522e-05
FBgn0000592	CG6917	Est-6	Esterase 6	39392	9747.5	-0.509918	0.09408	-5.42005	5.95839e-08	1.98848e-06	-0.504918	8.73307	9.24578e-08	3.14029e-06
FBgn0036271	CG10335	Pbgs	Porphobilinogen synthase	39402	378.792	0.28658	0.103962	2.7566	0.00584065	0.0347464	0.290519	4.05452	0.00490458	0.0321988
FBgn0036237	CG18593	viaf	viral IAP-associated factor	39364	946.016	0.267971	0.0632444	4.23707	2.26455e-05	0.000352681	0.273532	5.37207	3.11473e-05	0.000509964
FBgn0036208	CG10361	CG10361	uncharacterized protein	39333	689.73	0.398025	0.10706	3.71776	0.000200996	0.00224637	0.402375	4.91666	0.000170399	0.0020951
FBgn0036191	CG7334	Sugb	Sugar baby	39314	556.203	-0.135688	0.0428202	-3.16877	0.00153084	0.0123421	-0.129734	4.60686	0.00488079	0.0321298
FBgn0036145	CG7607	CG7607	uncharacterized protein	39263	2067.91	-0.740016	0.0724766	-10.2104	1.78106e-24	1.13727e-21	-0.734457	6.49766	8.51555e-23	5.82585e-20
FBgn0036146	CG14141	CG14141	uncharacterized protein	39264	488.877	-0.481904	0.0750165	-6.42398	1.3276e-10	8.1511e-09	-0.47586	4.42174	6.85398e-10	4.16815e-08
FBgn0036121	CG6310	CG6310	uncharacterized protein	39237	248.46	-0.275675	0.0942655	-2.92445	0.00345066	0.0231122	-0.270774	3.4504	0.0048561	0.0320608
FBgn0036094	CG14153	CG14153	uncharacterized protein	39208	356.673	0.524534	0.174039	3.01389	0.0025792	0.0185324	0.530409	3.97065	0.00249963	0.0193232
FBgn0052066	CG32066	CG32066	uncharacterized protein	39206	1069.05	0.128266	0.0435655	2.94422	0.00323773	0.0219978	0.133847	5.54703	0.00371557	0.0259954
FBgn0000451	CG6611	ect	ectodermal	44135	42.3539	-0.588129	0.139639	-4.21177	2.53376e-05	0.000388294	-0.580489	0.948267	4.64866e-05	0.000706744
FBgn0036046	CG8167	Ilp2	Insulin-like peptide 2	39150	2112.75	-0.331495	0.114005	-2.90772	0.00364072	0.0239827	-0.326304	6.52865	0.00424055	0.0287241
FBgn0036053	CG6718	iPLA2-VIA	calcium-independent phospholipase A2 VIA	39160	2342.88	0.133447	0.0359086	3.71628	0.000202175	0.00225166	0.13901	6.67822	0.000834838	0.00783929
FBgn0028429	CG10574	I-2	Inhibitor-2	39156	1349.04	0.161404	0.0481743	3.35042	0.000806895	0.00719963	0.166828	5.88256	0.00117813	0.0104433
FBgn0044048	CG33273	Ilp5	Insulin-like peptide 5	2768992	270.745	-0.859806	0.180132	-4.7732	1.81322e-06	4.00162e-05	-0.85498	3.57332	2.51552e-06	5.83225e-05
FBgn0044050	CG14167	Ilp3	Insulin-like peptide 3	39151	128.494	-0.364188	0.125603	-2.89952	0.00373736	0.0244511	-0.358633	2.511	0.00525315	0.0338364
FBgn0036040	CG6749	CG6749	uncharacterized protein	39144	127.803	0.302251	0.106122	2.84816	0.00439727	0.0275996	0.307449	2.50565	0.0049299	0.0323415
FBgn0040475	CG6757	SH3PX1	SH3 and PX domain containing 1	39136	997.477	0.255273	0.0611399	4.17522	2.97697e-05	0.000449739	0.260515	5.44805	3.29517e-05	0.000534935
FBgn0036030	CG6767	CG6767	uncharacterized protein	39132	8403.59	0.533885	0.0977804	5.46004	4.76037e-08	1.63529e-06	0.539247	8.51988	5.17153e-08	1.87585e-06
FBgn0016081	CG32045	fry	furry	39122	4881.77	-0.304589	0.113704	-2.6788	0.00738875	0.0417055	-0.299048	7.7359	0.00862459	0.0499132
FBgn0036015	CG3088	CG3088	uncharacterized protein	39115	11989.7	-0.296466	0.0806676	-3.67515	0.000237709	0.0025843	-0.291481	9.03202	0.000414126	0.00441703
FBgn0035977	CG4437	PGRP-LF	Peptidoglycan recognition protein LF	39064	379.725	0.278711	0.0853241	3.2665	0.00108885	0.00923519	0.284709	4.05845	0.000876294	0.00819672
FBgn0035982	CG4461	CG4461	uncharacterized protein	39074	509.528	-1.41025	0.0738584	-19.094	2.83159e-81	2.7121e-77	-1.40401	4.47919	7.34183e-80	7.03201e-76
FBgn0023129	CG3705	aay	astray	39085	8261.82	0.639262	0.148338	4.3095	1.63626e-05	0.000269307	0.643274	8.49517	1.71379e-05	0.00030707
FBgn0052037	CG32037	CG32037	uncharacterized protein	326183	33.355	-1.07914	0.190444	-5.66646	1.45777e-08	5.65285e-07	-1.06979	0.619592	1.97344e-08	7.97535e-07
FBgn0035996	CG3448	CG3448	uncharacterized protein	39094	143.737	0.721243	0.118969	6.06246	1.34054e-09	6.65271e-08	0.726104	2.67149	1.9604e-09	1.03739e-07
FBgn0011769	CG4205	Fdx1	Ferredoxin 1	39070	244.466	0.469229	0.108408	4.32834	1.50238e-05	0.000252388	0.474965	3.43022	1.73218e-05	0.000308954
FBgn0035936	CG4999	Tsp66E	Tetraspanin 66E	39017	1846.65	-0.129201	0.0409106	-3.15814	0.00158778	0.0126415	-0.123626	6.33472	0.00575861	0.0364008
FBgn0043806	CG32032	CG32032	uncharacterized protein	192535	1932.44	0.439797	0.0448746	9.80058	1.1194e-22	5.6133e-20	0.445309	6.4004	1.36455e-19	5.22788e-17
FBgn0000116	CG32031	Argk	Arginine kinase	39041	25122.5	-0.2	0.0679211	-2.94459	0.00323388	0.0219978	-0.194736	10.0992	0.00601199	0.0375622
FBgn0016070	CG5263	smg	smaug	39034	1579.4	-0.279079	0.0538961	-5.17809	2.24169e-07	6.33359e-06	-0.273462	6.10918	1.16399e-06	2.87338e-05
FBgn0035943	CG5653	CG5653	uncharacterized protein	39024	27.5653	-1.15315	0.351034	-3.28501	0.0010198	0.00876022	-1.14476	0.363817	0.00115715	0.0102813
FBgn0000121	CG5962	Arr2	Arrestin 2	38993	242707	-0.387718	0.118064	-3.28396	0.0010236	0.00878497	-0.381963	13.3709	0.00147093	0.0126016
FBgn0035888	CG7120	CG7120	uncharacterized protein	38954	1200.85	-0.161335	0.054992	-2.93379	0.0033485	0.02257	-0.155819	5.71484	0.0069297	0.0421414
FBgn0035896	CG6983	CG6983	uncharacterized protein	38964	3194.58	-0.373073	0.12525	-2.97863	0.00289537	0.0203015	-0.367108	7.12431	0.00334552	0.0240928
FBgn0052354	CG32354	CG32354	uncharacterized protein	50302	372.087	0.328707	0.0733344	4.48231	7.38392e-06	0.000138131	0.334172	4.02847	1.00658e-05	0.000193974
FBgn0010350	CG7962	Cds	CDP-diacylglycerol synthase	43950	12209.8	-0.281406	0.100967	-2.78711	0.005318	0.0322992	-0.275707	9.05829	0.00696519	0.0422499
FBgn0035871	CG7188	BI-1	Bax Inhibitor-1	38936	4099.42	0.220513	0.0540766	4.07778	4.54675e-05	0.000642313	0.225932	7.48451	6.20669e-05	0.000898001
FBgn0052364	CG32364	tut	tumorous testis	317996	61.1907	0.447358	0.154713	2.89154	0.00383362	0.0249107	0.452684	1.46731	0.00374254	0.0261296
FBgn0035830	CG8209	CG8209	uncharacterized protein	38888	955.185	0.166147	0.0470987	3.52763	0.000419292	0.00419642	0.171659	5.38546	0.000662958	0.00652601
FBgn0028582	CG8532	lqf	liquid facets	38846	9224.69	-0.377386	0.0863032	-4.37279	1.22669e-05	0.000212591	-0.371876	8.65391	2.31745e-05	0.000393556
FBgn0052373	CG32373	CG32373	uncharacterized protein	318000	196.621	0.359982	0.0696619	5.16755	2.37178e-07	6.61399e-06	0.365429	3.11719	4.52823e-07	1.22865e-05
FBgn0035806	CG7496	PGRP-SD	Peptidoglycan recognition protein SD	38858	1411.12	1.02173	0.13848	7.37815	1.60501e-13	1.7469e-11	1.02751	5.9488	2.26159e-13	2.60982e-11
FBgn0035805	CG7506	CG7506	uncharacterized protein	38857	481.59	0.385528	0.0711667	5.41726	6.05188e-08	2.00694e-06	0.390681	4.40138	8.52571e-08	2.9164e-06
FBgn0035762	CG8605	Rint1	RAD50 interactor 1	38807	496.425	0.141815	0.04702	3.01607	0.00256078	0.0184442	0.147743	4.44376	0.00298163	0.0220289
FBgn0035785	CG8546	ppk26	pickpocket 26	38835	50.5603	0.40676	0.127911	3.18002	0.00147265	0.0119515	0.41163	1.19459	0.00158224	0.0133757
FBgn0014011	CG8556	Rac2	Rac2	38831	1494.77	0.226928	0.0706699	3.21109	0.0013223	0.0108433	0.232013	6.02978	0.00110092	0.00983642
FBgn0023001	CG8624	melt	melted	38785	203.654	-0.271756	0.09443	-2.87785	0.00400391	0.0257725	-0.266173	3.16603	0.0057016	0.0360938
FBgn0040837	CG8620	CG8620	uncharacterized protein	50310	144.385	1.38668	0.170603	8.12811	4.36044e-16	7.88005e-14	1.39243	2.68558	1.1941e-15	2.19945e-13
FBgn0001104	CG10060	Galphai	G protein alpha i subunit	38765	1168.96	0.229156	0.0619334	3.70005	0.00021556	0.00237669	0.234484	5.67616	0.000202903	0.00242018
FBgn0035714	CG8549	CG8549	uncharacterized protein	38749	408.935	0.298244	0.0856444	3.48235	0.000497032	0.00484001	0.303443	4.16511	0.000368384	0.0039804
FBgn0035715	CG10103	CG10103	uncharacterized protein	38750	2219.94	0.298228	0.0725611	4.11003	3.95611e-05	0.00057586	0.303385	6.60065	4.12284e-05	0.000637941
FBgn0020251	CG8339	sfl	sulfateless	38736	1378.02	-0.251968	0.0644752	-3.90799	9.30676e-05	0.00115317	-0.246875	5.91225	0.000159161	0.00197466
FBgn0001258	CG10160	Ldh	Lactate dehydrogenase	45880	1070.7	1.6826	0.287888	5.84461	5.07748e-09	2.19064e-07	1.68604	5.55314	4.65688e-09	2.25271e-07
FBgn0002526	CG10236	LanA	Laminin A	38723	1061.71	-0.438186	0.114838	-3.81569	0.000135802	0.00160186	-0.43411	5.53654	0.000162717	0.00201357
FBgn0035679	CG10467	CG10467	uncharacterized protein	38697	364.822	0.491869	0.0951895	5.16726	2.37546e-07	6.61399e-06	0.496741	4.00116	1.60205e-07	5.13192e-06
FBgn0052412	CG32412	QC	Glutaminyl cyclase	38663	810.748	0.439668	0.0674401	6.51938	7.05984e-11	4.66339e-09	0.445048	5.14996	7.52875e-11	5.38856e-09
FBgn0035620	CG5150	Alp9	Alkaline phosphatase 9	38633	108.577	1.08329	0.326219	3.32075	0.000897762	0.00787433	1.08694	2.27453	0.00111733	0.00997367
FBgn0035623	CG17795	mthl2	methuselah-like 2	38636	372.983	0.502199	0.162694	3.08677	0.00202346	0.0153207	0.505514	4.03226	0.00195433	0.0159579
FBgn0035636	CG10546	Cralbp	Cellular retinaldehyde binding protein	38651	482.599	-0.40456	0.119345	-3.38985	0.000699319	0.0064281	-0.399507	4.40226	0.000790653	0.00752023
FBgn0035591	CG4611	CG4611	uncharacterized protein	38601	288.259	0.250957	0.0680374	3.68851	0.000225568	0.00246913	0.25649	3.66508	0.000263309	0.00301671
FBgn0035589	CG4618	CHMP2B	Charged multivesicular body protein 2b	38599	581.292	0.266282	0.04836	5.50625	3.66559e-08	1.31495e-06	0.271835	4.67121	1.05001e-07	3.54118e-06
FBgn0003423	CG1417	slgA	sluggish A	33117	7826.21	-0.198482	0.0482338	-4.11499	3.87191e-05	0.000566186	-0.193041	8.4169	0.000258578	0.00297461
FBgn0031176	CG1678	whe	what else	33121	683.714	-3.62924	1.13662	-3.193	0.00140802	0.0114677	-3.61079	4.89393	0.00341934	0.0244085
FBgn0028583	CG12794	lcs	la costa	33120	1423.72	-1.4244	0.531412	-2.68041	0.00735331	0.0416007	-1.42205	5.95388	0.00589871	0.0370235
FBgn0031170	CG1718	ABCA	ATP binding cassette subfamily A	33103	2497.91	-0.189101	0.060245	-3.13886	0.00169608	0.0133594	-0.184176	6.76972	0.00254462	0.0196038
FBgn0052512	CG32512	CG32512	uncharacterized protein	33085	553.554	0.515064	0.0951358	5.41398	6.16381e-08	2.0303e-06	0.520103	4.59993	4.92737e-08	1.80821e-06
FBgn0031110	CG1670	Obp19b	Odorant-binding protein 19b	33038	253.006	-0.515765	0.117026	-4.40725	1.04689e-05	0.00018575	-0.509949	3.47647	1.68521e-05	0.000303401
FBgn0011280	CG1668	Obp19d	Odorant-binding protein 19d	33040	20414.4	0.219598	0.0576502	3.80914	0.000139451	0.00163885	0.225252	9.80059	0.00030152	0.00337378
FBgn0031114	CG1676	cactin	cactin	33043	550.121	0.477705	0.0958634	4.98319	6.25459e-07	1.52434e-05	0.482618	4.59201	5.75248e-07	1.51366e-05
FBgn0002641	CG1692	mal	maroon-like	33045	416.226	0.268613	0.0938825	2.86116	0.00422097	0.0267384	0.273573	4.19161	0.00367803	0.0257893
FBgn0031119	CG1812	CG1812	uncharacterized protein	33049	1392.28	-0.204598	0.045917	-4.45582	8.35725e-06	0.000153344	-0.199188	5.92765	5.23713e-05	0.000784996
FBgn0031187	CG14619	Usp2	Ubiquitin specific protease 2	33132	4714.61	-0.197136	0.0601043	-3.27989	0.00103846	0.00888862	-0.191712	7.68587	0.00216542	0.0172549
FBgn0027279	CG14616	l(1)G0196	lethal (1) G0196	33137	8600.95	-0.199471	0.0525429	-3.79635	0.000146841	0.00171517	-0.194177	8.55287	0.000537077	0.00550173
FBgn0031188	CG14613	CG14613	uncharacterized protein	33133	580.435	0.182571	0.0574522	3.17779	0.001484	0.012015	0.187959	4.66895	0.00168349	0.0140457
FBgn0031628	CG3294	CG3294	uncharacterized protein	33677	287.369	0.20825	0.0684184	3.04377	0.00233633	0.0172399	0.213744	3.66011	0.00296332	0.021951
FBgn0031630	CG15629	CG15629	uncharacterized protein	33679	319.914	-0.35662	0.107904	-3.30499	0.000949808	0.00827024	-0.351508	3.8128	0.00128073	0.0112026
FBgn0031643	CG3008	CG3008	uncharacterized protein	33693	1234.26	0.420495	0.0610578	6.88683	5.70493e-12	4.79314e-10	0.425709	5.75481	1.60393e-11	1.31194e-09
FBgn0031634	CG15627	Ir25a	Ionotropic receptor 25a	33683	191.769	-0.333785	0.0804461	-4.14918	3.33675e-05	0.000500146	-0.327952	3.07907	8.27365e-05	0.00114022
FBgn0011603	CG15444	ine	inebriated	33659	1576.2	-0.297551	0.0605843	-4.91136	9.04472e-07	2.12329e-05	-0.292229	6.10639	3.00444e-06	6.69221e-05
FBgn0031602	CG15431	CG15431	uncharacterized protein	33646	1641.84	0.460218	0.0949801	4.84542	1.26346e-06	2.89508e-05	0.46643	6.16645	1.22121e-06	2.99916e-05
FBgn0000547	CG12676	ed	echinoid	33619	1713.07	-0.264698	0.0757471	-3.4945	0.000474951	0.00467052	-0.259624	6.22608	0.000664757	0.00653701
FBgn0014033	CG4099	Sr-CI	Scavenger receptor class C, type I	33621	1358.56	-0.639866	0.124985	-5.11955	3.06258e-07	8.1937e-06	-0.63538	5.89125	4.08104e-07	1.12323e-05
FBgn0040102	CG2958	lectin-24Db	lectin-24Db	53550	430.403	-0.890283	0.138553	-6.42559	1.31356e-10	8.11696e-09	-0.88592	4.23576	2.11027e-10	1.35652e-08
FBgn0031589	CG3714	Naprt	Nicotinate phosphoribosyltransferase	33626	2662.71	0.265161	0.083823	3.16334	0.00155968	0.0125219	0.270106	6.8621	0.00118731	0.0105005
FBgn0031571	CG3921	bark	bark beetle	33604	660.716	0.272132	0.0686628	3.96331	7.3919e-05	0.000956506	0.277168	4.85456	6.19771e-05	0.000898001
FBgn0051955	CG31955	CG31955	uncharacterized protein	319045	399.608	0.251921	0.0841757	2.9928	0.00276433	0.0195979	0.257094	4.13198	0.00234142	0.018352
FBgn0015376	CG33122	cutlet	cutlet	44637	64.7996	0.260931	0.0889836	2.93235	0.00336402	0.0226284	0.266309	1.5452	0.00342785	0.0244467
FBgn0051778	CG31778	CG31778	uncharacterized protein	261616	2140.46	-0.517223	0.133955	-3.86116	0.000112849	0.00136302	-0.511951	6.54654	0.000135555	0.00173345
FBgn0005616	CG3241	msl-2	male-specific lethal 2	33565	1362.16	0.259076	0.0875713	2.95846	0.00309181	0.0212739	0.265013	5.89729	0.00291723	0.0217272
FBgn0053281	CG33281	CG33281	uncharacterized protein	2768938	33.3519	-0.843288	0.239166	-3.52595	0.00042196	0.00420993	-0.834555	0.61347	0.000516219	0.00532223
FBgn0016698	CG3289	Ptpa	Phosphotyrosyl phosphatase activator	33555	432.616	0.170865	0.0591295	2.88968	0.00385632	0.0250412	0.17642	4.24716	0.00471078	0.0312248
FBgn0028970	CG18627	betaggt-II	beta subunit of type II geranylgeranyl transferase	47757	977.027	0.235473	0.0811368	2.90218	0.00370579	0.0243255	0.241236	5.41861	0.00346447	0.0245943
FBgn0031490	CG17264	CG17264	uncharacterized protein	33511	122.585	0.514633	0.115655	4.44972	8.59811e-06	0.000157462	0.519067	2.44356	1.02852e-05	0.000197418
FBgn0031500	CG17221	CG17221	uncharacterized protein	33521	502.409	0.156476	0.0514925	3.03881	0.00237514	0.0174456	0.161817	4.46139	0.00258513	0.0198719
FBgn0031497	CG17259	SerRS	Seryl-tRNA synthetase	33518	933.343	0.379742	0.112604	3.37237	0.000745254	0.00676592	0.384589	5.35226	0.000633336	0.00629916
FBgn0024947	CG3059	NTPase	NTPase	33495	2899.66	0.251142	0.0617981	4.06392	4.82556e-05	0.000670816	0.255626	6.98528	4.75398e-05	0.000720469
FBgn0031437	CG9881	Arpc5	Actin-related protein 2/3 complex, subunit 5	33444	497.731	0.204331	0.067651	3.02037	0.00252466	0.0182637	0.209919	4.44825	0.00236692	0.0185216
FBgn0031461	CG16987	daw	dawdle	33474	2067.47	-0.451564	0.0986753	-4.57627	4.73349e-06	9.25252e-05	-0.446723	6.49678	6.0764e-06	0.000123305
FBgn0031460	CG15399	CG15399	uncharacterized protein	33472	34.5255	-0.659877	0.183044	-3.60501	0.00031214	0.00323908	-0.651849	0.670819	0.000478736	0.00500036
FBgn0031457	CG3077	CG3077	uncharacterized protein	33466	621.504	0.272841	0.0722345	3.77716	0.000158626	0.0018288	0.278497	4.76782	0.000174134	0.00212736
FBgn0026479	CG3210	Drp1	Dynamin related protein 1	33445	2573.02	0.103893	0.0356899	2.91098	0.00360301	0.0238491	0.109201	6.81319	0.00810789	0.0474969
FBgn0041337	CG18559	Cyp309a2	Cyp309a2	33439	26.9454	1.62899	0.277412	5.87208	4.30353e-09	1.88443e-07	1.62894	0.359186	4.20723e-09	2.05871e-07
FBgn0031432	CG9964	Cyp309a1	Cyp309a1	33438	471.462	2.35248	0.227682	10.3323	5.03397e-25	3.49341e-22	2.35404	4.37154	1.35361e-22	8.10303e-20
FBgn0031413	CG9967	CG9967	uncharacterized protein	33414	139.974	0.197495	0.0667341	2.95942	0.00308215	0.0212251	0.202303	2.63497	0.00488085	0.0321298
FBgn0031374	CG7337	Wdr62	WD repeat domain 62	33367	6064.43	-0.208408	0.0476208	-4.37641	1.20651e-05	0.000211007	-0.203249	8.04895	7.0504e-05	0.000998945
FBgn0010288	CG4265	Uch	Ubiquitin carboxy-terminal hydrolase	33397	987.744	0.177433	0.0623584	2.84537	0.00443593	0.0277877	0.18265	5.43353	0.00389202	0.0268379
FBgn0011570	CG17158	cpb	capping protein beta	33346	898.648	0.216981	0.0325934	6.65719	2.79105e-11	2.00997e-09	0.223089	5.29771	4.7601e-09	2.29107e-07
FBgn0031360	CG31937	CG31937	uncharacterized protein	326177	1456.17	0.237502	0.0766908	3.09688	0.00195568	0.0149612	0.242917	5.99289	0.00175274	0.01456
FBgn0002543	CG5481	robo2	roundabout 2	44522	343.588	-0.235036	0.0628183	-3.74152	0.000182913	0.00207474	-0.229617	3.91522	0.000367677	0.00397922
FBgn0031307	CG4726	MFS3	Major Facilitator Superfamily Transporter 3	33292	259.524	1.55151	0.150181	10.3309	5.10626e-25	3.49341e-22	1.5562	3.51954	5.8013e-24	4.27422e-21
FBgn0031305	CG4715	Iris	iris	33290	3038.56	-0.547678	0.142306	-3.84859	0.000118799	0.0014241	-0.5426	7.05185	0.000145785	0.00183727
FBgn0016926	CG4710	Pino	Pinocchio	33288	7259.96	0.149372	0.0425427	3.51112	0.000446222	0.00442434	0.154744	8.30873	0.00107609	0.0096777
